# Supplementary material for: Elucidating the genetic basis of social interaction and isolation
Source: Nat Commun. 2018 Jul 3;9:2457. doi: 10.1038/s41467-018-04930-1 (PMC6030100; doi:10.1038/s41467-018-04930-1)
Supplement: Supplementary file 3 — Supplementary Data 1 [file 41467_2018_4930_MOESM3_ESM.xlsx]

## Sheet: Sheet1
Supplementary Data 1- GWAS Loneliness Loci
MTAG (3 Strata Loneliness composite)												Loneliness (Single variable)			Loneliness (excluding depression)			Able to confide			Social Isolation
snpid	chr	bpos	Effect Allele	Other Allele	Imp quality	z	Effect freq	mtag beta	mtag se	mtag z	mtag pval	BETA	SE	P BOLT LMM	BETA	SE	P BOLT LMM	BETA	SE	P BOLT LMM	BETA	SE	P BOLT LMM
rs613872	18	53210302	G	T	1	-7.51326	0.173649	-0.0227669	0.00270385	-8.42021	3.75814e-17	-0.00802551	0.00106818	5.1e-14	-0.00770153	0.00106242	3.9e-13	-0.00833299	0.00137509	1.5e-09	-0.000953687	0.000316055	0.0026
rs10992800	9	96373818	G	A	0.996475	6.46932	0.602884	0.0155115	0.00209327	7.41016	1.26145e-13	0.00536006	0.000828535	6.7e-11	0.00513245	0.000824538	4.6e-10	0.00638343	0.00106534	1.9e-09	0.000431111	0.000245783	0.079
rs2069117	5	152244551	A	C	0.997761	-6.12682	0.367543	-0.0142595	0.00212437	-6.71233	1.91539e-11	-0.00514329	0.000839471	7.5e-10	-0.00465834	0.000835722	2.5e-08	-0.00500905	0.00107967	3.6e-06	-0.000278545	0.000248867	0.26
rs7770860	6	131186393	T	C	0.996323	-5.66739	0.626749	-0.0128998	0.00211764	-6.09156	1.11812e-09	-0.00474231	0.000836771	1.2e-08	-0.00424375	0.000833221	3.3e-07	-0.0040916	0.00107744	0.00015	-0.000321224	0.000248248	0.2
rs62085660	17	66097739	C	G	0.997006	5.85188	0.257434	0.0142656	0.00234261	6.08963	1.13172e-09	0.00541715	0.000925711	5.8e-09	0.00527073	0.000921187	1.1e-08	0.00341007	0.00119069	0.0042	0.000775782	0.000274996	0.0048
rs773020	9	77768122	G	A	1	-5.83671	0.100092	-0.0205988	0.00341273	-6.03587	1.58104e-09	-0.00786771	0.00134797	4.8e-09	-0.00672037	0.00134122	5.4e-07	-0.00542501	0.00173165	0.0018	-0.000311161	0.000399703	0.43
rs1022688	20	47648856	G	A	0.995878	-5.54236	0.669768	-0.0129423	0.00217785	-5.94267	2.80414e-09	-0.00477422	0.000861406	2.8e-08	-0.00426237	0.000857639	6.9e-07	-0.00398415	0.00110807	0.00029	-0.000402654	0.000255651	0.12
rs4465966	3	82009703	A	G	0.995864	5.66837	0.429238	0.0122513	0.0020693	5.92049	3.20981e-09	0.00463532	0.000817752	1.7e-08	0.00437697	0.000814037	7.8e-08	0.00341941	0.00105352	0.0012	0.000203624	0.000242607	0.4
rs74338595	2	212749786	T	C	0.994504	5.85312	0.710086	0.0131836	0.00225741	5.84016	5.21507e-09	0.00521947	0.000891741	5.9e-09	0.00481078	0.00088733	6e-08	0.00249762	0.00114676	0.029	0.000418742	0.000264329	0.11
rs7737302	5	151708019	C	T	0.997209	5.31171	0.73341	0.0133731	0.00231635	5.77335	7.77101e-09	0.00485924	0.000914816	1.1e-07	0.00428351	0.000910398	2.6e-06	0.0044197	0.001176	0.00018	0.000383125	0.000270877	0.16
rs1966836	11	57982229	A	G	1	4.67903	0.288792	0.0130414	0.00226001	5.77051	7.90305e-09	0.00417117	0.000891461	3.1e-06	0.00366348	0.000887532	3.8e-05	0.00614678	0.00114836	9e-08	0.00100988	0.00026479	0.00013
rs10456089	6	11959836	G	A	0.916093	5.95818	0.920584	0.0217495	0.00378804	5.74162	9.37749e-09	0.00928707	0.00155871	3e-09	0.00860311	0.00155168	3e-08	0.00331306	0.0020035	0.098	0.000295991	0.000461629	0.52
rs11605348	11	47606483	G	A	0.993667	5.33486	0.649696	0.0121724	0.00214695	5.66963	1.43106e-08	0.00452567	0.00084832	9.8e-08	0.00411721	0.000844389	1.1e-06	0.00351065	0.00109125	0.0013	0.000447492	0.000251543	0.075
rs30266	5	103972357	G	A	0.993097	-5.78293	0.67158	-0.0122519	0.0021809	-5.61782	1.93385e-08	-0.00498261	0.000861607	8.2e-09	-0.00468025	0.000857875	5e-08	-0.00184472	0.00110855	0.1	-0.00029617	0.000255891	0.25
rs6430286	2	148834364	G	A	0.995595	5.66913	0.576202	0.0116104	0.00207269	5.60161	2.12368e-08	0.00465531	0.000821168	1.6e-08	0.00457465	0.000817374	2.2e-08	0.00224184	0.0010576	0.033	0.000117426	0.000243533	0.63
