# Supplementary material for: Elucidating the genetic basis of social interaction and isolation
Source: Nat Commun. 2018 Jul 3;9:2457. doi: 10.1038/s41467-018-04930-1 (PMC6030100; doi:10.1038/s41467-018-04930-1)
Supplement: Supplementary file 4 — Supplementary Data 2 [file 41467_2018_4930_MOESM4_ESM.xlsx]

## Sheet: Sheet1
Supplementary Data 2 - LDSC-SEG EpiRoadmap
Name	P-value
Fetal_Brain_Male__H3K4me1	3.32201e-13
Fetal_Brain_Female__H3K4me1	4.34698e-13
Fetal_Brain_Female__DNase	1.14705e-11
Brain_Germinal_Matrix__H3K4me1	2.28533e-09
Fetal_Brain_Male__DNase	9.54811e-09
Brain_Dorsolateral_Prefrontal_Cortex__H3K27ac	1.1897e-08
Brain_Inferior_Temporal_Lobe__H3K27ac	3.12672e-08
Brain_Germinal_Matrix__H3K4me3	3.81859e-08
Fetal_Brain_Female__H3K4me3	1.62041e-07
Brain_Angular_Gyrus__H3K27ac	2.70042e-07
Brain_Dorsolateral_Prefrontal_Cortex__H3K4me1	1.49553e-06
Brain_Dorsolateral_Prefrontal_Cortex__H3K9ac	3.74252e-06
Brain_Anterior_Caudate__H3K27ac	8.77337e-06
Brain_Angular_Gyrus__H3K4me1	1.43675e-05
Ganglion_Eminence_derived_primary_cultured_neurospheres__H3K4me3	3.57284e-05
Brain_Cingulate_Gyrus__H3K9ac	4.26734e-05
Brain_Angular_Gyrus__H3K9ac	5.25356e-05
Brain_Dorsolateral_Prefrontal_Cortex__H3K4me3	7.59102e-05
Brain_Anterior_Caudate__H3K4me3	0.000103484
Cortex_derived_primary_cultured_neurospheres__H3K4me3	0.000157106
Ganglion_Eminence_derived_primary_cultured_neurospheres__H3K4me1	0.000244665
Brain_Inferior_Temporal_Lobe__H3K4me3	0.000311793
Brain_Cingulate_Gyrus__H3K27ac	0.000347063
Cortex_derived_primary_cultured_neurospheres__H3K4me1	0.000355378
Brain_Cingulate_Gyrus__H3K4me1	0.000423804
Brain_Angular_Gyrus__H3K4me3	0.000581738
Brain_Anterior_Caudate__H3K4me1	0.000838276
Brain_Inferior_Temporal_Lobe__H3K9ac	0.00128962
Brain_Hippocampus_Middle__H3K4me1	0.00185048
Primary_B_cells_from_peripheral_blood__DNase	0.00216289
Brain_Inferior_Temporal_Lobe__H3K4me1	0.00236084
Primary_T_cells_effector/memory_enriched_from_peripheral_blood__H3K4me1	0.0024026
Pancreatic_Islets__H3K4me1	0.00320552
Fetal_Adrenal_Gland__DNase	0.00399398
Primary_T_cells_from_cord_blood__DNase	0.0050667
Brain_Cingulate_Gyrus__H3K4me3	0.00671417
Primary_T_cells_effector/memory_enriched_from_peripheral_blood__H3K27ac	0.00687954
Primary_T_cells_from_peripheral_blood__DNase	0.00864927
Brain_Hippocampus_Middle__H3K27ac	0.013073
Primary_T_helper_17_cells_PMA-I_stimulated__H3K27ac	0.0140279
Brain_Hippocampus_Middle__H3K4me3	0.0147087
Brain_Anterior_Caudate__H3K9ac	0.0177382
Primary_hematopoietic_stem_cells_G-CSF-mobilized_Male__DNase	0.0184814
Primary_T_helper_17_cells_PMA-I_stimulated__H3K4me1	0.0198758
Primary_T_helper_memory_cells_from_peripheral_blood_1__H3K27ac	0.0203545
Primary_T_helper_cells_from_peripheral_blood__H3K27ac	0.0240063
Primary_T_helper_naive_cells_from_peripheral_blood__H3K27ac	0.0264243
Fetal_Muscle_Trunk__H3K36me3	0.0279383
Primary_T_helper_cells_from_peripheral_blood__H3K4me3	0.0307504
Primary_T_cells_effector/memory_enriched_from_peripheral_blood__H3K4me3	0.0310081
Primary_T_helper_cells_from_peripheral_blood__H3K4me1	0.0344098
Brain_Substantia_Nigra__H3K4me1	0.0394187
Fetal_Muscle_Leg__H3K36me3	0.0399006
Primary_T_helper_memory_cells_from_peripheral_blood_2__H3K4me1	0.040915
Primary_hematopoietic_stem_cells_G-CSF-mobilized_Female__DNase	0.0458696
Primary_T_regulatory_cells_from_peripheral_blood__H3K4me1	0.0464232
Primary_T_helper_memory_cells_from_peripheral_blood_1__H3K4me3	0.0468284
Primary_T_helper_memory_cells_from_peripheral_blood_1__H3K4me1	0.0504466
Pancreatic_Islets__H3K27ac	0.0506008
Brain_Substantia_Nigra__H3K9ac	0.0510211
Primary_T_helper_cells_PMA-I_stimulated__H3K4me1	0.0516879
Primary_Natural_Killer_cells_from_peripheral_blood__DNase	0.056524
Fetal_Adrenal_Gland__H3K36me3	0.0652848
Brain_Dorsolateral_Prefrontal_Cortex__H3K36me3	0.0729973
Spleen__H3K36me3	0.0768732
Primary_B_cells_from_cord_blood__H3K4me3	0.0786066
Brain_Substantia_Nigra__H3K27ac	0.0791088
Colon_Smooth_Muscle__H3K36me3	0.0796676
Skeletal_Muscle_Male__H3K9ac	0.0800246
Primary_B_cells_from_peripheral_blood__H3K4me3	0.0861445
Pancreatic_Islets__H3K4me3	0.0891207
Primary_T_helper_naive_cells_from_peripheral_blood__H3K4me1	0.0902126
Primary_T_helper_memory_cells_from_peripheral_blood_2__H3K27ac	0.0911324
Primary_T_cells_from_peripheral_blood__H3K27ac	0.0925317
Placenta__H3K36me3	0.0940868
Primary_T_regulatory_cells_from_peripheral_blood__H3K27ac	0.097736
Stomach_Smooth_Muscle__H3K36me3	0.108528
Primary_T_cells_from_peripheral_blood__H3K4me1	0.108798
Primary_mononuclear_cells_from_peripheral_blood__H3K4me1	0.112896
Fetal_Brain_Female__H3K36me3	0.115623
Sigmoid_Colon__H3K36me3	0.117254
Primary_T_helper_naive_cells_from_peripheral_blood__H3K4me1	0.118607
Primary_T_helper_17_cells_PMA-I_stimulated__H3K4me3	0.119796
Primary_Natural_Killer_cells_from_peripheral_blood__H3K4me1	0.124903
Primary_Natural_Killer_cells_from_peripheral_blood__H3K27ac	0.128409
Primary_Natural_Killer_cells_from_peripheral_blood__H3K4me3	0.13802
Fetal_Thymus__H3K36me3	0.14479
Duodenum_Smooth_Muscle__H3K4me1	0.144846
Primary_T_helper_cells_PMA-I_stimulated__H3K27ac	0.144941
Liver__H3K36me3	0.150535
Primary_T_helper_naive_cells_from_peripheral_blood__H3K4me3	0.151468
Brain_Germinal_Matrix__H3K36me3	0.157482
Primary_B_cells_from_peripheral_blood__H3K27ac	0.159468
NHLF_Lung_Fibroblast_Primary_Cells__H3K36me3	0.160264
Pancreatic_Islets__H3K9ac	0.167107
Foreskin_Fibroblast_Primary_Cells_skin02__H3K36me3	0.173506
Primary_T_helper_memory_cells_from_peripheral_blood_2__H3K4me3	0.173775
Primary_T_regulatory_cells_from_peripheral_blood__H3K4me3	0.179085
Primary_T_killer_naive_cells_from_peripheral_blood__H3K27ac	0.184283
Fetal_Adrenal_Gland__H3K27ac	0.187652
Foreskin_Melanocyte_Primary_Cells_skin01__H3K36me3	0.20087
Colonic_Mucosa__H3K36me3	0.206079
Fetal_Adrenal_Gland__H3K4me1	0.211787
Primary_T_helper_naive_cells_from_peripheral_blood__H3K27ac	0.212113
Skeletal_Muscle_Male__H3K36me3	0.213204
Skeletal_Muscle_Female__H3K36me3	0.214641
Primary_T_helper_naive_cells_from_peripheral_blood__H3K4me3	0.215104
Primary_T_killer_memory_cells_from_peripheral_blood__H3K4me1	0.216775
Primary_T_cells_from_peripheral_blood__H3K4me3	0.218536
Liver__H3K4me1	0.228808
Brain_Angular_Gyrus__H3K36me3	0.22965
Foreskin_Fibroblast_Primary_Cells_skin02__H3K4me3	0.232215
Esophagus__H3K36me3	0.234397
Foreskin_Melanocyte_Primary_Cells_skin01__H3K4me3	0.235323
Primary_T_killer_naive_cells_from_peripheral_blood__H3K4me1	0.240925
Primary_hematopoietic_stem_cells_G-CSF-mobilized_Female__H3K27ac	0.249125
Thymus__H3K36me3	0.261309
Brain_Substantia_Nigra__H3K4me3	0.279004
Primary_T_killer_memory_cells_from_peripheral_blood__H3K27ac	0.291933
Liver__H3K9ac	0.292751
Foreskin_Melanocyte_Primary_Cells_skin01__H3K27ac	0.297324
Fetal_Thymus__DNase	0.299069
Ovary__DNase	0.304058
Primary_T_killer_naive_cells_from_peripheral_blood__H3K4me3	0.304237
Gastric__H3K36me3	0.304847
Skeletal_Muscle_Male__H3K4me1	0.306222
Placenta_Amnion__H3K36me3	0.309075
Primary_mononuclear_cells_from_peripheral_blood__H3K9ac	0.311622
Right_Ventricle__H3K36me3	0.318554
Left_Ventricle__H3K36me3	0.328414
Liver__H3K27ac	0.333137
Foreskin_Melanocyte_Primary_Cells_skin03__H3K36me3	0.333496
Psoas_Muscle__DNase	0.345458
Brain_Cingulate_Gyrus__H3K36me3	0.34573
Lung__H3K36me3	0.346652
Primary_B_cells_from_cord_blood__H3K4me1	0.352254
NHEK-Epidermal_Keratinocyte_Primary_Cells__H3K36me3	0.366386
Right_Atrium__H3K4me3	0.366858
Stomach_Smooth_Muscle__H3K9ac	0.371099
Skeletal_Muscle_Female__H3K9ac	0.378151
Primary_mononuclear_cells_from_peripheral_blood__H3K4me3	0.380374
Psoas_Muscle__H3K27ac	0.380904
Primary_T_cells_from_cord_blood__H3K4me1	0.384297
Primary_mononuclear_cells_from_peripheral_blood__H3K27ac	0.408823
Primary_B_cells_from_peripheral_blood__H3K36me3	0.409659
Primary_T_helper_cells_PMA-I_stimulated__H3K4me3	0.410559
Primary_T_killer_memory_cells_from_peripheral_blood__H3K4me3	0.411836
Brain_Inferior_Temporal_Lobe__H3K36me3	0.427626
Rectal_Smooth_Muscle__H3K9ac	0.432055
Ovary__H3K36me3	0.444825
Foreskin_Keratinocyte_Primary_Cells_skin02__H3K36me3	0.452013
Stomach_Mucosa__H3K36me3	0.457134
Osteoblast_Primary_Cells__H3K36me3	0.461757
Foreskin_Fibroblast_Primary_Cells_skin01__H3K36me3	0.464848
Fetal_Adrenal_Gland__H3K4me3	0.465086
NHEK-Epidermal_Keratinocyte_Primary_Cells__DNase	0.466762
Primary_monocytes_from_peripheral_blood__H3K27ac	0.469948
Aorta__H3K36me3	0.475223
Primary_T_killer_naive_cells_from_peripheral_blood__H3K9ac	0.48529
Fetal_Brain_Male__H3K4me3	0.491416
Skeletal_Muscle_Female__H3K27ac	0.493775
Duodenum_Smooth_Muscle__H3K36me3	0.495746
Psoas_Muscle__H3K4me1	0.497294
Left_Ventricle__H3K4me3	0.507539
Psoas_Muscle__H3K4me3	0.508412
Primary_hematopoietic_stem_cells__H3K4me1	0.508981
Fetal_Lung__H3K36me3	0.510555
Left_Ventricle__H3K27ac	0.515102
Primary_T_cells_from_cord_blood__H3K4me3	0.518124
Primary_monocytes_from_peripheral_blood__DNase	0.518327
Small_Intestine__H3K36me3	0.519693
Gastric__H3K4me3	0.526969
Primary_Natural_Killer_cells_from_peripheral_blood__H3K36me3	0.536527
Primary_mononuclear_cells_from_peripheral_blood__H3K36me3	0.538926
Fetal_Stomach__H3K36me3	0.538983
Primary_hematopoietic_stem_cells_G-CSF-mobilized_Male__H3K4me3	0.542642
Brain_Hippocampus_Middle__H3K36me3	0.545777
Primary_neutrophils_from_peripheral_blood__H3K4me3	0.551022
Fetal_Intestine_Small__H3K36me3	0.553885
Ganglion_Eminence_derived_primary_cultured_neurospheres__H3K36me3	0.558329
Fetal_Heart__DNase	0.563242
Primary_B_cells_from_peripheral_blood__H3K4me1	0.565982
Foreskin_Fibroblast_Primary_Cells_skin01__H3K4me3	0.568512
Fetal_Intestine_Large__H3K36me3	0.577003
NHLF_Lung_Fibroblast_Primary_Cells__DNase	0.577769
Pancreas__H3K36me3	0.579435
Primary_T_killer_memory_cells_from_peripheral_blood__H3K36me3	0.582165
Primary_T_cells_from_peripheral_blood__H3K36me3	0.58477
Primary_T_cells_effector/memory_enriched_from_peripheral_blood__H3K36me3	0.588091
Primary_hematopoietic_stem_cells__H3K4me3	0.588201
Spleen__H3K4me3	0.58935
Foreskin_Melanocyte_Primary_Cells_skin03__H3K27ac	0.590748
Fetal_Muscle_Leg__H3K4me3	0.596703
Stomach_Smooth_Muscle__H3K4me3	0.600308
Sigmoid_Colon__H3K4me3	0.606483
Foreskin_Melanocyte_Primary_Cells_skin03__H3K4me3	0.610317
Colon_Smooth_Muscle__H3K9ac	0.623485
Primary_neutrophils_from_peripheral_blood__H3K36me3	0.624489
Fetal_Muscle_Trunk__DNase	0.629566
Foreskin_Keratinocyte_Primary_Cells_skin03__H3K36me3	0.63443
Rectal_Smooth_Muscle__H3K27ac	0.640129
Primary_hematopoietic_stem_cells_G-CSF-mobilized_Male__H3K36me3	0.642324
HMEC_Mammary_Epithelial_Primary_Cells__DNase	0.650572
Fetal_Muscle_Trunk__H3K4me1	0.655314
Primary_T_helper_naive_cells_from_peripheral_blood__H3K36me3	0.656266
Brain_Anterior_Caudate__H3K36me3	0.656489
Primary_hematopoietic_stem_cells_G-CSF-mobilized_Female__H3K36me3	0.657863
Right_Ventricle__H3K4me1	0.65969
Pancreatic_Islets__H3K36me3	0.660239
Rectal_Mucosa_Donor_31__H3K36me3	0.667352
Primary_hematopoietic_stem_cells_G-CSF-mobilized_Female__H3K4me1	0.67314
Right_Ventricle__H3K27ac	0.680563
Primary_hematopoietic_stem_cells_G-CSF-mobilized_Female__H3K4me3	0.682331
Fetal_Muscle_Leg__DNase	0.687073
Primary_T_killer_naive_cells_from_peripheral_blood__H3K36me3	0.687256
Liver__H3K4me3	0.692375
Rectal_Smooth_Muscle__H3K4me1	0.696197
Stomach_Smooth_Muscle__H3K4me1	0.698625
Primary_hematopoietic_stem_cells_short_term_culture__H3K36me3	0.70372
Rectal_Smooth_Muscle__H3K36me3	0.706664
Foreskin_Keratinocyte_Primary_Cells_skin02__H3K4me3	0.707798
Spleen__H3K4me1	0.711657
Rectal_Mucosa_Donor_29__H3K36me3	0.713116
Fetal_Muscle_Trunk__H3K4me3	0.715427
Foreskin_Melanocyte_Primary_Cells_skin01__DNase	0.718924
Adipose_Nuclei__H3K36me3	0.720725
Colon_Smooth_Muscle__H3K27ac	0.722079
Primary_T_helper_naive_cells_from_peripheral_blood__H3K9ac	0.725145
Breast_Myoepithelial_Primary_Cells__H3K4me1	0.726771
Primary_monocytes_from_peripheral_blood__H3K36me3	0.73116
Skeletal_Muscle_Female__H3K4me1	0.746452
Ovary__H3K27ac	0.748993
Fetal_Lung__DNase	0.75018
Primary_hematopoietic_stem_cells_G-CSF-mobilized_Male__H3K4me1	0.755753
Psoas_Muscle__H3K36me3	0.756375
Placenta_Amnion__H3K4me3	0.757185
Stomach_Smooth_Muscle__H3K27ac	0.757582
Primary_monocytes_from_peripheral_blood__H3K4me3	0.763788
Primary_T_regulatory_cells_from_peripheral_blood__H3K36me3	0.769696
Right_Atrium__H3K36me3	0.772916
Primary_T_helper_cells_from_peripheral_blood__H3K36me3	0.781698
Skeletal_Muscle_Male__H3K4me3	0.799502
Primary_monocytes_from_peripheral_blood__H3K4me1	0.803402
Fetal_Kidney__H3K36me3	0.80406
Rectal_Smooth_Muscle__H3K4me3	0.804639
Placenta_Amnion__H3K4me1	0.804694
Primary_neutrophils_from_peripheral_blood__H3K4me1	0.807112
Right_Atrium__H3K27ac	0.807494
Pancreas__H3K27ac	0.809641
Duodenum_Mucosa__H3K36me3	0.811845
HMEC_Mammary_Epithelial_Primary_Cells__H3K27ac	0.813916
Primary_T_helper_cells_PMA-I_stimulated__H3K36me3	0.814547
NHEK-Epidermal_Keratinocyte_Primary_Cells__H3K4me3	0.815633
Thymus__H3K4me3	0.8232
Cortex_derived_primary_cultured_neurospheres__H3K36me3	0.827046
Thymus__H3K4me1	0.829461
Foreskin_Melanocyte_Primary_Cells_skin03__H3K4me1	0.829878
Right_Ventricle__H3K4me3	0.832498
Fetal_Thymus__H3K4me3	0.837258
Foreskin_Melanocyte_Primary_Cells_skin01__H3K4me1	0.837895
Primary_T_helper_naive_cells_from_peripheral_blood__H3K36me3	0.84821
HMEC_Mammary_Epithelial_Primary_Cells__H3K36me3	0.848933
Left_Ventricle__H3K4me1	0.852929
Placenta_Amnion__H3K27ac	0.855098
Fetal_Lung__H3K4me3	0.856242
Brain_Substantia_Nigra__H3K36me3	0.857252
Foreskin_Keratinocyte_Primary_Cells_skin02__H3K4me1	0.859017
Colonic_Mucosa__H3K4me3	0.861653
Fetal_Thymus__H3K27ac	0.86271
Fetal_Kidney__DNase	0.86455
Fetal_Intestine_Small__H3K4me3	0.866065
Skeletal_Muscle_Female__H3K4me3	0.86785
Aorta__H3K27ac	0.870227
HMEC_Mammary_Epithelial_Primary_Cells__H3K4me1	0.872848
Colon_Smooth_Muscle__H3K4me1	0.873488
Fetal_Muscle_Leg__H3K27ac	0.878218
Primary_T_helper_17_cells_PMA-I_stimulated__H3K36me3	0.878381
Fetal_Heart__H3K36me3	0.880622
Primary_hematopoietic_stem_cells__H3K36me3	0.881118
Breast_variant_Human_Mammary_Epithelial_Cells_(vHMEC)__H3K4me3	0.882111
Adipose_Nuclei__H3K9ac	0.884607
Primary_T_helper_memory_cells_from_peripheral_blood_2__H3K36me3	0.885251
Aorta__H3K4me1	0.885842
Primary_hematopoietic_stem_cells_short_term_culture__H3K4me1	0.886783
Fetal_Thymus__H3K4me1	0.890512
Lung__H3K27ac	0.890801
Thymus__H3K27ac	0.891035
Fetal_Intestine_Large__H3K4me3	0.892682
Fetal_Heart__H3K4me1	0.895276
Aorta__H3K4me3	0.898473
Rectal_Mucosa_Donor_31__H3K4me3	0.900651
Fetal_Muscle_Trunk__H3K27ac	0.902716
Fetal_Stomach__DNase	0.903436
Breast_Myoepithelial_Primary_Cells__H3K36me3	0.903673
Fetal_Stomach__H3K4me3	0.906134
NHEK-Epidermal_Keratinocyte_Primary_Cells__H3K9ac	0.906154
Gastric__H3K4me1	0.907413
Foreskin_Fibroblast_Primary_Cells_skin02__H3K4me1	0.908516
Foreskin_Keratinocyte_Primary_Cells_skin03__H3K4me3	0.910862
Esophagus__H3K4me3	0.913823
NHLF_Lung_Fibroblast_Primary_Cells__H3K4me3	0.917662
Foreskin_Keratinocyte_Primary_Cells_skin02__DNase	0.918692
Rectal_Mucosa_Donor_29__H3K9ac	0.922903
Esophagus__H3K27ac	0.923666
NHEK-Epidermal_Keratinocyte_Primary_Cells__H3K27ac	0.92851
NHDF-Ad_Adult_Dermal_Fibroblast_Primary_Cells__H3K36me3	0.934737
Fetal_Heart__H3K9ac	0.937329
Colon_Smooth_Muscle__H3K4me3	0.937774
Foreskin_Fibroblast_Primary_Cells_skin02__H3K27ac	0.938414
Primary_T_helper_memory_cells_from_peripheral_blood_1__H3K36me3	0.939616
Rectal_Mucosa_Donor_31__H3K9ac	0.940776
Gastric__H3K27ac	0.942331
Small_Intestine__H3K4me3	0.942985
Fetal_Lung__H3K4me1	0.94311
Fetal_Kidney__H3K4me1	0.943365
Fetal_Stomach__H3K4me1	0.944267
Primary_T_cells_from_cord_blood__H3K36me3	0.947917
Placenta__DNase	0.952292
Spleen__H3K27ac	0.953919
Foreskin_Keratinocyte_Primary_Cells_skin03__H3K4me1	0.955621
Foreskin_Keratinocyte_Primary_Cells_skin03__H3K27ac	0.956721
Ovary__H3K4me1	0.958034
Colonic_Mucosa__H3K4me1	0.960724
Breast_Myoepithelial_Primary_Cells__H3K4me3	0.961047
Foreskin_Fibroblast_Primary_Cells_skin01__DNase	0.961943
Colonic_Mucosa__H3K9ac	0.962539
Pancreas__H3K4me3	0.963317
Adipose_Nuclei__H3K4me1	0.963658
Right_Atrium__H3K4me1	0.966855
Esophagus__H3K4me1	0.967484
Duodenum_Mucosa__H3K4me3	0.967856
Primary_B_cells_from_cord_blood__H3K36me3	0.96912
Duodenum_Smooth_Muscle__H3K27ac	0.969279
NHEK-Epidermal_Keratinocyte_Primary_Cells__H3K4me1	0.969488
Breast_Myoepithelial_Primary_Cells__H3K9ac	0.970201
Breast_variant_Human_Mammary_Epithelial_Cells_(vHMEC)__H3K36me3	0.971011
Fetal_Lung__H3K9ac	0.972688
Ovary__H3K4me3	0.973805
NHLF_Lung_Fibroblast_Primary_Cells__H3K9ac	0.974236
HMEC_Mammary_Epithelial_Primary_Cells__H3K9ac	0.974476
Adipose_Nuclei__H3K27ac	0.975161
Fetal_Heart__H3K4me3	0.977381
Primary_hematopoietic_stem_cells_short_term_culture__H3K4me3	0.977785
Rectal_Mucosa_Donor_29__H3K4me1	0.977965
Rectal_Mucosa_Donor_31__H3K27ac	0.978336
Breast_variant_Human_Mammary_Epithelial_Cells_(vHMEC)__H3K4me1	0.980498
Foreskin_Fibroblast_Primary_Cells_skin01__H3K27ac	0.982315
Lung__H3K4me1	0.982518
Pancreas__H3K4me1	0.982999
Foreskin_Fibroblast_Primary_Cells_skin02__DNase	0.983967
Osteoblast_Primary_Cells__H3K27ac	0.984981
Small_Intestine__H3K4me1	0.986115
Fetal_Muscle_Leg__H3K4me1	0.987477
NHDF-Ad_Adult_Dermal_Fibroblast_Primary_Cells__DNase	0.987481
Breast_variant_Human_Mammary_Epithelial_Cells_(vHMEC)__DNase	0.987947
Fetal_Kidney__H3K4me3	0.987957
Lung__H3K4me3	0.988452
Rectal_Mucosa_Donor_29__H3K4me3	0.989142
Placenta__H3K4me3	0.989247
HMEC_Mammary_Epithelial_Primary_Cells__H3K4me3	0.989741
Gastric__DNase	0.99088
NHLF_Lung_Fibroblast_Primary_Cells__H3K27ac	0.991121
Placenta__H3K4me1	0.991357
Fetal_Intestine_Small__DNase	0.992354
Rectal_Mucosa_Donor_29__H3K27ac	0.99286
Placenta__H3K27ac	0.993399
NHLF_Lung_Fibroblast_Primary_Cells__H3K4me1	0.993717
Sigmoid_Colon__H3K4me1	0.994096
NHDF-Ad_Adult_Dermal_Fibroblast_Primary_Cells__H3K4me3	0.995426
Foreskin_Fibroblast_Primary_Cells_skin01__H3K4me1	0.995873
Fetal_Kidney__H3K9ac	0.996303
Small_Intestine__DNase	0.997005
Stomach_Mucosa__H3K4me1	0.997328
Fetal_Stomach__H3K27ac	0.997447
Duodenum_Smooth_Muscle__H3K4me3	0.997492
Osteoblast_Primary_Cells__H3K4me1	0.99775
Rectal_Mucosa_Donor_31__H3K4me1	0.9978
Sigmoid_Colon__H3K27ac	0.998033
Pancreas__DNase	0.998103
Colonic_Mucosa__H3K27ac	0.998368
Fetal_Intestine_Large__DNase	0.998517
Adipose_Nuclei__H3K4me3	0.998539
Fetal_Intestine_Small__H3K27ac	0.998667
Duodenum_Mucosa__H3K9ac	0.998917
Osteoblast_Primary_Cells__H3K4me3	0.998961
Stomach_Mucosa__H3K9ac	0.999023
Stomach_Mucosa__H3K4me3	0.999173
NHDF-Ad_Adult_Dermal_Fibroblast_Primary_Cells__H3K9ac	0.999257
Fetal_Brain_Male__H3K36me3	0.999284
Fetal_Intestine_Small__H3K4me1	0.999605
Duodenum_Mucosa__H3K4me1	0.999798
Fetal_Intestine_Large__H3K4me1	0.999833
Small_Intestine__H3K27ac	0.999889
NHDF-Ad_Adult_Dermal_Fibroblast_Primary_Cells__H3K4me1	0.999896
Fetal_Intestine_Large__H3K27ac	0.999918
NHDF-Ad_Adult_Dermal_Fibroblast_Primary_Cells__H3K27ac	0.99999
