# Supplementary material for: Elucidating the genetic basis of social interaction and isolation
Source: Nat Commun. 2018 Jul 3;9:2457. doi: 10.1038/s41467-018-04930-1 (PMC6030100; doi:10.1038/s41467-018-04930-1)
Supplement: Supplementary file 5 — Supplementary Data 3 [file 41467_2018_4930_MOESM5_ESM.xlsx]

## Sheet: Sheet1
Supplimentary Data 3 - FUISON eQTL Results
FILE	ID	CHR	P0	P1	HSQ	BEST GWAS ID	BEST GWAS Z	EQTL ID	EQTL R2	EQTL Z	EQTL GWAS Z	NSNP	NWGT	MODEL	MODELCV R2	MODELCV PV	TWAS Z	TWAS P
GTEx.Brain_Cortex	C17orf58	17	65987217	65989765	0.34	rs11867618	6.08	rs9890629	0.093035	4.57	5.75	322	6	lasso	0.126285	0.000241	6.3373	2.34e-10
GTEx.Brain_Frontal_Cortex_BA9	GPX1	3	49400000	49400000	0.1602	rs7617480	4.58	rs7617480	0.0624	3.92	4.575	267	6	lasso	0.15198	7.91e-05	5.7891	7.08e-09
GTEx.Brain_Cortex	C1QTNF4	11	47600000	47600000	0.256	rs12364432	-5.66	rs12286721	0.04165	3.22	4.4	277	8	lasso	0.0158	0.116	5.3441	9.09e-08
GTEx.Brain_Cerebellum	GPX1	3	49400000	49400000	0.3097	rs7617480	4.58	rs9853683	0.08924	-5.1	-3.79	267	19	enet	0.230419	1.98e-07	5.29425	1.2e-07
GTEx.Brain_Cortex	MTCH2	11	47600000	47700000	0.211	rs12364432	-5.66	rs7947730	0.18758	4.62	-5.511	287	6	lasso	0.1578	3.98e-05	-5.1676	2.37e-07
GTEx.Brain_Cerebellum	BPTF	17	65821640	65980494	0.2241	rs11867618	6.08	rs12947658	-0.006405	-3.26	3.993	384	10	lasso	-0.00836	0.687	-5.0867	3.64e-07
GTEx.Brain_Hypothalamus	RP11-159N11.4	11	113000000	113000000	0.435	rs7937151	3.89	rs12282356	0.062595	4.06	3.206	506	19	lasso	0.02773	0.0751	4.702	2.58e-06
GTEx.Brain_Hippocampus	CRHR1-IT1	17	43697694	43725582	0.199	rs17689882	4.31	rs17689471	0.248905	4.83	4.229	87	15	enet	0.244779	1.85e-06	4.67561	2.93e-06
GTEx.Brain_Cerebellum	PLEKHM1	17	43513266	43568115	0.4059	rs17689882	4.31	rs17689918	0.436149	-6.71	4.26	174	19	enet	0.45095	6.77e-15	-4.6677	3.05e-06
GTEx.Brain_Putamen_basal_ganglia	CRHR1-IT1	17	43697694	43725582	0.144	rs17689882	4.31	rs17689471	0.22477	4.35	4.229	87	11	enet	0.20604	1.24e-05	4.5703	4.87e-06
GTEx.Brain_Cerebellum	SULT1A2	16	28603264	28608430	0.165	rs181206	4.38	rs4788079	0.04982	3.89	3.714	176	16	enet	0.10167	0.000639	4.49093	7.09e-06
GTEx.Brain_Caudate_basal_ganglia	ZNF322	6	26636518	26659980	0.121	rs9467704	-3.86	rs4368798	-0.002239	-3.68	3.245	433	15	enet	0.03831	0.0291	-4.467	7.94e-06
GTEx.Brain_Caudate_basal_ganglia	GPX1	3	49400000	49400000	0.148	rs7617480	4.58	rs11130186	0.095519	4.2	4.353	267	14	lasso	0.05769	0.00951	4.4594	8.22e-06
GTEx.Brain_Cerebellar_Hemisphere	SORBS3	8	22400000	22400000	0.232	rs4872006	-5.1	rs6999893	0.106476	3.72	-4.85	530	6	lasso	0.124472	0.00044	-4.41237	1.02e-05
GTEx.Brain_Hypothalamus	CRHR1-IT1	17	43697694	43725582	0.125	rs17689882	4.31	rs17763086	0.03071	3.73	4.237	87	9	lasso	-0.00603	0.47	4.37002	1.24e-05
GTEx.Brain_Hippocampus	AMT	3	49500000	49500000	0.164	rs7617480	4.58	rs7619016	0.13339	-4.07	4.364	279	9	lasso	0.11051	0.00151	-4.3531	1.34e-05
GTEx.Brain_Frontal_Cortex_BA9	LRRC37A4P	17	43578685	43623042	0.481	rs17689882	4.31	rs17763086	0.51769	-6.96	4.237	149	12	lasso	0.49822	3.37e-15	-4.3279	1.51e-05
GTEx.Brain_Caudate_basal_ganglia	AMT	3	49500000	49500000	0.182	rs7617480	4.58	rs3448	0.135866	-4.89	4.207	279	24	enet	0.15334	3.63e-05	-4.3145	1.6e-05
GTEx.Brain_Hippocampus	KANSL1-AS1	17	44270942	44274089	0.379	rs17689882	4.31	rs8072451	0.478775	6.57	4.19	27	18	enet	0.492954	2.4e-13	4.31332	1.61e-05
GTEx.Brain_Nucleus_accumbens_basal_ganglia	CRHR1-IT1	17	43697694	43725582	0.142	rs17689882	4.31	rs8072451	0.11967	4.74	4.19	87	14	enet	0.144	0.000113	4.29	1.79e-05
GTEx.Brain_Cerebellum	SULT1A1	16	28616903	28634946	0.292	rs181206	4.38	rs3859172	0.15101	-4.9	3.636	178	18	enet	0.14665	4.22e-05	-4.28377	1.84e-05
GTEx.Brain_Frontal_Cortex_BA9	MAPT	17	43971748	44105700	0.152	rs17689882	4.31	rs17689882	0.25318	-4.96	4.308	29	2	lasso	0.25526	1.96e-07	-4.2816	1.86e-05
GTEx.Brain_Putamen_basal_ganglia	LRRC37A2	17	44588877	44630815	0.41	rs199457	4.37	rs199439	0.61485	7.06	4.363	130	12	lasso	0.62062	1.62e-18	4.2649	2e-05
GTEx.Brain_Cortex	KANSL1-AS1	17	44270942	44274089	0.391	rs17689882	4.31	rs17689918	0.609128	7.65	4.26	27	11	lasso	0.604213	1.22e-20	4.2639	2.01e-05
GTEx.Brain_Caudate_basal_ganglia	KANSL1-AS1	17	44270942	44274089	0.377	rs17689882	4.31	rs17689471	0.619406	7.83	4.229	27	5	lasso	0.61885	2.98e-22	4.239	2.25e-05
GTEx.Brain_Caudate_basal_ganglia	CRHR1-IT1	17	43697694	43725582	0.175	rs17689882	4.31	rs17763086	0.154392	4.15	4.237	87	1	lasso	0.142	7.15e-05	4.237	2.27e-05
GTEx.Brain_Cerebellar_Hemisphere	MAPT	17	43971748	44105700	0.243	rs17689882	4.31	rs17763086	0.2606	-5.29	4.237	29	1	lasso	0.248283	4.67e-07	-4.237	2.27e-05
GTEx.Brain_Cerebellum	LRRC37A4P	17	43578685	43623042	0.575	rs17689882	4.31	rs17689471	0.639449	-8.06	4.229	149	12	lasso	0.63522	7.6e-24	-4.2349	2.29e-05
GTEx.Brain_Cerebellar_Hemisphere	PLEKHM1	17	43513266	43568115	0.306	rs17689882	4.31	rs8072451	0.22487	-4.9	4.19	174	4	lasso	0.200529	7.25e-06	-4.2292	2.34e-05
GTEx.Brain_Nucleus_accumbens_basal_ganglia	LRRC37A4P	17	43578685	43623042	0.273	rs17689882	4.31	rs8072451	0.29457	-5.87	4.19	149	12	enet	0.28397	2.73e-08	-4.225	2.39e-05
GTEx.Brain_Putamen_basal_ganglia	KANSL1-AS1	17	44270942	44274089	0.353	rs17689882	4.31	rs8072451	0.57381	6.85	4.19	27	4	lasso	0.57137	2.08e-16	4.2245	2.39e-05
GTEx.Brain_Nucleus_accumbens_basal_ganglia	NICN1	3	49500000	49500000	0.159	rs7617480	4.58	rs11130186	0.10151	3.84	4.353	279	10	lasso	0.0858	0.00267	4.2149	2.5e-05
GTEx.Brain_Frontal_Cortex_BA9	KANSL1-AS1	17	44270942	44274089	0.593	rs17689882	4.31	rs8072451	0.60084	7.42	4.19	27	3	lasso	0.59578	2.05e-19	4.2138	2.51e-05
GTEx.Brain_Nucleus_accumbens_basal_ganglia	KANSL1-AS1	17	44270942	44274089	0.397	rs17689882	4.31	rs8072451	0.61453	7.56	4.19	27	3	lasso	0.61266	1.88e-20	4.21	2.55e-05
GTEx.Brain_Cerebellar_Hemisphere	LRRC37A4P	17	43578685	43623042	0.579	rs17689882	4.31	rs8072451	0.63405	-7.52	4.19	149	2	lasso	0.628467	2.11e-20	-4.2082	2.57e-05
GTEx.Brain_Cerebellar_Hemisphere	LRRC37A2	17	44588877	44630815	0.483	rs199457	4.37	rs169201	0.59585	7.38	4.362	130	11	lasso	0.582918	3.16e-18	4.2058	2.6e-05
GTEx.Brain_Cerebellum	FAM134A	2	220000000	220000000	0.1896	rs13029742	4.79	rs13029742	0.142886	-4.38	4.795	358	27	enet	0.162047	1.63e-05	-4.19865	2.69e-05
GTEx.Brain_Hippocampus	LRRC37A4P	17	43578685	43623042	0.358	rs17689882	4.31	rs8072451	0.416194	-5.96	4.19	149	2	lasso	0.411291	8.84e-11	-4.19801	2.69e-05
GTEx.Brain_Putamen_basal_ganglia	LRRC37A4P	17	43578685	43623042	0.367	rs17689882	4.31	rs8072451	0.49602	-6.45	4.19	149	2	lasso	0.49256	1.76e-13	-4.194	2.74e-05
GTEx.Brain_Caudate_basal_ganglia	LRRC37A4P	17	43578685	43623042	0.341	rs17689882	4.31	rs8072451	0.423569	-6.63	4.19	149	1	lasso	0.41989	2.52e-13	-4.19	2.79e-05
GTEx.Brain_Cerebellar_Hemisphere	GPX1	3	49400000	49400000	0.183	rs7617480	4.58	rs1873625	0.10716	-4.45	-3.734	267	27	enet	0.134503	0.00026	4.1871	2.83e-05
GTEx.Brain_Cerebellum	CNPPD1	2	220000000	220000000	0.134	rs13029742	4.79	rs3731901	0.182694	-4.8	4.026	360	4	lasso	0.1492	3.61e-05	-4.18146	2.9e-05
GTEx.Brain_Cortex	PLEKHM1	17	43513266	43568115	0.207	rs17689882	4.31	rs11012	0.160335	4.31	3.91	174	3	lasso	0.172925	1.65e-05	4.1727	3.01e-05
GTEx.Brain_Cerebellar_Hemisphere	FMNL1	17	43298811	43324687	0.266	rs11012	3.91	rs11012	0.02961	-3.66	3.91	254	17	enet	0.09325	0.00222	-4.1641	3.13e-05
GTEx.Brain_Hippocampus	LRRC37A2	17	44588877	44630815	0.435	rs199457	4.37	rs169201	0.561311	6.87	4.362	130	9	lasso	0.582987	1.09e-16	4.16069	3.17e-05
GTEx.Brain_Nucleus_accumbens_basal_ganglia	LRRC37A2	17	44588877	44630815	0.457	rs199457	4.37	rs199439	0.62538	7.78	4.363	130	11	lasso	0.66314	3.38e-23	4.129	3.64e-05
GTEx.Brain_Hypothalamus	LRRC37A2	17	44588877	44630815	0.558	rs199457	4.37	rs199439	0.59232	7.04	4.363	130	8	lasso	0.62376	1.9e-18	4.11864	3.81e-05
GTEx.Brain_Frontal_Cortex_BA9	RP11-1348G14.4	16	28814097	28829149	0.109	rs181206	4.38	rs8049439	0.05307	-3.65	4.016	177	3	lasso	0.03837	0.0349	-4.0975	4.18e-05
GTEx.Brain_Cerebellum	LRRC37A2	17	44588877	44630815	0.5356	rs199457	4.37	rs169201	0.671465	8.29	4.362	130	23	enet	0.68762	3.15e-27	4.085	4.41e-05
GTEx.Brain_Frontal_Cortex_BA9	LRRC37A2	17	44588877	44630815	0.448	rs199457	4.37	rs199439	0.5025	7.32	4.363	130	8	lasso	0.59215	3.06e-19	4.0622	4.86e-05
GTEx.Brain_Cerebellar_Hemisphere	RP11-750H9.5	11	47400000	47400000	0.167	rs12364432	-5.66	rs896817	0.24715	-4.77	4.061	288	6	lasso	0.2133	3.53e-06	-4.06178	4.87e-05
GTEx.Brain_Cerebellum	KANSL1-AS1	17	44270942	44274089	0.5303	rs17689882	4.31	rs17689918	0.670479	8.27	4.26	27	19	enet	0.67671	1.76e-26	4.0585	4.94e-05
GTEx.Brain_Frontal_Cortex_BA9	RP3-462E2.5	12	112000000	112000000	0.0806	rs6489819	4.71	rs7314870	0.03134	-3.58	4.538	179	27	enet	0.0185	0.104	-4.0537	5.04e-05
GTEx.Brain_Cerebellar_Hemisphere	AMT	3	49500000	49500000	0.398	rs7617480	4.58	rs3448	0.42138	-6.21	4.207	279	23	enet	0.423219	4.15e-12	-4.0252	5.69e-05
GTEx.Brain_Cerebellum	WDR6	3	49000000	49100000	0.0819	rs7617480	4.58	rs3212	0.05619	3.65	3.233	256	31	enet	0.039086	0.026	4.01463	5.95e-05
GTEx.Brain_Cortex	LRRC37A4P	17	43578685	43623042	0.513	rs17689882	4.31	rs17689918	0.378209	-6.14	4.26	149	12	lasso	0.361668	6.99e-11	-4.0069	6.15e-05
GTEx.Brain_Cortex	MICU1	10	74100000	74400000	0.2709	rs6415912	-3.42	rs7896365	-0.00803	-3.1	-1.93	403	35	enet	0.0045	0.236	4.00641	6.16e-05
GTEx.Brain_Cortex	LRRC37A2	17	44588877	44630815	0.459	rs199457	4.37	rs199534	0.500757	7.29	4.334	130	19	enet	0.563437	1.21e-18	3.9842	6.77e-05
GTEx.Brain_Nucleus_accumbens_basal_ganglia	ARHGAP27	17	43471275	43511787	0.263	rs17689882	4.31	rs17689471	0.15679	4.31	4.229	204	8	lasso	0.12336	0.000352	3.968	7.25e-05
GTEx.Brain_Cerebellum	AMT	3	49500000	49500000	0.3655	rs7617480	4.58	rs1464569	0.35956	-6.19	4.244	279	18	lasso	0.339129	8.2e-11	-3.94691	7.92e-05
GTEx.Brain_Cerebellum	RALGPS1	9	130000000	130000000	0.2792	rs12551115	-4.11	rs1538502	0.173054	5.26	-3.787	477	7	lasso	0.189868	2.81e-06	-3.9009	9.58e-05
GTEx.Brain_Cerebellar_Hemisphere	RP11-1348G14.4	16	28814097	28829149	0.107	rs181206	4.38	rs4451951	0.135518	-4.62	3.976	177	2	lasso	0.16613	4.8e-05	-3.8893	0.000101
GTEx.Brain_Hippocampus	DDX49	19	19030484	19039436	0.229	rs968525	3.93	rs12973258	-0.01278	-3.48	3.74	317	4	lasso	-0.010247	0.657	-3.8787	0.000105
GTEx.Brain_Hypothalamus	KANSL1-AS1	17	44270942	44274089	0.542	rs17689882	4.31	rs8072451	0.54505	6.71	4.19	27	5	lasso	0.54055	4.93e-15	3.8755	0.000106
GTEx.Brain_Hypothalamus	NCKIPSD	3	48700000	48700000	0.183	rs7617480	4.58	rs7633840	0.11626	-4.11	3.102	256	7	lasso	0.13228	0.000536	-3.8644	0.000111
GTEx.Brain_Frontal_Cortex_BA9	RP11-165J3.6	9	96200000	96200000	0.41	rs2001589	-7.39	rs7025805	0.1427	5.38	4.224	473	6	lasso	0.19731	6.14e-06	3.86255	0.000112
GTEx.Brain_Hypothalamus	P4HTM	3	49000000	49000000	0.118	rs7617480	4.58	rs4955411	0.03948	-3.64	3.338	256	8	lasso	0.01681	0.129	-3.8461	0.00012
GTEx.Brain_Putamen_basal_ganglia	ALDH2	12	112000000	112000000	0.119	rs6489819	4.71	rs3742004	0.000229	-3.58	3.278	217	14	lasso	0.01589	0.134	-3.8288	0.000129
GTEx.Brain_Frontal_Cortex_BA9	CCDC71	3	49200000	49200000	0.2789	rs7617480	4.58	rs4955418	0.17406	4.82	4.122	256	18	enet	0.20887	3.14e-06	3.8132	0.000137
GTEx.Brain_Cerebellar_Hemisphere	BCO2	11	112000000	112000000	0.234	rs4935984	-3.44	rs7123686	0.20375	4.32	-3.421	407	6	lasso	0.20215	6.62e-06	-3.80768	0.00014
GTEx.Brain_Cerebellum	RP5-935K16.1	2	129000000	129000000	0.3437	rs6430955	-3.62	rs6430955	0.343074	6.01	-3.616	354	19	enet	0.348599	3.93e-11	-3.79961	0.000145
GTEx.Brain_Frontal_Cortex_BA9	ANKRD34A	1	145000000	145000000	0.232	rs1535921	4.157	rs7536830	0.19974	-4.45	3.508	110	6	lasso	0.173803	2.34e-05	-3.7972	0.000146
GTEx.Brain_Cerebellum	TRIM65	17	73876416	73893084	0.3389	rs9302994	-3.65	rs9302994	0.139189	4.61	-3.646	372	8	enet	0.19	2.79e-06	-3.7966	0.000147
GTEx.Brain_Hypothalamus	EIF3CL	16	28390900	28415200	0.151	rs181206	4.38	rs8062405	0.04173	3.59	3.854	247	4	lasso	0.01899	0.116	3.792	0.00015
GTEx.Brain_Frontal_Cortex_BA9	CRHR1-IT1	17	43697694	43725582	0.143	rs17689882	4.31	rs17763086	0.14445	3.87	4.237	87	10	lasso	0.0955	0.00168	3.7878	0.000152
GTEx.Brain_Frontal_Cortex_BA9	WDR6	3	49000000	49100000	0.0844	rs7617480	4.58	rs4955418	0.03685	3.43	4.122	256	5	lasso	0.04116	0.03	3.7722	0.000162
GTEx.Brain_Cerebellar_Hemisphere	KANSL1-AS1	17	44270942	44274089	0.384	rs17689882	4.31	rs17689918	0.61158	7.33	4.26	27	13	enet	0.610084	1.71e-19	3.7571	0.000172
GTEx.Brain_Frontal_Cortex_BA9	PPIL2	22	22006559	22049359	0.582	rs16997333	-4.14	rs5749696	0.100975	4.88	-2.728	338	6	lasso	0.10012	0.00131	-3.7561	0.000173
GTEx.Brain_Cerebellum	RP11-165J3.6	9	96200000	96200000	0.4357	rs2001589	-7.39	rs7025805	0.314219	6.06	4.224	473	7	lasso	0.283543	5.04e-09	3.7535	0.000174
GTEx.Brain_Caudate_basal_ganglia	ZSCAN29	15	43700000	43700000	0.257	rs12912505	-4.08	rs12912505	0.14746	4.96	-4.075	262	19	enet	0.14544	5.83e-05	-3.74312	0.000182
GTEx.Brain_Frontal_Cortex_BA9	AMT	3	49500000	49500000	0.2452	rs7617480	4.58	rs3448	0.04738	-4.06	4.207	279	17	enet	0.13385	0.000214	-3.7432	0.000182
GTEx.Brain_Putamen_basal_ganglia	NCKIPSD	3	48700000	48700000	0.226	rs7617480	4.58	rs7432989	0.23388	-4.85	3.08	256	14	enet	0.2218	5.44e-06	-3.742	0.000182
GTEx.Brain_Cortex	BCO2	11	112000000	112000000	0.306	rs4935984	-3.44	rs7123686	0.17937	4.95	-3.421	407	6	lasso	0.1778	1.24e-05	-3.7396	0.000184
GTEx.Brain_Caudate_basal_ganglia	SULT1A1	16	28616903	28634946	0.183	rs181206	4.38	rs4788076	0.0746	-3.92	3.692	178	13	lasso	0.0411	0.0248	-3.719	0.0002
GTEx.Brain_Cortex	SULT1A2	16	28603264	28608430	0.202	rs181206	4.38	rs11074907	0.21284	4.86	3.516	176	3	lasso	0.168	2.16e-05	3.6809	0.000232
GTEx.Brain_Cortex	SULT1A1	16	28616903	28634946	0.252	rs181206	4.38	rs11074907	0.14009	-4.77	3.516	178	22	enet	0.166	2.42e-05	-3.6679	0.000245
GTEx.Brain_Cerebellum	HLA-DPA1	6	33032346	33041549	0.413	rs2744507	3.28	rs2855430	0.33644	6.1	3.225	302	10	lasso	0.2529	4.32e-08	3.65991	0.000252
GTEx.Brain_Cerebellum	MAPT	17	43971748	44105700	0.2163	rs17689882	4.31	rs17689471	0.330284	-5.94	4.229	29	22	enet	0.33959	7.91e-11	-3.6489	0.000263
GTEx.Brain_Nucleus_accumbens_basal_ganglia	RP5-935K16.1	2	129000000	129000000	0.229	rs6430955	-3.62	rs3771290	0.334838	5.64	-3.446	354	14	enet	0.2915	1.68e-08	-3.6474	0.000265
GTEx.Brain_Putamen_basal_ganglia	AMT	3	49500000	49500000	0.113	rs7617480	4.58	rs7619016	0.02678	-3.42	4.364	279	14	lasso	0.05088	0.0241	-3.647	0.000266
GTEx.Brain_Hippocampus	SULT1A2	16	28603264	28608430	0.23	rs181206	4.38	rs4788076	0.187	4.13	3.692	176	8	lasso	0.16917	8.92e-05	3.639	0.000273
GTEx.Brain_Frontal_Cortex_BA9	DCAKD	17	43100708	43138473	0.412	rs4098686	4.78	rs4793179	0.08494	-4.51	-2.242	323	23	enet	0.10224	0.00117	3.636	0.000277
GTEx.Brain_Caudate_basal_ganglia	LRRC37A2	17	44588877	44630815	0.437	rs199457	4.37	rs199513	0.622015	7.89	3.729	130	34	enet	0.67553	1.16e-25	3.604	0.000314
GTEx.Brain_Caudate_basal_ganglia	EPHB2	1	23000000	23200000	0.3944	rs7549888	3.9	rs12723359	0.230269	-5.16	3.618	506	7	lasso	0.21521	7.92e-07	-3.5975	0.000321
GTEx.Brain_Cerebellum	LRRC37A	17	44370099	44415160	0.493	rs199457	4.37	rs169201	0.438222	6.8	4.362	75	30	enet	0.52357	5.24e-18	3.5972	0.000322
GTEx.Brain_Hypothalamus	TTC12	11	113000000	113000000	0.679	rs7937151	3.89	rs4438071	0.262696	-5.47	-3.578	535	15	lasso	0.48094	6.06e-13	3.591	0.000329
GTEx.Brain_Caudate_basal_ganglia	SULT1A2	16	28603264	28608430	0.139	rs181206	4.38	rs4788076	0.10995	4.06	3.692	176	7	lasso	0.0764	0.00326	3.5892	0.000332
GTEx.Brain_Cortex	TTC12	11	113000000	113000000	0.481	rs7937151	3.89	rs12282356	0.38828	6.1	3.206	535	5	lasso	0.4305	3.2e-13	3.5888	0.000332
GTEx.Brain_Cerebellum	THBS3	1	155000000	155000000	0.175	rs9297	3.5	rs4072037	0.15306	-4.78	-3.001	329	6	enet	0.158746	2e-05	3.5866	0.000335
GTEx.Brain_Hippocampus	RP11-458D21.1	1	145000000	145000000	0.328	rs1535921	4.16	rs4970862	0.22469	-4.46	3.63	112	3	lasso	0.21353	9.52e-06	-3.573	0.000353
GTEx.Brain_Cortex	GSTO2	10	106000000	106000000	0.3699	rs11599236	-3.75	rs1865926	0.19746	-5.81	-3.033	439	20	enet	0.26293	6.49e-08	3.5694	0.000358
GTEx.Brain_Cortex	AMT	3	49500000	49500000	0.106	rs7617480	4.58	rs1982861	0.0483	-3.49	4.124	279	10	lasso	0.06698	0.00651	-3.5578	0.000374
GTEx.Brain_Cerebellum	INTS10	8	19700000	19700000	0.309	rs2410612	-3.63	rs2410612	0.27881	-5.4	-3.632	661	4	lasso	0.22974	2.07e-07	3.54939	0.000386
GTEx.Brain_Frontal_Cortex_BA9	TTC12	11	113000000	113000000	0.533	rs7937151	3.89	rs2298489	0.14372	4.89	3.36	535	14	lasso	0.276813	5.11e-08	3.5494	0.000386
GTEx.Brain_Putamen_basal_ganglia	SULT1A2	16	28603264	28608430	0.225	rs181206	4.38	rs11074907	0.2257	4.67	3.516	176	4	lasso	0.22346	4.98e-06	3.5388	0.000402
GTEx.Brain_Cortex	CRHR1-IT1	17	43697694	43725582	0.285	rs17689882	4.31	rs17689471	0.153783	4.51	4.229	87	12	lasso	0.151985	5.58e-05	3.5268	0.000421
GTEx.Brain_Cerebellar_Hemisphere	SPON1	11	14000000	14300000	0.303	rs11023098	-3.56	rs10832187	0.05841	4.38	-3.439	503	5	lasso	0.07597	0.00539	-3.52477	0.000424
GTEx.Brain_Hippocampus	TYW1	7	66500000	66700000	0.332	rs7791853	-3.89	rs17144722	0.2173	5.07	-3.316	379	6	lasso	0.22196	6.15e-06	-3.5237	0.000426
GTEx.Brain_Frontal_Cortex_BA9	TMEM116	12	112000000	112000000	0.1003	rs6489819	4.71	rs2339818	0.089752	4.16	4.583	199	7	lasso	0.17723	1.93e-05	3.5154	0.000439
GTEx.Brain_Caudate_basal_ganglia	NCKIPSD	3	48700000	48700000	0.178	rs7617480	4.58	rs12493578	0.15299	-4.91	2.699	256	3	lasso	0.19876	2.24e-06	-3.5109	0.000447
GTEx.Brain_Caudate_basal_ganglia	DARS2	1	174000000	174000000	0.1919	rs5878	-3.65	rs2295957	0.017511	-4.04	-2.689	285	5	lasso	0.133	0.000122	3.5043	0.000458
GTEx.Brain_Hypothalamus	LRRC37A4P	17	43578685	43623042	0.472	rs17689882	4.31	rs8072451	0.42946	-6.02	4.19	149	2	lasso	0.46188	2.52e-12	-3.49629	0.000472
GTEx.Brain_Cerebellar_Hemisphere	PDS5A	4	39800000	40000000	0.261	rs6531736	4.16	rs460334	0.10455	4.23	-2.649	464	7	lasso	0.14132	0.000181	-3.48401	0.000494
GTEx.Brain_Frontal_Cortex_BA9	RP5-935K16.1	2	129000000	129000000	0.2864	rs6430955	-3.62	rs3771290	0.29568	5.3	-3.446	354	7	enet	0.1642	4.02e-05	-3.4815	0.000499
GTEx.Brain_Cortex	NCKIPSD	3	48700000	48700000	0.155	rs7617480	4.58	rs11715581	0.0705	-4.53	4.156	256	16	enet	0.11172	0.000547	-3.4681	0.000524
GTEx.Brain_Cortex	FBF1	17	73909994	73937137	0.341	rs9302994	-3.65	rs7370	0.251025	5.45	-3.261	385	3	lasso	0.250237	1.47e-07	-3.4664	0.000527
GTEx.Brain_Hypothalamus	ZSCAN31	6	28292470	28324048	0.367	rs3734572	4.54	rs149901	0.125006	5.02	-3.052	390	15	lasso	0.0827	0.00559	-3.4608	0.000539
GTEx.Brain_Cerebellum	NAA25	12	112000000	113000000	0.12	rs6489819	4.71	rs16941724	-0.00572	3.38	2.3	207	12	lasso	0.000876	0.299	3.4347	0.000593
GTEx.Brain_Cerebellum	SPON1	11	14000000	14300000	0.461	rs11023098	-3.56	rs10832188	0.47274	6.97	-3.44	503	3	lasso	0.447142	9.61e-15	-3.431	0.000601
GTEx.Brain_Putamen_basal_ganglia	PFN4	2	24300000	24300000	0.325	rs17712391	4.22	rs2303287	0.16639	4	3.314	297	5	lasso	0.11545	0.00112	3.41041	0.000649
GTEx.Brain_Caudate_basal_ganglia	PPIL2	22	22006559	22049359	0.472	rs16997333	-4.14	rs16997333	0.11316	4.36	-4.145	338	8	lasso	0.14912	4.68e-05	-3.403	0.000666
GTEx.Brain_Cerebellar_Hemisphere	RP1-179N16.6	6	36100000	36200000	0.544	rs9462165	3.64	rs6457892	0.1563	4.89	-2.998	403	14	lasso	0.2301	1.35e-06	-3.39266	0.000692
GTEx.Brain_Cerebellar_Hemisphere	UHRF1BP1	6	34800000	34800000	0.218	rs16889678	3.44	rs9469886	0.15486	4.45	3.156	382	12	lasso	0.1525	0.0001	3.36911	0.000754
GTEx.Brain_Putamen_basal_ganglia	SURF1	9	136000000	136000000	0.474	rs3124768	3.32	rs3118667	0.28383	4.9	-3.151	552	7	lasso	0.19542	2.14e-05	-3.369	0.000754
GTEx.Brain_Cerebellum	KLHL3	5	137000000	137000000	0.1395	rs700613	-2.61	rs2905582	0.03862	3.82	2.107	428	19	enet	0.07688	0.00277	3.3688	0.000755
GTEx.Brain_Cortex	PPIL2	22	22006559	22049359	0.413	rs16997333	-4.14	rs5754727	0.21354	-5.48	2.526	338	8	enet	0.045868	0.0209	-3.3473	0.000816
GTEx.Brain_Caudate_basal_ganglia	FBF1	17	73909994	73937137	0.353	rs9302994	-3.65	rs1135889	0.194505	5.3	-2.803	385	27	enet	0.19251	3.31e-06	-3.347	0.000818
GTEx.Brain_Cerebellar_Hemisphere	PREP	6	106000000	106000000	0.441	rs2756324	3.63	rs9320132	0.0143	3.3	0.724	470	36	enet	0.099	0.00165	3.34471	0.000824
GTEx.Brain_Frontal_Cortex_BA9	NCKIPSD	3	48700000	48700000	0.1854	rs7617480	4.58	rs1352420	0.15768	-4.88	2.762	256	14	enet	0.14426	0.000121	-3.3398	0.000838
GTEx.Brain_Caudate_basal_ganglia	RP11-165J3.6	9	96200000	96200000	0.469	rs2001589	-7.39	rs7025805	0.327936	5.77	4.224	473	7	lasso	0.31312	1.04e-09	3.33059	0.000867
GTEx.Brain_Caudate_basal_ganglia	XRRA1	11	74500000	74700000	0.719	rs2304683	3.18	rs2304683	0.61383	7.95	3.177	509	5	lasso	0.60161	2.58e-21	3.3212	0.000896
GTEx.Brain_Cortex	MED24	17	38175350	38217468	0.361	rs12601929	-3.56	rs7502233	0.032097	-3.9	-3.259	303	27	enet	0.086224	0.00225	3.3136	0.000921
GTEx.Brain_Cerebellar_Hemisphere	RP11-147I3.1	11	74600000	74600000	0.356	rs2304683	3.18	rs17133461	0.12392	-4.95	3.144	458	7	lasso	0.13444	0.000261	-3.30489	0.00095
GTEx.Brain_Nucleus_accumbens_basal_ganglia	SULT1A2	16	28603264	28608430	0.318	rs181206	4.38	rs4787457	0.091039	4.28	3.7	176	11	lasso	0.144578	0.000109	3.2808	0.00104
GTEx.Brain_Nucleus_accumbens_basal_ganglia	POLR2D	2	129000000	129000000	0.295	rs6430955	-3.62	rs3771290	0.062718	4.39	-3.446	354	9	lasso	0.09154	0.00197	-3.2771	0.001049
GTEx.Brain_Hypothalamus	BMP8B	1	40200000	40300000	0.452	rs784629	-3.82	rs784634	-0.01203	-3.28	-3.76	389	37	enet	0.08832	0.0043	3.2704	0.00107
GTEx.Brain_Hippocampus	MLEC	12	121000000	121000000	0.282	rs4766961	-3.78	rs4766961	0.03172	3.61	-3.782	429	23	enet	0.084691	0.00509	-3.252	0.00115
GTEx.Brain_Cerebellar_Hemisphere	CCDC71	3	49200000	49200000	0.228	rs7617480	4.58	rs4955418	0.24508	5.19	4.122	256	18	enet	0.241372	7.01e-07	3.242	0.00119
GTEx.Brain_Cortex	TSNARE1	8	143000000	143000000	0.394	rs7386480	-3.24	rs4581170	0.0326	3.6	2.066	469	49	enet	0.0776	0.00364	3.23865	0.0012
GTEx.Brain_Frontal_Cortex_BA9	SURF1	9	136000000	136000000	0.703	rs3124768	3.32	rs3118667	0.26059	5.72	-3.151	552	16	lasso	0.44121	4.28e-13	-3.23017	0.001237
GTEx.Brain_Putamen_basal_ganglia	RP11-379H18.1	7	35700000	35700000	0.321	rs2715604	-3.45	rs4483064	0.0965	-4.1	2.928	531	20	enet	0.19052	2.75e-05	-3.2291	0.00124
GTEx.Brain_Nucleus_accumbens_basal_ganglia	ADAL	15	43600000	43600000	0.281	rs12912505	-4.08	rs2242069	0.16257	-4.09	3.221	259	3	lasso	0.13084	0.000234	-3.2278	0.00125
GTEx.Brain_Cerebellar_Hemisphere	NAA25	12	112000000	113000000	0.107	rs6489819	4.71	rs4357753	0.022288	3.59	2.471	207	10	enet	0.00408	0.247	3.2195	0.00128
GTEx.Brain_Nucleus_accumbens_basal_ganglia	FBF1	17	73909994	73937137	0.286	rs9302994	-3.65	rs7370	0.31832	5.51	-3.261	385	2	lasso	0.28982	1.87e-08	-3.208	0.00133
GTEx.Brain_Nucleus_accumbens_basal_ganglia	TUFM	16	28853732	28857729	0.259	rs181206	4.38	rs12928404	0.209601	4.81	4.154	172	10	enet	0.18289	1.26e-05	3.2055	0.00135
GTEx.Brain_Cerebellum	RP11-449P15.1	7	1090000	1100000	0.199	rs1007766	-4.07	rs2363285	0.0738	4.46	3.344	364	4	lasso	0.0512	0.0126	3.1999	0.00137
GTEx.Brain_Frontal_Cortex_BA9	FAM86B3P	8	8090000	8100000	0.16	rs10112645	3	rs2948286	0.13359	-4.56	-1.635	327	27	enet	0.1029	0.00113	3.1985	0.00138
GTEx.Brain_Cerebellum	RP11-316O14.1	2	220000000	220000000	0.3858	rs13029742	4.79	rs4674406	0.291071	6.04	-3.191	460	10	enet	0.299072	1.65e-09	-3.1958	0.00139
GTEx.Brain_Putamen_basal_ganglia	XRRA1	11	74500000	74700000	0.55	rs2304683	3.18	rs2304683	0.496882	6.68	3.177	509	3	lasso	0.50057	9.29e-14	3.1872	0.00144
GTEx.Brain_Cerebellum	QRICH1	3	49100000	49100000	0.1466	rs7617480	4.58	rs4974083	0.1545	4.65	3.164	269	5	lasso	0.092701	0.00109	3.18169	0.00146
GTEx.Brain_Cerebellum	UHRF1BP1	6	34800000	34800000	0.142	rs16889678	3.44	rs9469859	0.085927	3.97	3.123	382	23	enet	0.12547	0.000153	3.1794	0.00148
GTEx.Brain_Cerebellum	IFI27L1	14	94500000	94600000	0.223	rs11628686	-3.37	rs7157940	0.142228	4.25	-3.172	725	2	lasso	0.0327	0.0382	-3.175	0.0015
GTEx.Brain_Cerebellum	PLGRKT	9	5360000	5440000	0.3542	rs4742097	3.18	rs1322220	0.170945	-4.37	2.527	487	6	lasso	0.085146	0.0017	-3.1754	0.0015
GTEx.Brain_Nucleus_accumbens_basal_ganglia	XRRA1	11	74500000	74700000	0.698	rs2304683	3.18	rs4944950	0.50454	7	3.122	509	8	lasso	0.5072	1.04e-15	3.1741	0.0015
GTEx.Brain_Putamen_basal_ganglia	RP11-147I3.1	11	74600000	74600000	0.193	rs2304683	3.18	rs2304683	0.203484	-4.87	3.177	458	2	lasso	0.19655	2.02e-05	-3.1752	0.0015
GTEx.Brain_Cortex	TYW1	7	66500000	66700000	0.273	rs7791853	-3.89	rs7791853	0.153373	4.49	-3.893	379	22	enet	0.207	2.11e-06	-3.1674	0.00154
GTEx.Brain_Caudate_basal_ganglia	ADAL	15	43600000	43600000	0.225	rs12912505	-4.08	rs2242069	0.09751	-4.12	3.221	259	33	enet	0.1085	0.000511	-3.16552	0.001548
GTEx.Brain_Caudate_basal_ganglia	RANBP17	5	170000000	171000000	0.258	rs13436353	-3.48	rs4868059	0.1879	-4.73	-2.89	700	5	lasso	0.136908	9.67e-05	3.1625	0.00156
GTEx.Brain_Cerebellar_Hemisphere	PRR12	19	50094900	50129696	0.273	rs30006	-3.16	rs7251877	0.114976	4.15	2.767	340	5	lasso	0.09526	0.002	3.1612	0.00157
GTEx.Brain_Hippocampus	PPIL2	22	22006559	22049359	0.356	rs16997333	-4.14	rs9941935	0.15424	4.36	-3.466	338	21	enet	0.1786	5.59e-05	-3.16	0.00158
GTEx.Brain_Caudate_basal_ganglia	TTC12	11	113000000	113000000	0.569	rs7937151	3.89	rs2236709	0.20096	5.75	2.466	535	9	lasso	0.38513	4.41e-12	3.1484	0.001642
GTEx.Brain_Cerebellum	MSTO1	1	156000000	156000000	0.155	rs9297	3.5	rs4460629	0.06054	4.31	3.219	282	13	enet	0.070759	0.00398	3.1462	0.001654
GTEx.Brain_Cerebellum	HECTD4	12	113000000	113000000	0.247	rs6489819	4.71	rs9805001	-0.00592	-3.83	1.584	323	24	enet	0.059477	0.00774	-3.1452	0.00166
GTEx.Brain_Cortex	COX6B1	19	36139125	36149763	0.392	rs231237	-3.02	rs4806178	-0.00225	-4.11	-2.016	443	28	enet	0.18097	1.03e-05	3.1454	0.00166
GTEx.Brain_Nucleus_accumbens_basal_ganglia	RP11-147I3.1	11	74600000	74600000	0.234	rs2304683	3.18	rs17133461	0.20522	-4.56	3.144	458	1	lasso	0.1685	2.86e-05	-3.144	0.00167
GTEx.Brain_Cerebellum	TMCO6	5	140000000	140000000	0.2341	rs2302104	-3.28	rs3822356	0.18042	5.68	-2.723	336	14	enet	0.22272	3.31e-07	-3.1392	0.001694
GTEx.Brain_Nucleus_accumbens_basal_ganglia	RP1-179N16.6	6	36100000	36200000	0.344	rs9462165	3.64	rs6457892	0.17843	4.81	-2.998	403	9	lasso	0.30008	9.56e-09	-3.139	0.0017
GTEx.Brain_Caudate_basal_ganglia	COX4I2	20	30225691	30232809	0.2353	rs6060563	4.55	rs6120815	0.02867	4.34	2.854	285	6	lasso	0.0549	0.0112	3.1363	0.00171
GTEx.Brain_Nucleus_accumbens_basal_ganglia	NICN1-AS1	3	49500000	49500000	0.232	rs7617480	4.58	rs1982861	0.08622	3.76	4.124	279	13	lasso	0.04736	0.0209	3.1311	0.001742
GTEx.Brain_Cerebellum	XRRA1	11	74500000	74700000	0.666	rs2304683	3.18	rs4944950	0.65127	8.45	3.122	509	9	lasso	0.688478	2.74e-27	3.1306	0.001745
GTEx.Brain_Putamen_basal_ganglia	LRRC37A	17	44370099	44415160	0.47	rs199457	4.37	rs199501	0.12444	4.54	3.087	75	27	enet	0.35759	2.26e-09	3.1296	0.00175
GTEx.Brain_Hippocampus	XRRA1	11	74500000	74700000	0.565	rs2304683	3.18	rs2304683	0.4791	6.57	3.177	509	6	lasso	0.49337	2.33e-13	3.1286	0.00176
GTEx.Brain_Caudate_basal_ganglia	BTN3A2	6	26365387	26378546	0.36	rs2071303	-4.36	rs9366653	-0.008379	-3.58	-2.884	541	21	lasso	0.00545	0.218	3.123	0.00179
GTEx.Brain_Frontal_Cortex_BA9	MTX1P1	1	155000000	155000000	0.197	rs9297	3.498	rs9297	0.04636	3.66	3.498	316	21	enet	0.012601	0.146	3.1159	0.001834
GTEx.Brain_Cerebellar_Hemisphere	LRRC37A	17	44370099	44415160	0.611	rs199457	4.37	rs17689918	0.45125	6.3	4.26	75	26	enet	0.587235	2.01e-18	3.1156	0.00184
GTEx.Brain_Cortex	RP3-508I15.9	22	39063590	39077825	0.211	rs138699	3.18	rs2235230	0.11575	-4.64	2.922	361	7	lasso	0.099283	0.00109	-3.1145	0.001843
GTEx.Brain_Cortex	CTA-29F11.1	22	47157791	47158460	0.324	rs138548	3.7	rs5769139	0.25477	-5.23	2.502	539	14	enet	0.288067	1.24e-08	-3.1142	0.001844
GTEx.Brain_Cortex	PPP1R12B	1	202000000	203000000	0.285	rs17432675	-3.74	rs3806346	0.08839	-3.97	2.322	497	7	lasso	0.09616	0.0013	-3.1108	0.00187
GTEx.Brain_Cerebellar_Hemisphere	XRRA1	11	74500000	74700000	0.792	rs2304683	3.18	rs17133461	0.74402	8.12	3.144	509	8	lasso	0.7431	2.51e-27	3.10057	0.00193
GTEx.Brain_Cerebellar_Hemisphere	INTS10	8	19700000	19700000	0.391	rs2410612	-3.63	rs2410612	0.169321	-4.61	-3.632	661	8	lasso	0.141954	0.000175	3.10101	0.00193
GTEx.Brain_Caudate_basal_ganglia	UHRF1BP1	6	34800000	34800000	0.19	rs16889678	3.44	rs1998702	0.13555	4.34	3.142	382	7	lasso	0.11711	0.00031	3.0958	0.00196
GTEx.Brain_Hypothalamus	ZNF738	19	21541732	21562104	0.228	rs29707	-3.58	rs488125	0.22978	-4.86	-2.726	276	6	lasso	0.236743	2.83e-06	3.08998	0.002
GTEx.Brain_Cerebellar_Hemisphere	FAH	15	80400000	80500000	0.5	rs10851925	-3.39	rs1533857	0.251849	-5.03	-2.767	518	14	lasso	0.21322	3.55e-06	3.0861	0.00203
GTEx.Brain_Cerebellum	PCGF2	17	36892343	36904631	0.2459	rs3760148	3.15	rs3760148	0.285761	-5.51	3.147	333	3	lasso	0.2612	2.43e-08	-3.0841	0.00204
GTEx.Brain_Frontal_Cortex_BA9	AP001877.1	11	95600000	95600000	0.199	rs3017756	2.92	rs11021309	-0.0079	3.42	2.868	617	21	enet	-0.004964	0.458	3.084	0.002043
GTEx.Brain_Cerebellar_Hemisphere	RP1-153G14.4	6	27371789	27374743	0.366	rs201004	-4.3	rs16894323	0.23364	4.72	3.216	393	26	enet	0.2959	2.59e-08	3.0829	0.00205
GTEx.Brain_Cerebellum	GPR146	7	1080000	1100000	0.219	rs1007766	-4.07	rs2363285	0.0816	4.63	3.344	364	6	lasso	0.063947	0.00595	3.0782	0.00208
GTEx.Brain_Cerebellum	SLC35B4	7	134000000	134000000	0.143	rs12666682	4.26	rs6972323	-0.00942	-3.68	3.125	512	5	lasso	0.00415	0.236	-3.0752	0.0021
GTEx.Brain_Cortex	GBAP1	1	155000000	155000000	0.255	rs9297	3.5	rs2049805	0.14076	-5.23	-3.002	326	25	enet	0.23171	4.72e-07	3.0756	0.0021
GTEx.Brain_Nucleus_accumbens_basal_ganglia	SURF1	9	136000000	136000000	0.579	rs3124768	3.32	rs3118667	0.204	5.07	-3.151	552	12	lasso	0.22252	1.24e-06	-3.0753	0.0021
GTEx.Brain_Cortex	PPA2	4	106000000	106000000	0.145	rs2454206	-3.77	rs2647236	0.088717	4.06	-2.753	430	9	lasso	0.0928	0.00156	-3.0719	0.00213
GTEx.Brain_Hypothalamus	XRRA1	11	74500000	74700000	0.513	rs2304683	3.18	rs2298746	0.440539	6.48	3.141	509	13	enet	0.43788	1.42e-11	3.064	0.00218
GTEx.Brain_Cerebellar_Hemisphere	LENG8-AS1	19	54955991	54960223	0.323	rs10414749	3.57	rs10424856	0.119784	4.05	2.856	444	4	lasso	0.11796	0.000618	3.06069	0.00221
GTEx.Brain_Cortex	B3GALTL	13	31800000	31900000	0.252	rs9596054	5.12	rs912603	0.132	4.85	-2.898	643	8	lasso	0.1524	5.44e-05	-3.057	0.00224
GTEx.Brain_Cerebellum	RP1-199J3.5	6	100000000	100000000	0.226	rs2892615	-3.68	rs7754710	0.09511	-4.77	-3.358	430	5	lasso	0.04938	0.0141	3.0524	0.00227
GTEx.Brain_Caudate_basal_ganglia	LRRC37A	17	44370099	44415160	0.579	rs199457	4.37	rs183211	0.274474	5.28	3.421	75	14	lasso	0.56637	1.62e-19	3.047	0.00231
GTEx.Brain_Nucleus_accumbens_basal_ganglia	WNT3	17	44839872	44910424	0.221	rs199457	4.37	rs199501	0.08031	3.44	3.087	246	3	lasso	0.0078	0.194	3.041	0.00235
GTEx.Brain_Hypothalamus	RP11-316O14.1	2	220000000	220000000	0.284	rs13029742	4.79	rs1050816	0.2592	4.86	-2.885	460	4	lasso	0.17102	8.14e-05	-3.0377	0.00238
GTEx.Brain_Cerebellar_Hemisphere	NARS2	11	78100000	78300000	0.167	rs7926709	4.13	rs10751296	0.0986	-4.39	-3.19	508	6	lasso	0.10079	0.0015	3.02677	0.00247
GTEx.Brain_Cerebellum	ZFAND6	15	80400000	80400000	0.43	rs10851925	-3.39	rs2903265	0.150043	-4.7	-2.763	573	10	lasso	0.11707	0.000254	3.0242	0.00249
GTEx.Brain_Hypothalamus	MST1	3	49700000	49700000	0.317	rs6446257	4.44	rs9875617	0.1299	3.84	-3.857	309	3	lasso	0.12061	0.000937	-3.0228	0.002504
GTEx.Brain_Cerebellar_Hemisphere	RANBP17	5	170000000	171000000	0.205	rs13436353	-3.48	rs10043338	0.03733	-4.02	-2.845	700	5	lasso	0.054449	0.0162	3.0212	0.00252
GTEx.Brain_Cerebellum	HSD17B8	6	33172419	33174608	0.203	rs2744507	3.28	rs9469554	-0.00762	-3.76	1.989	378	28	enet	0.012	0.138	-3.01617	0.00256
GTEx.Brain_Putamen_basal_ganglia	UHRF1BP1	6	34800000	34800000	0.199	rs16889678	3.44	rs188190	0.17269	4.11	2.939	382	2	lasso	0.15664	0.000151	3.0165	0.00256
GTEx.Brain_Cerebellar_Hemisphere	THBS3	1	155000000	155000000	0.1942	rs9297	3.5	rs4072037	0.258095	-5.03	-3.001	329	2	lasso	0.2378	8.64e-07	3.01508	0.00257
GTEx.Brain_Putamen_basal_ganglia	TBC1D7	6	13300000	13300000	0.356	rs7739181	-2.45	rs8541	0.33866	5.33	1.738	533	26	enet	0.33133	1.14e-08	3.0149	0.00257
GTEx.Brain_Nucleus_accumbens_basal_ganglia	BCO2	11	112000000	112000000	0.424	rs4935984	-3.44	rs11214127	0.29838	-5.8	2.91	407	6	lasso	0.3277	1.5e-09	-3.0116	0.0026
GTEx.Brain_Cerebellum	SUOX	12	56400000	56400000	0.236	rs12230513	-3.58	rs705699	0.19927	-5.21	-2.868	283	6	lasso	0.202835	1.22e-06	3.0093	0.002618
GTEx.Brain_Frontal_Cortex_BA9	CARM1	19	10982189	11031803	0.153	rs4804546	-3.57	rs17304534	0.01626	-3.85	2.969	372	3	lasso	0.00177	0.285	-3.0012	0.00269
GTEx.Brain_Cerebellum	ZNF738	19	21541732	21562104	0.366	rs29707	-3.58	rs2903766	0.257227	-6.07	-2.478	276	18	enet	0.298047	1.77e-09	2.999	0.00271
GTEx.Brain_Cerebellum	SLC25A39	17	42396993	42402238	0.2944	rs4098686	4.78	rs850714	0.068621	4.16	2.55	331	27	enet	0.10936	0.000404	2.9955	0.00274
GTEx.Brain_Cerebellum	DCAKD	17	43100708	43138473	0.3974	rs4098686	4.78	rs708381	0.05725	-5.28	-2.221	323	20	enet	0.23525	1.43e-07	2.9951	0.00274
GTEx.Brain_Caudate_basal_ganglia	RP11-458D21.1	1	145000000	145000000	0.3924	rs1535921	4.16	rs6424377	0.190375	-4.62	3.602	112	5	enet	0.18664	4.77e-06	-2.9947	0.002747
GTEx.Brain_Caudate_basal_ganglia	RSAD1	17	48556161	48563336	0.217	rs4148415	3.13	rs17641254	0.098056	4.23	-3.025	460	16	enet	0.10383	0.00067	-2.993	0.00276
GTEx.Brain_Nucleus_accumbens_basal_ganglia	SULT1A1	16	28616903	28634946	0.227	rs181206	4.38	rs4788076	0.0229	-3.69	3.692	178	17	enet	0.068609	0.0067	-2.9891	0.0028
GTEx.Brain_Cortex	ADAL	15	43600000	43600000	0.246	rs12912505	-4.08	rs3809481	0.09463	-4.23	2.431	259	6	enet	0.12707	0.000231	-2.98652	0.00282
GTEx.Brain_Cerebellar_Hemisphere	PCDHGA2	5	141000000	141000000	0.276	rs248637	-3.45	rs1002519	0.04053	-3.78	-1.31	476	15	enet	0.091229	0.00246	2.9834	0.00285
GTEx.Brain_Hippocampus	KATNAL2	18	44526020	44627658	0.475	rs16939951	-3.79	rs8088346	-0.01161	-3.27	1.087	582	41	enet	0.05092	0.0248	-2.974	0.00294
GTEx.Brain_Hypothalamus	E2F1	20	32263489	32274210	0.261	rs976728	-3.5	rs976728	0.01988	3.89	-3.499	260	5	lasso	0.12125	0.000908	-2.974	0.00294
GTEx.Brain_Caudate_basal_ganglia	ZNF738	19	21541732	21562104	0.225	rs29707	-3.58	rs504280	0.17238	-5.14	-2.497	276	7	enet	0.17759	8.34e-06	2.9704	0.00297
GTEx.Brain_Nucleus_accumbens_basal_ganglia	ZNF738	19	21541732	21562104	0.238	rs29707	-3.58	rs669046	0.12751	-4.45	-3.107	276	4	lasso	0.12879	0.000261	2.96963	0.00298
GTEx.Brain_Nucleus_accumbens_basal_ganglia	XXbac-BPG248L24.12	6	31324424	31325414	0.284	rs3778639	3.64	rs2523578	0.39652	6.17	-3.319	207	7	enet	0.35589	2.1e-10	-2.96126	0.00306
GTEx.Brain_Cerebellar_Hemisphere	DYNC1I2	2	173000000	173000000	0.323	rs6748916	-3.22	rs6731562	0.243238	-5.28	2.478	407	7	lasso	0.262143	2.05e-07	-2.95785	0.0031
GTEx.Brain_Cerebellar_Hemisphere	U2AF1L4	19	36234056	36235441	0.242	rs231237	-3.02	rs231237	0.068041	4.18	-3.017	415	6	lasso	0.0545	0.0162	-2.95472	0.00313
GTEx.Brain_Cortex	TMX4	20	7957995	8000476	0.3171	rs6055068	3.9	rs2143250	0.034	3.81	1.437	532	22	enet	0.11232	0.000529	2.9542	0.00313
GTEx.Brain_Putamen_basal_ganglia	RP5-935K16.1	2	129000000	129000000	0.295	rs6430955	-3.62	rs3771290	0.07199	4.28	-3.446	354	3	lasso	0.15795	0.000141	-2.95298	0.003147
GTEx.Brain_Nucleus_accumbens_basal_ganglia	TTC12	11	113000000	113000000	0.283	rs7937151	3.89	rs12282356	0.14236	4.58	3.206	535	13	lasso	0.1142	0.000578	2.9523	0.00315
GTEx.Brain_Cerebellum	HARS	5	140000000	140000000	0.1117	rs2302104	-3.28	rs2530239	0.1694	-4.49	-2.857	348	19	enet	0.12464	0.000161	2.952	0.003157
GTEx.Brain_Cortex	LAT	16	28996147	29002104	0.168	rs181206	4.38	rs7500321	0.04098	3.77	2.638	171	4	lasso	0.0446	0.0225	2.9444	0.003236
GTEx.Brain_Nucleus_accumbens_basal_ganglia	DENND4A	15	66000000	66100000	0.158	rs2292933	3.48	rs11455	0.09489	4.02	2.793	437	4	lasso	0.06362	0.00875	2.9433	0.00325
GTEx.Brain_Cerebellar_Hemisphere	DCAKD	17	43100708	43138473	0.374	rs4098686	4.78	rs4793179	0.22255	-5.42	-2.242	323	6	lasso	0.2067	5.13e-06	2.9403	0.00328
GTEx.Brain_Cerebellum	EFNA1	1	155000000	155000000	0.197	rs9297	3.5	rs11264337	0.08776	-4.37	3.258	343	13	enet	0.056469	0.00925	-2.9397	0.003285
GTEx.Brain_Cortex	PTPRCAP	11	67200000	67200000	0.216	rs1138272	-3.89	rs1476792	0.09016	-4.34	-1.696	222	24	enet	0.0351	0.0383	2.9397	0.00329
GTEx.Brain_Frontal_Cortex_BA9	ACCS	11	44100000	44100000	0.406	rs10501303	4.4	rs7951555	0.13708	4.94	-2.196	534	6	lasso	0.25667	1.79e-07	-2.9364	0.00332
GTEx.Brain_Caudate_basal_ganglia	SNRPC	6	34700000	34700000	0.195	rs16889678	3.44	rs9469886	0.14653	-4.45	3.156	351	3	lasso	0.06137	0.0077	-2.9278	0.00341
GTEx.Brain_Caudate_basal_ganglia	MYOM2	8	1990000	2110000	0.388	rs4132186	-2.6	rs10099190	0.00888	4.42	1.937	741	17	enet	0.0551	0.011	2.921	0.00349
GTEx.Brain_Frontal_Cortex_BA9	RP1-179N16.6	6	36100000	36200000	0.561	rs9462165	3.64	rs6457892	0.123397	5.09	-2.998	403	12	lasso	0.3338	1.22e-09	-2.91688	0.00354
GTEx.Brain_Cerebellum	COL11A2	6	33130458	33160276	0.454	rs2744507	3.28	rs2855455	0.18962	-4.49	-1.752	359	9	lasso	0.1854	3.75e-06	2.91565	0.00355
GTEx.Brain_Nucleus_accumbens_basal_ganglia	SIL1	5	138000000	139000000	0.2085	rs10070021	-3.88	rs13181830	0.07948	3.75	-2.543	336	3	lasso	0.07439	0.00492	-2.91514	0.00356
GTEx.Brain_Caudate_basal_ganglia	ANKRD65	1	1350000	1360000	0.2318	rs2477782	3.28	rs2765021	0.060212	-3.95	2.799	274	18	enet	0.09681	0.00101	-2.9114	0.003598
GTEx.Brain_Cerebellar_Hemisphere	DYNLL1-AS1	12	121000000	121000000	0.342	rs4766961	-3.78	rs959398	0.034061	3.37	-0.445	384	33	enet	0.06334	0.0103	2.9111	0.0036
GTEx.Brain_Cerebellar_Hemisphere	GS1-166A23.2	7	16600000	16600000	0.404	rs10240946	-3.22	rs17169559	0.247307	4.84	2.836	616	12	lasso	0.296716	2.46e-08	2.91097	0.0036
GTEx.Brain_Cerebellum	TTC12	11	113000000	113000000	0.481	rs7937151	3.89	rs12282356	0.2496	5.61	3.206	535	10	lasso	0.426679	6.04e-14	2.9096	0.003619
GTEx.Brain_Cerebellum	STX1B	16	31000577	31021949	0.236	rs3087443	4	rs35468353	0.15576	5.13	-2.07	231	11	lasso	0.18156	4.77e-06	-2.90858	0.00363
GTEx.Brain_Cortex	XXbac-BPG248L24.12	6	31324424	31325414	0.446	rs3778639	3.64	rs2523578	0.36445	6.29	-3.319	207	9	enet	0.4503	6.06e-14	-2.905	0.00367
GTEx.Brain_Putamen_basal_ganglia	TYW1	7	66500000	66700000	0.306	rs7791853	-3.89	rs10249716	0.215	4.88	-3.492	379	6	lasso	0.28177	2.06e-07	-2.9019	0.00371
GTEx.Brain_Cerebellar_Hemisphere	XXbac-BPG248L24.12	6	31324424	31325414	0.33	rs3778639	3.64	rs2523605	0.16425	5.41	-1.623	207	4	lasso	0.27265	1.09e-07	-2.9004	0.00373
GTEx.Brain_Cerebellum	ADAM1A	12	112000000	112000000	0.127	rs6489819	4.71	rs7309841	0.13281	-4.3	2.9	180	1	lasso	0.117811	0.000243	-2.9	0.003732
GTEx.Brain_Cortex	RP1-179N16.6	6	36100000	36200000	0.396	rs9462165	3.64	rs12197499	0.274243	5.23	-1.755	403	6	lasso	0.252	1.28e-07	-2.8997	0.00374
GTEx.Brain_Cerebellar_Hemisphere	HLA-DPA1	6	33032346	33041549	0.333	rs2744507	3.28	rs2855430	0.04657	4.13	3.225	302	24	enet	0.13973	0.000197	2.8912	0.00384
GTEx.Brain_Cerebellum	SLC25A13	7	95700000	96000000	0.148	rs42059	3.58	rs7779963	0.0983	4.33	2.798	501	2	lasso	0.066998	0.00497	2.885	0.00391
GTEx.Brain_Caudate_basal_ganglia	RP11-159N11.4	11	113000000	113000000	0.318	rs7937151	3.89	rs7927508	0.06984	4.78	1.259	506	7	lasso	0.13684	9.72e-05	2.8843	0.003923
GTEx.Brain_Cerebellar_Hemisphere	RP11-379H18.1	7	35700000	35700000	0.468	rs2715604	-3.45	rs10264379	-0.002818	3.71	-3.141	531	22	enet	0.198162	8.27e-06	-2.8798	0.00398
GTEx.Brain_Cerebellar_Hemisphere	SLC25A13	7	95700000	96000000	0.207	rs42059	3.58	rs7807280	0.098919	4.08	2.877	501	3	lasso	0.064432	0.00973	2.87707	0.00401
GTEx.Brain_Frontal_Cortex_BA9	AC009052.12	16	57494967	57496649	0.474	rs1651665	-4.04	rs13332223	-0.00787	-3.54	-1.984	549	10	lasso	0.00134	0.293	2.8766	0.00402
GTEx.Brain_Hypothalamus	XXbac-BPG248L24.12	6	31324424	31325414	0.438	rs3778639	3.64	rs2523578	0.388626	5.92	-3.319	207	30	enet	0.4162	6.35e-11	-2.8754	0.004035
GTEx.Brain_Cerebellum	HLA-C	6	31236526	31239882	0.172	rs3778639	3.64	rs2523578	0.16449	4.8	-3.319	196	4	lasso	0.1698	1e-05	-2.87464	0.004045
GTEx.Brain_Caudate_basal_ganglia	ZNF192P1	6	28129559	28137372	0.153	rs3734572	4.54	rs4713135	0.078961	4.24	-2.268	457	5	lasso	0.04723	0.0174	-2.873	0.00407
GTEx.Brain_Nucleus_accumbens_basal_ganglia	ZSCAN31	6	28292470	28324048	0.243	rs3734572	4.54	rs1233708	0.13999	4.75	-3.483	390	14	lasso	0.17127	2.45e-05	-2.87107	0.00409
GTEx.Brain_Caudate_basal_ganglia	MUTYH	1	45800000	45800000	0.1877	rs12139364	3.39	rs12743512	0.050231	3.87	-2.454	278	21	enet	0.13465	0.000111	-2.8694	0.004112
GTEx.Brain_Cortex	MAPT	17	43971748	44105700	0.137	rs17689882	4.31	rs17689882	0.105136	-3.98	4.308	29	7	enet	0.07083	0.00527	-2.8679	0.00413
GTEx.Brain_Hypothalamus	IDH1-AS1	2	209000000	209000000	0.267	rs7580611	3.71	rs12478635	0.17515	4.07	3.046	361	7	lasso	0.07909	0.00662	2.8628	0.0042
GTEx.Brain_Putamen_basal_ganglia	RP1-199J3.5	6	100000000	100000000	0.267	rs2892615	-3.68	rs9376475	0.00372	-3.99	-2	430	14	enet	0.04878	0.0266	2.8618	0.00421
GTEx.Brain_Cerebellum	RNF123	3	49700000	49800000	0.3605	rs6446257	4.44	rs11716575	0.30669	6.05	2.107	319	43	enet	0.354612	2.45e-11	2.86077	0.00423
GTEx.Brain_Frontal_Cortex_BA9	GSTO2	10	106000000	106000000	0.506	rs11599236	-3.75	rs11192001	0.295892	-5.79	-3.036	439	8	lasso	0.334445	1.16e-09	2.85725	0.00427
GTEx.Brain_Cerebellar_Hemisphere	TMCO6	5	140000000	140000000	0.347	rs2302104	-3.28	rs5744441	0.32974	5.93	-2.945	336	5	lasso	0.279461	7.18e-08	-2.8566	0.00428
GTEx.Brain_Cerebellar_Hemisphere	RP11-438L19.1	2	184000000	184000000	0.323	rs1992179	-3.63	rs7607737	0.020485	-4.18	-1.492	371	28	enet	0.099249	0.00163	2.85362	0.00432
GTEx.Brain_Cerebellum	RP11-147I3.1	11	74600000	74600000	0.459	rs2304683	3.18	rs11236296	0.27256	-6	2.986	458	48	enet	0.296887	1.93e-09	-2.8524	0.004339
GTEx.Brain_Frontal_Cortex_BA9	ZSCAN31	6	28292470	28324048	0.4619	rs3734572	4.54	rs203876	0.16763	5.56	-3.398	390	12	lasso	0.1641	4.03e-05	-2.85	0.00437
GTEx.Brain_Cerebellar_Hemisphere	INPP5B	1	38300000	38400000	0.4541	rs502621	-2.52	rs4653329	0.232512	5.24	-2.511	492	4	lasso	0.29358	3e-08	-2.84907	0.00438
GTEx.Brain_Nucleus_accumbens_basal_ganglia	ZNF443	19	12540521	12543251	0.452	rs11878413	4.23	rs2902317	0.07226	4.04	3.709	269	32	enet	0.233969	6.21e-07	2.84766	0.0044
GTEx.Brain_Cerebellar_Hemisphere	RP5-935K16.1	2	129000000	129000000	0.383	rs6430955	-3.62	rs3771290	0.297341	5.21	-3.446	354	19	enet	0.196381	9.14e-06	-2.84706	0.00441
GTEx.Brain_Hippocampus	POMZP3	7	76200000	76300000	0.51	rs3909148	3.09	rs10265902	0.29414	-5.53	1.77	155	30	enet	0.27143	4.35e-07	-2.8472	0.004411
GTEx.Brain_Cerebellum	ADAM11	17	42836399	42859214	0.1696	rs4098686	4.78	rs6503398	0.187199	4.94	1.8	388	8	enet	0.18279	4.41e-06	2.8469	0.00442
GTEx.Brain_Cortex	MANEA-AS1	6	96000000	96000000	0.183	rs11156122	-2.65	rs7748108	0.088203	4.04	-2.149	316	4	lasso	0.165	2.66e-05	-2.8462	0.00442
GTEx.Brain_Cortex	RP11-147I3.1	11	74600000	74600000	0.303	rs2304683	3.18	rs2119028	0.07079	-4.63	3.164	458	16	enet	0.118	0.000384	-2.8448	0.00444
GTEx.Brain_Nucleus_accumbens_basal_ganglia	ZSCAN29	15	43700000	43700000	0.148	rs12912505	-4.08	rs12912505	0.04022	3.63	-4.075	262	19	enet	0.07049	0.00606	-2.8437	0.00446
GTEx.Brain_Frontal_Cortex_BA9	FOCAD	9	20700000	21000000	0.305	rs6475473	3.53	rs4278230	0.11956	4.37	1.908	621	11	enet	0.07581	0.00476	2.83629	0.004564
GTEx.Brain_Cerebellar_Hemisphere	DALRD3	3	49100000	49100000	0.104	rs7617480	4.58	rs9882443	0.13726	-4.04	2.83	256	2	lasso	0.136645	0.000232	-2.833	0.00461
GTEx.Brain_Cerebellar_Hemisphere	CPSF3L	1	1250000	1260000	0.2481	rs2477782	3.28	rs2649589	0.087528	4.5	2.719	245	2	lasso	0.06233	0.0108	2.8317	0.00463
GTEx.Brain_Frontal_Cortex_BA9	STXBP6	14	25300000	25500000	0.344	rs11159034	3.87	rs2199395	0.0078	3.39	-2.087	708	12	lasso	0.031733	0.05	-2.832	0.00463
GTEx.Brain_Cerebellum	GSTO2	10	106000000	106000000	0.4273	rs11599236	-3.75	rs2282326	0.33408	-6.68	-2.405	439	6	lasso	0.40422	4.23e-13	2.82919	0.00467
GTEx.Brain_Cortex	ANKRD27	19	33087913	33166105	0.316	rs7255223	-3.5	rs11084655	0.24582	-5.11	1.967	416	23	enet	0.28451	1.57e-08	-2.8291	0.00467
GTEx.Brain_Hippocampus	ZKSCAN3	6	28317691	28336947	0.144	rs3734572	4.54	rs1233708	0.04638	-4.09	-3.483	374	14	enet	0.10246	0.00221	2.822	0.00477
GTEx.Brain_Cerebellum	COQ9	16	57481641	57495187	0.601	rs1651665	-4.04	rs223877	0.29563	6.13	1.151	556	29	enet	0.33293	1.32e-10	2.81942	0.00481
GTEx.Brain_Cerebellum	RP11-22P6.2	16	28873487	28874661	0.152	rs181206	4.38	rs7185232	0.08179	-4.09	2.923	172	3	lasso	0.0439	0.0195	-2.81781	0.00484
GTEx.Brain_Cerebellar_Hemisphere	ACBD4	17	43209967	43221548	0.43	rs11012	3.91	rs11653145	0.12218	4.33	-2.251	273	8	lasso	0.185182	1.7e-05	-2.8158	0.00486
GTEx.Brain_Caudate_basal_ganglia	H3F3A	1	226000000	226000000	0.2594	rs10915987	3.23	rs1877158	0.181117	4.88	2.51	381	10	lasso	0.17022	1.31e-05	2.8109	0.004941
GTEx.Brain_Cerebellum	FAH	15	80400000	80500000	0.409	rs10851925	-3.39	rs1533857	0.182539	-4.8	-2.767	518	8	lasso	0.16377	1.46e-05	2.80983	0.00496
GTEx.Brain_Hippocampus	NCKIPSD	3	48700000	48700000	0.268	rs7617480	4.58	rs12493578	0.00731	-3.91	2.699	256	11	lasso	0.03816	0.0454	-2.8089	0.00497
GTEx.Brain_Hypothalamus	RP11-1348G14.4	16	28814097	28829149	0.164	rs181206	4.38	rs7201929	0.11715	4.06	-2.761	177	14	enet	0.17375	7.11e-05	-2.807	0.005
GTEx.Brain_Cerebellum	MFSD6	2	191000000	191000000	0.1584	rs7601608	-3.28	rs12477369	0.127859	4.47	1.923	369	16	enet	0.117977	0.000241	2.80656	0.00501
GTEx.Brain_Cerebellar_Hemisphere	AL133458.1	6	167000000	167000000	0.294	rs6907629	-3.69	rs408918	0.00288	4.09	-3.507	674	19	enet	-0.0017	0.358	-2.79907	0.005125
GTEx.Brain_Cerebellum	AC092159.2	2	677000	697000	0.3736	rs2867113	-3.5	rs300691	-0.006157	3.48	2.892	492	10	lasso	-0.008753	0.726	2.79468	0.0052
GTEx.Brain_Cerebellar_Hemisphere	RP1-199J3.5	6	100000000	100000000	0.163	rs2892615	-3.68	rs564733	0.02024	-3.5	-2.794	430	4	enet	0.0398	0.0347	2.79179	0.005242
GTEx.Brain_Frontal_Cortex_BA9	MRPL38	17	73896389	73901494	0.225	rs9302994	-3.65	rs6501798	0.00572	3.68	1.835	372	20	enet	0.02306	0.0806	2.783	0.00539
GTEx.Brain_Nucleus_accumbens_basal_ganglia	SUOX	12	56400000	56400000	0.176	rs12230513	-3.58	rs705699	0.08129	-4.18	-2.868	283	4	lasso	0.10273	0.00108	2.7796	0.00544
GTEx.Brain_Cerebellum	SLC36A1	5	151000000	151000000	0.4709	rs248452	4.2	rs41383349	0.13635	5.11	-1.534	643	9	lasso	0.15354	2.76e-05	-2.7771	0.005484
GTEx.Brain_Cerebellar_Hemisphere	RP11-316O14.1	2	220000000	220000000	0.516	rs13029742	4.79	rs12464085	0.336303	6.52	-2.748	460	4	lasso	0.353466	6.11e-10	-2.773	0.00555
GTEx.Brain_Cortex	SUOX	12	56400000	56400000	0.161	rs12230513	-3.58	rs705699	0.10935	-4.15	-2.868	283	4	lasso	0.0984	0.00115	2.7725	0.00556
GTEx.Brain_Hippocampus	RP3-462E2.5	12	112000000	112000000	0.147	rs6489819	4.71	rs6489830	0.11264	-4.34	2.918	179	12	lasso	0.104917	0.00197	-2.768	0.00564
GTEx.Brain_Putamen_basal_ganglia	CTA-29F11.1	22	47157791	47158460	0.359	rs138548	3.7	rs5769136	0.22858	-4.45	2.662	539	3	lasso	0.17808	5.17e-05	-2.7554	0.00586
GTEx.Brain_Cerebellar_Hemisphere	POMT1	9	134000000	134000000	0.31	rs7040224	3.71	rs2966340	0.04886	-4.41	-1.858	451	16	enet	0.106934	0.0011	2.7545	0.00588
GTEx.Brain_Caudate_basal_ganglia	UBE3D	6	83600000	83800000	0.288	rs12189651	2.76	rs12189651	0.28514	5.61	2.756	389	2	lasso	0.25493	5.91e-08	2.7533	0.0059
GTEx.Brain_Cerebellum	CDC25B	20	3767578	3786762	0.354	rs2595585	-3.41	rs682808	0.01158	-3.68	2.208	516	40	enet	0.08292	0.00194	-2.7522	0.00592
GTEx.Brain_Caudate_basal_ganglia	SNCA	4	90600000	90800000	0.229	rs10005233	3.86	rs722937	-0.006	3.21	-3.016	431	4	lasso	-0.00367	0.425	-2.7509	0.00594
GTEx.Brain_Cerebellum	GCDH	19	13001840	13025021	0.476	rs11878413	4.23	rs8012	0.48293	-7.02	2.841	324	6	lasso	0.490681	1.52e-16	-2.7501	0.00596
GTEx.Brain_Putamen_basal_ganglia	WDR6	3	49000000	49100000	0.107	rs7617480	4.58	rs4858831	0.11171	3.74	2.765	256	5	lasso	0.07309	0.0084	2.75	0.005965
GTEx.Brain_Cerebellar_Hemisphere	ZNF100	19	21905568	21950430	0.291	rs12975981	-3.28	rs9749167	0.142638	-4.26	-2.541	295	14	lasso	0.14613	0.00014	2.74653	0.00602
GTEx.Brain_Caudate_basal_ganglia	RNF123	3	49700000	49800000	0.13	rs6446257	4.44	rs11716575	0.042665	3.97	2.107	319	20	enet	0.01512	0.117	2.7459	0.00604
GTEx.Brain_Cerebellum	GCC2	2	109000000	109000000	0.1723	rs11123706	3.88	rs12104502	0.099876	4.31	2.458	390	16	enet	0.079728	0.00235	2.7456	0.00604
GTEx.Brain_Nucleus_accumbens_basal_ganglia	IRAK1BP1	6	79600000	79600000	0.112	rs699185	-3.31	rs2174742	0.08386	3.91	2.115	397	10	lasso	0.07076	0.00598	-2.746	0.00604
GTEx.Brain_Cortex	ATP5G1	17	46970127	46973233	0.157	rs7209400	-3.57	rs962273	0.146017	-4.44	-2.785	379	2	lasso	0.137472	0.000128	2.7435	0.00608
GTEx.Brain_Caudate_basal_ganglia	BCR	22	23521891	23660224	0.269	rs17002697	2.63	rs131690	0.30539	-5.64	-2.265	424	4	lasso	0.20168	1.87e-06	-2.741	0.006121
GTEx.Brain_Cerebellum	INPP5B	1	38300000	38400000	0.415	rs502621	-2.52	rs502621	0.18966	5.29	-2.516	492	9	lasso	0.275104	9.18e-09	-2.7394	0.006155
GTEx.Brain_Cerebellum	PPA2	4	106000000	106000000	0.219	rs2454206	-3.77	rs2726527	0.00641	3.67	-2.512	430	4	lasso	0.033155	0.0371	-2.73096	0.00632
GTEx.Brain_Cortex	STEAP1	7	89800000	89800000	0.414	rs9942677	-3.3	rs12704539	0.008789	3.99	-0.864	482	25	enet	0.0657	0.007	-2.7279	0.00637
GTEx.Brain_Cerebellar_Hemisphere	RP5-874C20.3	6	28234788	28245974	0.108	rs3734572	4.54	rs149946	0.04077	-4.03	-2.713	415	10	lasso	0.03732	0.0395	2.7179	0.00657
GTEx.Brain_Cortex	TMCO6	5	140000000	140000000	0.0937	rs2302104	-3.28	rs2163786	0.02583	-3.59	1.791	336	5	lasso	0.015248	0.121	-2.71684	0.00659
GTEx.Brain_Cerebellar_Hemisphere	ZNF738	19	21541732	21562104	0.326	rs29707	-3.58	rs7258086	0.326806	-5.42	-2.352	276	5	lasso	0.30595	1.38e-08	2.7163	0.0066
GTEx.Brain_Frontal_Cortex_BA9	CASQ1	1	160000000	160000000	0.375	rs12410866	-3.29	rs617698	0.41691	-6.21	-2.506	493	7	lasso	0.392447	1.87e-11	2.716	0.006607
GTEx.Brain_Putamen_basal_ganglia	LAT	16	28996147	29002104	0.148	rs181206	4.38	rs12928404	0.0444	3.9	4.154	171	4	lasso	0.07797	0.00667	2.7125	0.006678
GTEx.Brain_Cerebellar_Hemisphere	NCKIPSD	3	48700000	48700000	0.249	rs7617480	4.58	rs990211	0.1056	-3.97	3.254	256	18	enet	0.152533	9.98e-05	-2.7112	0.0067
GTEx.Brain_Frontal_Cortex_BA9	AHI1	6	136000000	136000000	0.187	rs2009129	-3.01	rs2150681	0.001522	-3.36	-1.885	441	14	enet	0.05393	0.0152	2.71115	0.0067
GTEx.Brain_Cerebellum	GSR	8	30500000	30600000	0.348	rs7819335	3.79	rs11986256	0.14983	5.31	2.73	374	4	lasso	0.22043	3.85e-07	2.70568	0.006816
GTEx.Brain_Nucleus_accumbens_basal_ganglia	TRAF1	9	124000000	124000000	0.285	rs10985009	-2.96	rs10760121	0.248	-5.03	-2.482	347	12	lasso	0.21515	1.92e-06	2.7047	0.00684
GTEx.Brain_Putamen_basal_ganglia	MLF1IP	4	186000000	186000000	0.289	rs6552791	-2.65	rs9996462	-0.01217	-3.52	-2.012	546	21	enet	0.101	0.00227	2.705	0.00684
GTEx.Brain_Cerebellum	RTN4RL2	11	57200000	57200000	0.337	rs7102929	4.52	rs2581928	0.1391	5.42	-2.351	358	16	enet	0.202467	1.25e-06	-2.703	0.006871
GTEx.Brain_Caudate_basal_ganglia	HLA-C	6	31236526	31239882	0.415	rs3778639	3.64	rs2523612	0.219399	5.04	-1.856	196	8	lasso	0.21448	8.29e-07	-2.696	0.00701
GTEx.Brain_Cerebellar_Hemisphere	AGT	1	231000000	231000000	0.6748	rs6691073	3.64	rs2148582	0.50454	-6.76	-2.745	668	12	enet	0.39458	3.44e-11	2.69631	0.00701
GTEx.Brain_Caudate_basal_ganglia	AQP7	9	33400000	33400000	0.416	rs7038553	3.23	rs17251987	0.443045	6.81	2.672	415	2	lasso	0.41104	5.3e-13	2.69595	0.007019
GTEx.Brain_Putamen_basal_ganglia	TRAF1	9	124000000	124000000	0.264	rs10985009	-2.96	rs1953126	0.21028	-4.74	-2.482	347	6	lasso	0.19379	2.33e-05	2.695	0.007038
GTEx.Brain_Cerebellar_Hemisphere	RP11-567L7.5	17	57477849	57480664	0.269	rs9906754	-2.68	rs7213065	0.13315	4.43	-2.504	312	6	lasso	0.193452	1.08e-05	-2.6874	0.0072
GTEx.Brain_Cortex	LRRC37A	17	44370099	44415160	0.596	rs199457	4.37	rs35732828	0.0598	4.29	-0.271	75	9	lasso	0.442552	1.17e-13	2.6869	0.00721
GTEx.Brain_Caudate_basal_ganglia	PAK4	19	39616410	39673456	0.438	rs1268240	-2.67	rs1529712	0.16145	-5.12	2.356	418	18	enet	0.16707	1.59e-05	-2.6856	0.00724
GTEx.Brain_Cerebellar_Hemisphere	ACSS1	20	24986868	25039616	0.314	rs2072975	3.37	rs4815364	0.24203	4.81	-2.822	494	3	lasso	0.15879	7.14e-05	-2.68477	0.00726
GTEx.Brain_Cerebellum	NARG2	15	60700000	60800000	0.33	rs11629852	3.82	rs17237318	0.067366	-4.44	1.859	596	8	lasso	0.21705	4.81e-07	-2.67799	0.00741
GTEx.Brain_Cerebellum	WDR55	5	140000000	140000000	0.0976	rs2302104	-3.28	rs12659129	-0.00373	3.72	-2.979	340	11	enet	0.01718	0.0995	-2.6774	0.007419
GTEx.Brain_Hypothalamus	TUBGCP6	22	50656118	50683381	0.488	rs2269379	3.19	rs2269379	0.0354	-3.41	3.194	392	8	lasso	0.00599	0.228	-2.676	0.00746
GTEx.Brain_Cerebellar_Hemisphere	DNASE2	19	12986025	12992282	0.455	rs11878413	4.23	rs11668444	0.098765	4.07	-2.642	326	8	lasso	0.06435	0.00977	-2.67364	0.0075
GTEx.Brain_Frontal_Cortex_BA9	GCDH	19	13001840	13025021	0.277	rs11878413	4.23	rs2965216	0.313	-5.73	2.674	324	1	lasso	0.24843	2.97e-07	-2.674	0.0075
GTEx.Brain_Hypothalamus	DLD	7	108000000	108000000	0.314	rs4518	2.84	rs6965674	0.04469	-4.36	2.691	505	10	enet	0.03791	0.046	-2.6718	0.00755
GTEx.Brain_Caudate_basal_ganglia	RP1-199J3.5	6	100000000	100000000	0.225	rs2892615	-3.68	rs994198	0.21097	-5.11	-2.818	430	4	lasso	0.21404	8.53e-07	2.6705	0.00757
GTEx.Brain_Cerebellum	BMP4	14	54400000	54400000	0.339	rs7151053	-3.07	rs2761887	0.134115	4.84	-0.979	441	21	enet	0.1608	1.75e-05	-2.6693	0.0076
GTEx.Brain_Cerebellum	GALNT2	1	230000000	230000000	0.417	rs11122499	3.7	rs7541570	0.08431	-4.61	-2.201	713	8	lasso	0.026539	0.0555	2.6642	0.007716
GTEx.Brain_Caudate_basal_ganglia	XXbac-BPG248L24.12	6	31324424	31325414	0.436	rs3778639	3.64	rs2523612	0.391576	6.84	-1.856	207	5	lasso	0.53166	7e-18	-2.663	0.00774
GTEx.Brain_Frontal_Cortex_BA9	U91328.19	6	26000000	26000000	0.175	rs2071303	-4.36	rs17586946	0.156691	-4.71	2.697	677	4	lasso	0.17863	1.79e-05	-2.66236	0.00776
GTEx.Brain_Nucleus_accumbens_basal_ganglia	ACCS	11	44100000	44100000	0.485	rs10501303	4.4	rs7951555	0.09679	5.08	-2.196	534	8	lasso	0.2078	2.97e-06	-2.6612	0.00779
GTEx.Brain_Cerebellar_Hemisphere	CTA-29F11.1	22	47157791	47158460	0.5481	rs138548	3.7	rs5769136	0.52738	-6.85	2.662	539	2	lasso	0.50786	4.15e-15	-2.6596	0.00782
GTEx.Brain_Hippocampus	ICAM3	19	10444452	10450499	0.494	rs10417403	-3.43	rs281413	0.1881	4.3	-2.227	368	6	lasso	0.078339	0.00686	-2.6547	0.007939
GTEx.Brain_Cortex	ZNF192P1	6	28129559	28137372	0.303	rs3734572	4.54	rs1904840	0.28422	6	-2.19	457	14	lasso	0.302	4.84e-09	-2.652	0.00801
GTEx.Brain_Cerebellum	ATP5G1	17	46970127	46973233	0.221	rs7209400	-3.57	rs1973404	0.26258	-5.47	-2.467	379	3	lasso	0.24342	8.24e-08	2.6509	0.00803
GTEx.Brain_Putamen_basal_ganglia	BMS1P5	10	48900000	49000000	0.273	rs11204266	2.37	rs11204266	0.1991	-4.51	2.369	180	6	lasso	0.05636	0.0186	-2.6482	0.00809
GTEx.Brain_Frontal_Cortex_BA9	WNT2B	1	113000000	113000000	0.289	rs269101	-4.097	rs17030613	0.27669	5.49	-2.563	396	3	lasso	0.287358	2.61e-08	-2.6481	0.008094
GTEx.Brain_Cerebellum	XXbac-BPG248L24.12	6	31324424	31325414	0.163	rs3778639	3.64	rs2523605	0.072	4.76	-1.623	207	12	enet	0.1704	9.64e-06	-2.64789	0.008099
GTEx.Brain_Cerebellar_Hemisphere	COL28A1	7	7400000	7580000	0.64	rs12668835	3.43	rs7796700	0.404907	-6.22	-2.308	733	12	lasso	0.33152	2.64e-09	2.64743	0.00811
GTEx.Brain_Cerebellum	POLR2J4	7	44000000	44000000	0.261	rs15866	3	rs2528395	0.0339	4.34	1.887	363	17	enet	0.071933	0.00371	2.647	0.00812
GTEx.Brain_Cerebellum	RP11-166O4.5	7	66800000	66800000	0.144	rs7791853	-3.89	rs7804537	0.236	5.12	-2.642	353	2	lasso	0.215878	5.19e-07	-2.6459	0.00815
GTEx.Brain_Cerebellar_Hemisphere	AP003419.16	11	67200000	67200000	0.196	rs1138272	-3.89	rs17501521	0.00538	-3.46	-2.025	222	4	lasso	0.0536	0.017	2.64525	0.00816
GTEx.Brain_Hippocampus	HLA-C	6	31236526	31239882	0.481	rs3778639	3.64	rs2523578	0.21375	5.04	-3.319	196	6	lasso	0.24149	2.2e-06	-2.637	0.00838
GTEx.Brain_Cerebellar_Hemisphere	RP11-802O23.3	3	58400000	58400000	0.322	rs166541	3.25	rs4681689	0.05008	-4.4	1.441	423	18	enet	0.119851	0.00056	-2.6358	0.00839
GTEx.Brain_Cerebellar_Hemisphere	TMA7	3	48500000	48500000	0.243	rs1264194	3.44	rs6442120	0.19017	-4.85	-2.513	246	7	lasso	0.162781	5.76e-05	2.6347	0.00842
GTEx.Brain_Hypothalamus	CCDC84	11	119000000	119000000	0.191	rs9332852	3.94	rs3901422	0.048978	3.59	2.176	372	6	lasso	0.07296	0.00882	2.631	0.00851
GTEx.Brain_Frontal_Cortex_BA9	KNSTRN	15	40700000	40700000	0.596	rs12442731	-3.27	rs7164321	0.456243	6.45	-2.486	380	11	lasso	0.42986	1.06e-12	-2.62732	0.00861
GTEx.Brain_Cerebellum	PRR12	19	50094900	50129696	0.365	rs30006	-3.16	rs7251877	0.326189	5.89	2.767	340	6	lasso	0.311087	6.81e-10	2.6241	0.00869
GTEx.Brain_Nucleus_accumbens_basal_ganglia	CTA-29F11.1	22	47157791	47158460	0.473	rs138548	3.7	rs5769136	0.403552	-6.33	2.662	539	3	lasso	0.37664	4.7e-11	-2.6239	0.00869
GTEx.Brain_Frontal_Cortex_BA9	ADAL	15	43600000	43600000	0.391	rs12912505	-4.08	rs488756	0.182413	-5.03	1.687	259	6	lasso	0.17114	2.72e-05	-2.62374	0.0087
GTEx.Brain_Cerebellar_Hemisphere	GSR	8	30500000	30600000	0.22	rs7819335	3.79	rs11986256	0.228116	4.78	2.73	374	6	lasso	0.208545	4.62e-06	2.62266	0.00872
GTEx.Brain_Cortex	WNT3	17	44839872	44910424	0.29	rs199457	4.37	rs12452064	0.171488	-4.13	0.24	246	18	enet	0.100424	0.00103	2.6199	0.0088
GTEx.Brain_Cerebellum	CISD2	4	104000000	104000000	0.13	rs179195	-2.8	rs223457	0.17882	-4.78	-2.741	326	3	lasso	0.168904	1.06e-05	2.61726	0.00886
GTEx.Brain_Caudate_basal_ganglia	FAM85A	8	12100000	12100000	0.182	rs4240678	2.7	rs13260325	0.02083	-3.79	2.347	193	7	lasso	0.032	0.0421	-2.6116	0.00901
GTEx.Brain_Cerebellum	DYNC1I2	2	173000000	173000000	0.1977	rs6748916	-3.22	rs6731562	0.066538	-3.92	2.478	407	8	lasso	0.048389	0.0149	-2.61044	0.00904
GTEx.Brain_Nucleus_accumbens_basal_ganglia	RP11-165J3.6	9	96200000	96200000	0.314	rs2001589	-7.39	rs7025805	0.111	4.47	4.224	473	6	lasso	0.15715	5.43e-05	2.6085	0.00909
GTEx.Brain_Nucleus_accumbens_basal_ganglia	TEAD2	19	49845695	49865714	0.355	rs30006	-3.16	rs354020	0.23732	5.24	-3.131	362	10	lasso	0.226098	9.98e-07	-2.60464	0.0092
GTEx.Brain_Frontal_Cortex_BA9	DFNA5	7	24700000	24800000	0.438	rs876305	3.16	rs876308	0.012669	4.37	3.156	682	9	lasso	0.16256	4.4e-05	2.6024	0.00926
GTEx.Brain_Nucleus_accumbens_basal_ganglia	AQP7	9	33400000	33400000	0.538	rs7038553	3.23	rs17251987	0.523	7.06	2.672	415	2	lasso	0.50748	1.02e-15	2.592	0.00954
GTEx.Brain_Cortex	WNT2B	1	113000000	113000000	0.36	rs269101	-4.1	rs3737136	0.19146	5.44	-2.476	396	5	lasso	0.22929	5.49e-07	-2.5911	0.00957
GTEx.Brain_Cerebellum	CTNNA1	5	138000000	138000000	0.1085	rs10070021	-3.88	rs825762	0.1111	-4.04	-2.59	375	9	lasso	0.08339	0.00189	2.589	0.009625
GTEx.Brain_Hypothalamus	LRRC37A	17	44370099	44415160	0.686	rs199457	4.37	rs183211	0.27706	5.57	3.421	75	34	enet	0.61029	7.58e-18	2.58858	0.00964
GTEx.Brain_Cerebellum	LCA5L	21	40781905	40817729	0.72	rs6517502	3.58	rs2837002	0.53087	7.59	-2.478	709	12	lasso	0.5325	2.01e-18	-2.5877	0.00966
GTEx.Brain_Cerebellum	ANKRD65	1	1350000	1360000	0.418	rs2477782	3.28	rs12089560	0.00696	-4.19	1.966	274	8	lasso	0.066557	0.0051	-2.5859	0.009711
GTEx.Brain_Cerebellum	AD000092.3	19	13004947	13005694	0.398	rs11878413	4.23	rs2965216	0.151003	-4.96	2.674	320	3	lasso	0.193922	2.17e-06	-2.5854	0.00973
GTEx.Brain_Hypothalamus	HAGH	16	1845621	1873038	0.311	rs1003904	-3.46	rs9806826	0.20573	4.78	-1.889	459	25	enet	0.21868	7.29e-06	-2.58	0.00988
GTEx.Brain_Putamen_basal_ganglia	ADAL	15	43600000	43600000	0.215	rs12912505	-4.08	rs3742969	0.14301	-4.5	2.482	259	3	lasso	0.16937	8.01e-05	-2.5712	0.0101
GTEx.Brain_Nucleus_accumbens_basal_ganglia	RP11-458D21.1	1	145000000	145000000	0.651	rs1535921	4.16	rs4970862	0.19702	-4.48	3.63	112	8	lasso	0.14982	8.18e-05	-2.568	0.0102
GTEx.Brain_Cerebellum	ZNF322	6	26636518	26659980	0.171	rs9467704	-3.86	rs1570061	0.17701	-4.49	2.147	433	27	enet	0.0767	0.0028	-2.56757	0.010241
GTEx.Brain_Caudate_basal_ganglia	RP3-462E2.5	12	112000000	112000000	0.0638	rs6489819	4.71	rs12580246	0.09885	-3.63	2.336	179	2	lasso	0.06108	0.00783	-2.5652	0.0103
GTEx.Brain_Cortex	B3GNTL1	17	80901667	81009686	0.54	rs1051855	3.47	rs9909499	0.040584	3.99	-1.328	279	25	enet	0.219513	1.01e-06	-2.5623	0.0104
GTEx.Brain_Cerebellum	GGCX	2	85800000	85800000	0.5419	rs11684413	3.07	rs6757263	0.302848	6.42	2.077	459	10	lasso	0.343051	6.05e-11	2.55465	0.0106
GTEx.Brain_Putamen_basal_ganglia	UBE3D	6	83600000	83800000	0.405	rs12189651	2.76	rs12189651	0.20853	4.74	2.756	389	5	lasso	0.21122	9.47e-06	2.5549	0.01062
GTEx.Brain_Nucleus_accumbens_basal_ganglia	ZNF391	6	27342394	27371683	0.166	rs201004	-4.3	rs6904883	0.08546	-4.18	0.134	392	24	enet	0.10614	0.000895	-2.54929	0.01079
GTEx.Brain_Nucleus_accumbens_basal_ganglia	UPK3B	7	76100000	76600000	0.367	rs3909148	3.09	rs2286990	0.09986	-4.52	-1.766	368	7	lasso	0.192446	7.27e-06	2.5486	0.0108
GTEx.Brain_Hypothalamus	H3F3A	1	226000000	226000000	0.266	rs10915987	3.23	rs6426106	0.04361	4.6	2.152	381	5	lasso	0.10355	0.0021	2.5465	0.01088
GTEx.Brain_Frontal_Cortex_BA9	ZNF738	19	21541732	21562104	0.3	rs29707	-3.58	rs7258086	0.26864	-5.48	-2.352	276	5	lasso	0.24743	3.16e-07	2.5446	0.01094
GTEx.Brain_Hypothalamus	ADAL	15	43600000	43600000	0.181	rs12912505	-4.08	rs9652444	0.2289	-4.66	2.447	259	3	lasso	0.22299	5.83e-06	-2.53898	0.0111
GTEx.Brain_Cerebellum	SIRT4	12	121000000	121000000	0.476	rs4766961	-3.78	rs16950058	-0.00977	3.84	-2.21	367	32	enet	0.24176	9.22e-08	-2.5377	0.01116
GTEx.Brain_Cerebellum	RP11-324I22.4	10	35600000	35600000	0.1907	rs2384288	3.79	rs3802509	0.13078	4.81	-2.454	333	5	lasso	0.14229	5.51e-05	-2.53707	0.01118
GTEx.Brain_Cerebellar_Hemisphere	SLC43A1	11	57300000	57300000	0.172	rs7102929	4.52	rs3851117	-0.00213	3.66	-1.743	363	8	lasso	0.00211	0.28	-2.53632	0.0112
GTEx.Brain_Cerebellum	NARFL	16	779753	791329	0.231	rs12448432	-3.46	rs2071951	0.27152	5.51	-2.521	432	2	lasso	0.23647	1.32e-07	-2.53758	0.0112
GTEx.Brain_Cortex	AC004980.7	7	76200000	76300000	0.353	rs3909148	3.09	rs10265902	0.229426	-5.3	1.77	173	7	lasso	0.233	4.43e-07	-2.5365	0.0112
GTEx.Brain_Hypothalamus	RP11-147I3.1	11	74600000	74600000	0.253	rs2304683	3.18	rs7128739	0.187673	-4.58	3.153	458	19	enet	0.20026	1.88e-05	-2.536	0.0112
GTEx.Brain_Putamen_basal_ganglia	COL28A1	7	7400000	7580000	0.357	rs12668835	3.43	rs7803888	0.132	-4.29	-2.397	733	8	lasso	0.16235	0.000114	2.5365	0.0112
GTEx.Brain_Cortex	GCDH	19	13001840	13025021	0.33	rs11878413	4.23	rs11085824	0.2298	5.45	-2.061	324	4	lasso	0.26023	7.72e-08	-2.5353	0.01123
GTEx.Brain_Cerebellum	MTERFD1	8	97300000	97300000	0.265	rs920198	4.38	rs2589203	-0.00314	-3.67	-0.687	521	11	enet	0.03106	0.0421	2.53516	0.01124
GTEx.Brain_Hypothalamus	HBS1L	6	135000000	135000000	0.375	rs228420	-3.62	rs9389248	0.28083	-4.93	-2.489	419	6	lasso	0.169	9e-05	2.532	0.0113
GTEx.Brain_Nucleus_accumbens_basal_ganglia	RASA4CP	7	44100000	44100000	0.336	rs15866	3	rs2256294	-0.01027	3.59	2.023	334	28	enet	0.041854	0.0282	2.53042	0.0114
GTEx.Brain_Frontal_Cortex_BA9	PSMD5-AS1	9	124000000	124000000	0.767	rs10985009	-2.96	rs1060817	0.59344	7.36	-2.733	370	25	enet	0.55154	2.16e-17	-2.528	0.011472
GTEx.Brain_Cortex	AHI1	6	136000000	136000000	0.509	rs2009129	-3.01	rs7772681	0.268327	-5.51	-2.746	441	6	lasso	0.372	3.33e-11	2.5249	0.01157
GTEx.Brain_Cerebellum	WDPCP	2	63300000	64100000	0.143	rs4671522	-3.75	rs6546003	0.000393	-3.94	-2.585	477	12	enet	0.000561	0.306	2.52474	0.0116
GTEx.Brain_Cerebellum	DOC2GP	11	67400000	67400000	0.242	rs1138272	-3.89	rs1695	0.25797	-5.26	-2.089	241	12	enet	0.237916	1.2e-07	2.5208	0.011709
GTEx.Brain_Cerebellar_Hemisphere	DYNC1I1	7	95400000	95700000	0.347	rs42059	3.58	rs2618974	0.148988	4.7	0.512	650	41	enet	0.194641	1.01e-05	2.51868	0.01178
GTEx.Brain_Cerebellum	CTA-29F11.1	22	47157791	47158460	0.359	rs138548	3.7	rs5769139	0.43819	-6.72	2.502	539	4	lasso	0.438193	2.16e-14	-2.51914	0.0118
GTEx.Brain_Frontal_Cortex_BA9	RP1-178F15.5	1	154000000	154000000	0.214	rs4309017	-3.056	rs11548104	0.06241	-4.16	1.5	387	13	enet	0.161515	4.66e-05	-2.5153	0.011892
GTEx.Brain_Cerebellum	SLC38A9	5	54900000	55100000	0.2613	rs2161504	-3.3	rs9687838	0.13309	4.66	-2.77	413	4	lasso	0.0992	0.00074	-2.5144	0.011924
GTEx.Brain_Cerebellar_Hemisphere	PRICKLE1	12	42900000	43000000	0.304	rs10880268	3.17	rs10785332	0.237117	5.09	-2.284	470	6	lasso	0.25283	3.57e-07	-2.5141	0.01193
GTEx.Brain_Cerebellum	RP11-624G17.3	11	57200000	57200000	0.4	rs7102929	4.52	rs12422015	0.13124	4.98	-2.403	353	12	lasso	0.118813	0.000229	-2.5132	0.011966
GTEx.Brain_Cerebellum	LA16c-349E10.1	16	705034	706194	0.178	rs12448432	-3.46	rs2301426	0.21172	-4.85	-2.427	422	6	lasso	0.18696	3.38e-06	2.51068	0.012
GTEx.Brain_Cerebellum	RP11-731C17.2	3	137000000	137000000	0.31	rs34992220	3.71	rs6439663	0.05352	-4.11	-1.073	331	39	enet	0.118665	0.000231	2.51046	0.0121
GTEx.Brain_Cortex	ACCS	11	44100000	44100000	0.484	rs10501303	4.4	rs7951555	0.01475	4.76	-2.196	534	22	enet	0.137	0.000132	-2.5097	0.0121
GTEx.Brain_Frontal_Cortex_BA9	BCO2	11	112000000	112000000	0.279	rs4935984	-3.44	rs10891337	0.2321	-4.89	2.873	407	6	enet	0.252976	2.25e-07	-2.5076	0.012154
GTEx.Brain_Cerebellar_Hemisphere	BMS1P5	10	48900000	49000000	0.3708	rs11204266	2.37	rs11204266	0.13214	-4.29	2.369	180	7	lasso	0.13386	0.000269	-2.5054	0.0122
GTEx.Brain_Hypothalamus	RP11-2B6.3	9	96900000	97000000	0.33	rs10992860	-7.35	rs10739960	-0.00793	3.67	1.359	436	40	enet	0.07436	0.00826	2.50634	0.0122
GTEx.Brain_Cortex	CASQ1	1	160000000	160000000	0.175	rs12410866	-3.29	rs617698	0.37593	-6.03	-2.506	493	1	lasso	0.36965	3.85e-11	2.506	0.01221
GTEx.Brain_Cerebellum	MCU	10	74500000	74600000	0.183	rs6415912	-3.42	rs6480639	0.24742	5.66	-2.689	315	11	lasso	0.19623	1.87e-06	-2.50185	0.01235
GTEx.Brain_Cerebellum	TMEM120B	12	122000000	122000000	0.283	rs10840615	4.23	rs2242259	0.06322	-4.03	2.651	353	18	enet	0.0389	0.0263	-2.5007	0.012396
GTEx.Brain_Cortex	ALS2CL	3	46700000	46700000	0.267	rs9849060	2.61	rs11718902	0.247	5.13	2.497	334	2	lasso	0.20814	2.02e-06	2.4967	0.012535
GTEx.Brain_Cerebellum	ARL14EP	11	30300000	30400000	0.331	rs2593549	-3.68	rs571174	0.24707	-5.69	2.345	388	10	lasso	0.255063	3.72e-08	-2.4953	0.012586
GTEx.Brain_Frontal_Cortex_BA9	CHAD	17	48542644	48543231	0.302	rs4148415	3.13	rs7218003	0.10755	-4.7	-2.172	461	5	lasso	0.15151	8.12e-05	2.4961	0.0126
GTEx.Brain_Cerebellar_Hemisphere	ZCWPW1	7	100000000	100000000	0.174	rs11974610	2.7	rs6465770	0.009036	3.31	-1.97	304	5	lasso	0.008224	0.193	-2.49295	0.01267
GTEx.Brain_Cerebellum	SURF1	9	136000000	136000000	0.6034	rs3124768	3.32	rs571549	0.242646	-6.1	1.758	552	38	enet	0.435916	2.66e-14	-2.4922	0.0127
GTEx.Brain_Cerebellum	SLC9A3	5	473000	524000	0.4831	rs11134054	3.02	rs2278254	0.25198	6.16	-1.444	331	3	lasso	0.3427	6.22e-11	-2.4877	0.012856
GTEx.Brain_Cerebellar_Hemisphere	KLHL23	2	171000000	171000000	0.457	rs12619026	3.35	rs1344639	0.335649	5.7	-1.926	482	8	lasso	0.317286	6.67e-09	-2.48707	0.01288
GTEx.Brain_Caudate_basal_ganglia	XRCC6BP1	12	58300000	58400000	0.2734	rs774898	-3.15	rs10877041	0.347	-5.91	-2.465	413	4	lasso	0.32739	3.7e-10	2.4867	0.0129
GTEx.Brain_Cerebellum	TBC1D7	6	13300000	13300000	0.457	rs7739181	-2.45	rs2496132	0.231443	5.78	2.094	533	8	lasso	0.24139	9.46e-08	2.4844	0.01298
GTEx.Brain_Cerebellum	RBL2	16	53467889	53515747	0.661	rs9302648	-2.55	rs16952252	0.71842	-8.54	-2.51	406	16	enet	0.69801	5.75e-28	2.48335	0.013
GTEx.Brain_Frontal_Cortex_BA9	ABLIM3	5	149000000	149000000	0.242	rs3733662	-2.89	rs9885369	0.056444	3.87	-2.643	590	8	lasso	0.06771	0.00732	-2.4847	0.013
GTEx.Brain_Hippocampus	RP11-529E10.6	4	3510000	3510000	0.499	rs10212869	2.98	rs16844212	-0.01277	-3.38	2.691	318	5	enet	-0.00515	0.443	-2.485	0.013
GTEx.Brain_Putamen_basal_ganglia	PAX8	2	114000000	114000000	0.35	rs11898902	2.51	rs3791336	0.06015	-3.8	-0.467	478	44	enet	0.16304	0.00011	2.48311	0.013024
GTEx.Brain_Caudate_basal_ganglia	TRAF1	9	124000000	124000000	0.166	rs10985009	-2.96	rs1953126	0.223626	-4.8	-2.482	347	11	lasso	0.19973	2.11e-06	2.48297	0.013029
GTEx.Brain_Cerebellum	ZNF605	12	133000000	134000000	0.566	rs3741490	-2.87	rs11833667	0.1216	4.67	1.689	218	8	lasso	0.202642	1.23e-06	2.4811	0.013098
GTEx.Brain_Cerebellum	DHX8	17	41561233	41621831	0.1269	rs423757	-4.23	rs382571	-0.009699	-3.21	-0.935	359	7	lasso	-0.00885	0.736	2.4803	0.0131
GTEx.Brain_Cerebellum	USP40	2	234000000	234000000	0.3671	rs11679046	3.88	rs6706988	0.02141	4.11	0.952	759	8	lasso	0.113371	0.000318	2.48055	0.0131
GTEx.Brain_Hypothalamus	NARFL	16	779753	791329	0.233	rs12448432	-3.46	rs34775748	0.12457	3.87	-1.468	432	4	lasso	0.11648	0.00114	-2.48	0.01313
GTEx.Brain_Cortex	PIGQ	16	619947	634136	0.432	rs12448432	-3.46	rs4984895	0.40664	-6.67	-2.29	441	4	lasso	0.356	1.03e-10	2.4799	0.013141
GTEx.Brain_Cerebellar_Hemisphere	DLD	7	108000000	108000000	0.236	rs4518	2.84	rs2528648	0.058212	-4.44	2.83	505	16	enet	0.053958	0.0167	-2.47711	0.01325
GTEx.Brain_Cerebellum	PIGQ	16	619947	634136	0.173	rs12448432	-3.46	rs4144003	0.14225	-4.03	-2.267	441	2	lasso	0.10972	0.000395	2.47595	0.0133
GTEx.Brain_Cerebellum	SLC25A12	2	173000000	173000000	0.2435	rs6748916	-3.22	rs7608403	0.216957	5.08	2.91	540	7	lasso	0.165867	1.28e-05	2.4764	0.0133
GTEx.Brain_Nucleus_accumbens_basal_ganglia	CRYZ	1	75200000	75200000	0.51	rs699844	-4.1	rs452242	0.1259	4	1.625	386	51	enet	0.13926	0.000147	-2.4765	0.0133
GTEx.Brain_Frontal_Cortex_BA9	TBC1D7	6	13300000	13300000	0.403	rs7739181	-2.45	rs442614	0.17736	5.53	1.882	533	14	lasso	0.32918	1.67e-09	2.47512	0.01332
GTEx.Brain_Hypothalamus	GSTP1	11	67400000	67400000	0.287	rs1138272	-3.89	rs7938563	0.280989	-5.02	-2.434	238	3	lasso	0.2575	9.31e-07	2.474	0.0134
GTEx.Brain_Hypothalamus	TRIM65	17	73876416	73893084	0.261	rs9302994	-3.65	rs3785437	0.08904	3.81	-1.525	372	7	lasso	0.11998	0.000965	-2.47174	0.0134
GTEx.Brain_Nucleus_accumbens_basal_ganglia	LRRC37A	17	44370099	44415160	0.603	rs199457	4.37	rs183211	0.26564	5.04	3.421	75	13	lasso	0.55915	6.63e-18	2.473	0.0134
GTEx.Brain_Cerebellum	ADAL	15	43600000	43600000	0.557	rs12912505	-4.08	rs3742969	0.332983	-6.07	2.482	259	36	enet	0.36804	8.43e-12	-2.47247	0.01342
GTEx.Brain_Cortex	ZNF605	12	133000000	134000000	0.157	rs3741490	-2.87	rs2873193	0.06787	-4.07	-2.517	218	7	lasso	0.0427	0.025	2.4722	0.01343
GTEx.Brain_Cerebellum	XXbac-BPG300A18.13	6	32152516	32153659	0.175	rs429150	-3.31	rs429150	0.0075	4.03	-3.308	159	7	enet	0.0941	0.001	-2.46842	0.013571
GTEx.Brain_Frontal_Cortex_BA9	ZNF322	6	26636518	26659980	0.6251	rs9467704	-3.86	rs6915555	0.06009	4.76	-1.99	433	23	lasso	0.1563	6.23e-05	-2.4664	0.01365
GTEx.Brain_Caudate_basal_ganglia	ACCS	11	44100000	44100000	0.389	rs10501303	4.4	rs178501	0.23213	5.02	-1.415	534	20	enet	0.12344	0.000214	-2.4656	0.01368
GTEx.Brain_Caudate_basal_ganglia	GSTO2	10	106000000	106000000	0.233	rs11599236	-3.75	rs3781332	-0.00484	3.58	1.937	439	29	enet	0.13455	0.000111	2.4645	0.0137
GTEx.Brain_Nucleus_accumbens_basal_ganglia	XRCC6BP1	12	58300000	58400000	0.216	rs774898	-3.15	rs10877041	0.32212	-5.53	-2.465	413	2	lasso	0.22763	9.1e-07	2.4649	0.0137
GTEx.Brain_Nucleus_accumbens_basal_ganglia	COA1	7	43600000	43800000	0.197	rs2330785	-4.38	rs12702053	0.04848	4.19	-2.266	473	5	lasso	0.058546	0.0115	-2.4642	0.0137
GTEx.Brain_Cerebellum	XRCC6BP1	12	58300000	58400000	0.276	rs774898	-3.15	rs10877041	0.45223	-6.85	-2.465	413	2	lasso	0.447046	9.69e-15	2.4649	0.013704
GTEx.Brain_Putamen_basal_ganglia	XRCC6BP1	12	58300000	58400000	0.276	rs774898	-3.15	rs10877041	0.387918	-5.65	-2.465	413	2	lasso	0.37901	5.77e-10	2.4649	0.013705
GTEx.Brain_Hippocampus	AC092295.7	19	37063972	37085610	0.35	rs17639574	-2.5	rs1830031	0.08432	4.1	-0.517	305	17	lasso	0.245938	1.74e-06	-2.4648	0.013707
GTEx.Brain_Cortex	POMZP3	7	76200000	76300000	0.516	rs3909148	3.09	rs10265902	0.521004	-7.05	1.77	155	6	lasso	0.589	7.39e-20	-2.459	0.01393
GTEx.Brain_Cerebellar_Hemisphere	NDUFA6-AS1	22	42486935	42531752	0.3888	rs11090093	-3.89	rs5758610	0.24514	5.51	-1.927	354	5	lasso	0.29772	2.31e-08	-2.4583	0.01396
GTEx.Brain_Cortex	KNSTRN	15	40700000	40700000	0.663	rs12442731	-3.27	rs17672041	0.49706	6.93	-2.277	380	7	lasso	0.49718	9.14e-16	-2.45673	0.01402
GTEx.Brain_Cerebellum	IL23A	12	56700000	56700000	0.211	rs2950387	3.64	rs2958154	0.02321	-3.46	2.926	258	4	lasso	0.062935	0.00632	-2.4561	0.014044
GTEx.Brain_Cerebellar_Hemisphere	ENPP5	6	46100000	46100000	0.465	rs699945	-2.74	rs6930766	0.38197	6.54	-2.405	509	22	enet	0.5045	5.57e-15	-2.45548	0.014069
GTEx.Brain_Nucleus_accumbens_basal_ganglia	RP1-199J3.5	6	100000000	100000000	0.148	rs2892615	-3.68	rs672369	0.05593	-4.16	-2.48	430	25	enet	0.05898	0.0112	2.455	0.01407
GTEx.Brain_Cortex	SNHG18	5	9550000	9550000	0.5162	rs605126	-3.34	rs605126	0.20384	4.54	-3.34	677	9	lasso	0.170184	1.94e-05	-2.45208	0.0142
GTEx.Brain_Putamen_basal_ganglia	ZNF738	19	21541732	21562104	0.361	rs29707	-3.58	rs2937161	0.16763	-4.44	-2.602	276	3	lasso	0.22704	4.12e-06	2.4523	0.0142
GTEx.Brain_Cerebellum	MST1R	3	49900000	49900000	0.1932	rs1464569	4.24	rs2856236	0.24011	-5.42	-1.775	326	22	enet	0.196683	1.81e-06	2.44715	0.0144
GTEx.Brain_Cerebellar_Hemisphere	KNSTRN	15	40700000	40700000	0.588	rs12442731	-3.27	rs7164132	0.349881	6.49	-2.508	380	5	enet	0.40642	1.45e-11	-2.4454	0.01447
GTEx.Brain_Cerebellar_Hemisphere	PDCD2	6	171000000	171000000	0.61	rs7738466	3.1	rs12213906	0.34726	5.6	1.68	250	6	lasso	0.3768	1.22e-10	2.44229	0.014594
GTEx.Brain_Cerebellar_Hemisphere	MCU	10	74500000	74600000	0.1293	rs6415912	-3.42	rs7077100	0.18381	4.65	-2.164	315	19	enet	0.14804	0.000127	-2.4365	0.0148
GTEx.Brain_Cerebellum	URAHP	16	90106169	90114181	0.598	rs3803683	3.24	rs1805007	0.38467	6.37	2.249	231	9	lasso	0.32945	1.72e-10	2.43361	0.0149
GTEx.Brain_Hippocampus	HAPLN3	15	89400000	89400000	0.495	rs12913174	2.72	rs10451012	0.127354	-3.83	2.412	430	10	lasso	0.0943	0.00325	-2.4351	0.0149
GTEx.Brain_Putamen_basal_ganglia	SEMA3B-AS1	3	50300000	50300000	0.177	rs420536	-3.14	rs7646236	0.04695	3.77	1.742	327	7	lasso	0.03205	0.0597	2.433	0.014992
GTEx.Brain_Cerebellum	COL28A1	7	7400000	7580000	0.528	rs12668835	3.43	rs7796700	0.452	-7	-2.308	733	4	lasso	0.48163	3.7e-16	2.4314	0.01504
GTEx.Brain_Cerebellum	CTD-2020K17.3	17	43315395	43319101	0.2246	rs11012	3.91	rs1552458	-0.001294	3.77	-1.173	247	6	lasso	0.01932	0.0869	-2.4273	0.0152
GTEx.Brain_Cerebellar_Hemisphere	HAGHL	16	776936	783159	0.242	rs12448432	-3.46	rs12599342	0.029053	3.99	1.969	433	9	lasso	0.05973	0.0124	2.42533	0.015294
GTEx.Brain_Putamen_basal_ganglia	ANKRD27	19	33087913	33166105	0.238	rs7255223	-3.5	rs6510263	0.25479	-4.81	1.634	416	16	enet	0.18342	3.95e-05	-2.4255	0.0153
GTEx.Brain_Cortex	CEP170B	14	105000000	105000000	0.236	rs11624762	-2.92	rs2816632	-0.01075	3.22	1.08	324	29	enet	0.01599	0.115	2.4221	0.0154
GTEx.Brain_Cerebellar_Hemisphere	TSPAN14	10	82200000	82300000	0.2915	rs7916423	-3.2	rs10785884	0.07918	-4.21	-2.058	558	25	enet	0.13983	0.000196	2.421	0.0155
GTEx.Brain_Cortex	KLF11	2	10200000	10200000	0.422	rs7420933	2.83	rs4669520	0.01813	3.27	2.058	563	38	enet	0.010877	0.157	2.4171	0.0156
GTEx.Brain_Putamen_basal_ganglia	LINC00969	3	195000000	195000000	0.611	rs9820939	2.64	rs11926771	0.04003	4.41	2.176	311	10	lasso	0.29953	7.47e-08	2.416	0.015708
GTEx.Brain_Cerebellum	PSMD5-AS1	9	124000000	124000000	0.8239	rs10985009	-2.96	rs1060817	0.669658	8.25	-2.733	370	13	lasso	0.69256	1.41e-27	-2.4142	0.0158
GTEx.Brain_Nucleus_accumbens_basal_ganglia	CTB-50L17.9	19	4454011	4455283	0.449	rs16992502	2.59	rs760369	0.25304	-5.13	-1.37	356	8	lasso	0.228519	8.63e-07	2.41256	0.01584
GTEx.Brain_Cerebellum	RP11-457M11.2	6	26634611	26637008	0.166	rs9467704	-3.86	rs868190	0.11588	4.33	-2.241	431	10	lasso	0.108	0.000437	-2.41129	0.015896
GTEx.Brain_Cerebellum	GAS8	16	90087238	90111383	0.604	rs3803683	3.24	rs1805007	0.41216	6.59	2.249	243	10	lasso	0.36866	8.02e-12	2.40936	0.016
GTEx.Brain_Frontal_Cortex_BA9	CCDC25	8	27600000	27600000	0.288	rs898460	2.48	rs10087271	0.09454	5.26	2.364	631	3	lasso	0.07808	0.00422	2.4073	0.01607
GTEx.Brain_Cerebellum	MAEA	4	1280000	1330000	0.1912	rs7671502	3.21	rs11731672	0.1283	4.84	2.558	374	4	lasso	0.141811	5.68e-05	2.40683	0.01609
GTEx.Brain_Cerebellar_Hemisphere	LCA5L	21	40781905	40817729	0.653	rs6517502	3.58	rs2837005	0.527378	7.01	-2.475	709	7	lasso	0.4911	1.78e-14	-2.4061	0.0161
GTEx.Brain_Cerebellar_Hemisphere	AF131215.2	8	11000000	11000000	0.147	rs4321966	-3.33	rs17724226	0.169981	-4.52	2.311	618	3	lasso	0.087515	0.00298	-2.40767	0.0161
GTEx.Brain_Cerebellum	CCDC71	3	49200000	49200000	0.2072	rs7617480	4.58	rs4858828	0.24794	5.25	2.75	256	6	lasso	0.255311	3.65e-08	2.40673	0.0161
GTEx.Brain_Cerebellum	GLUD1P2	10	49000000	49000000	0.2048	rs11204266	2.37	rs11204266	0.08846	-4.26	2.369	147	3	lasso	0.13569	8.25e-05	-2.40399	0.01622
GTEx.Brain_Nucleus_accumbens_basal_ganglia	UBR5	8	103000000	103000000	0.322	rs10481053	-3.57	rs7814951	0.00592	-3.25	0.663	530	30	enet	-0.0103	0.79	-2.403	0.0163
GTEx.Brain_Hippocampus	NUCKS1	1	206000000	206000000	0.571	rs734773	-3.77	rs823154	0.03005	-3.79	0.999	407	8	lasso	0.10995	0.00155	-2.398	0.016471
GTEx.Brain_Hypothalamus	RP1-199J3.5	6	100000000	100000000	0.41	rs2892615	-3.68	rs7775207	-0.01268	3.97	1.77	430	9	lasso	-0.0049	0.435	2.397	0.0165
GTEx.Brain_Cortex	SURF1	9	136000000	136000000	0.606	rs3124768	3.32	rs3118667	0.200561	5.44	-3.151	552	11	lasso	0.33227	5.9e-10	-2.396	0.0166
GTEx.Brain_Cerebellar_Hemisphere	GSTP1	11	67400000	67400000	0.25	rs1138272	-3.89	rs1871034	0.15083	-5.17	-2.066	238	16	enet	0.19731	8.67e-06	2.39368	0.0167
GTEx.Brain_Cerebellar_Hemisphere	GCDH	19	13001840	13025021	0.625	rs11878413	4.23	rs2965216	0.433256	-6.41	2.674	324	5	lasso	0.49165	1.7e-14	-2.39316	0.0167
GTEx.Brain_Cerebellar_Hemisphere	IGDCC4	15	65700000	65700000	0.192	rs2292933	3.48	rs12914495	0.116861	-4.35	3.102	319	7	lasso	0.10523	0.0012	-2.391	0.0168
GTEx.Brain_Hippocampus	GSTT2	22	24322339	24326106	0.42	rs2330625	-2.73	rs9624364	0.18487	5.43	2.248	377	8	lasso	0.4248	3.52e-11	2.39	0.01685
GTEx.Brain_Caudate_basal_ganglia	LYSMD3	5	89800000	89800000	0.274	rs10071758	-4.05	rs1553545	0.23257	4.99	-1.492	382	22	enet	0.097111	0.000989	-2.3894	0.01687
GTEx.Brain_Cerebellum	TDRD6	6	46700000	46700000	0.406	rs1687134	-3.33	rs9296504	0.211542	5.47	-1.354	518	34	enet	0.32452	2.49e-10	-2.3894	0.01688
GTEx.Brain_Cerebellum	METTL13	1	172000000	172000000	0.223	rs11802996	2.97	rs17596081	-0.00221	-3.94	-1.245	476	25	enet	0.048053	0.0152	2.389	0.016894
GTEx.Brain_Cerebellum	ENPP5	6	46100000	46100000	0.419	rs699945	-2.74	rs9472707	0.360949	6.22	-2.404	509	20	enet	0.25454	3.85e-08	-2.3872	0.01698
GTEx.Brain_Cerebellar_Hemisphere	CTDP1	18	77439801	77514510	0.292	rs2126083	2.83	rs2242174	-0.00269	-3.58	-1.604	416	31	enet	0.02678	0.0689	2.388	0.017
GTEx.Brain_Cerebellum	RP11-166B2.1	16	12021230	12070500	0.456	rs7202234	-2.89	rs2869492	0.3329	5.94	2.388	475	6	lasso	0.31717	4.33e-10	2.38743	0.017
GTEx.Brain_Cerebellar_Hemisphere	AP001877.1	11	95600000	95600000	0.29	rs3017756	2.92	rs693364	0.23619	5.25	1.943	617	7	lasso	0.2473	4.95e-07	2.38311	0.0172
GTEx.Brain_Cerebellar_Hemisphere	CTD-3025N20.3	8	66500000	66500000	0.335	rs7817180	3.39	rs2048650	0.323791	-5.78	1.619	351	27	enet	0.405499	1.55e-11	-2.38218	0.0172
GTEx.Brain_Frontal_Cortex_BA9	CRLF3	17	29096406	29151794	0.352	rs4141117	-2.89	rs216462	0.14626	-4.18	-1.662	294	8	lasso	0.16282	4.34e-05	2.3817	0.0172
GTEx.Brain_Cerebellum	REV3L	6	112000000	112000000	0.312	rs1007274	2.79	rs2025269	0.043978	4.21	-2.183	466	11	lasso	0.11788	0.000242	-2.3803	0.0173
GTEx.Brain_Hypothalamus	PSMD5-AS1	9	124000000	124000000	0.763	rs10985009	-2.96	rs1060817	0.59719	6.93	-2.733	370	43	enet	0.5446	3.48e-15	-2.37992	0.0173
GTEx.Brain_Putamen_basal_ganglia	LOXL2	8	23200000	23300000	0.475	rs17088737	-3.37	rs2003976	0.0106	3.78	1.776	670	8	enet	-0.00256	0.375	2.38	0.0173
GTEx.Brain_Cerebellar_Hemisphere	CTBP1-AS2	4	1240000	1280000	0.544	rs7671502	3.21	rs3755920	0.34637	6.06	1.657	381	11	enet	0.34527	1.06e-09	2.37949	0.017337
GTEx.Brain_Cerebellum	MANBA	4	104000000	104000000	0.1786	rs179195	-2.8	rs223508	0.02557	-3.37	-1.135	389	27	enet	0.051864	0.0121	2.37913	0.01735
GTEx.Brain_Cortex	LRRC37B	17	30334891	30380523	0.136	rs7225901	3.74	rs506766	0.058259	3.81	-2.326	315	8	lasso	0.019331	0.0946	-2.3729	0.0176
GTEx.Brain_Caudate_basal_ganglia	KNSTRN	15	40700000	40700000	0.6	rs12442731	-3.27	rs7166991	0.52733	7.22	-2.461	380	8	lasso	0.52098	2.11e-17	-2.37192	0.017696
GTEx.Brain_Hypothalamus	DFNA5	7	24700000	24800000	0.246	rs876305	3.16	rs2521757	0.07246	4.5	1.668	682	43	enet	0.15189	0.000208	2.3713	0.01773
GTEx.Brain_Putamen_basal_ganglia	AC002550.5	16	19717673	19726705	0.595	rs16971792	3.31	rs3829539	0.4795	6.73	-1.653	443	23	enet	0.57754	1.17e-16	-2.3708	0.017749
GTEx.Brain_Caudate_basal_ganglia	SLC16A6	17	66263167	66287408	0.485	rs11867618	6.08	rs16973232	0.026425	-3.37	1.161	368	9	lasso	0.07287	0.00398	-2.37	0.0178
GTEx.Brain_Frontal_Cortex_BA9	CLCN7	16	1494935	1525581	0.199	rs1003904	-3.46	rs344365	0.0068	4.11	-2.586	469	14	enet	0.04644	0.0226	-2.3708	0.0178
GTEx.Brain_Cerebellum	BMS1P5	10	48900000	49000000	0.232	rs11204266	2.37	rs11204266	0.15003	-4.71	2.369	180	1	lasso	0.0938	0.00102	-2.369	0.01784
GTEx.Brain_Nucleus_accumbens_basal_ganglia	TANK	2	162000000	162000000	0.193	rs1376757	-3.2	rs3911925	0.00421	3.5	-0.78	410	5	lasso	0.03137	0.05	-2.3688	0.017846
GTEx.Brain_Hippocampus	LRRC37A	17	44370099	44415160	0.521	rs199457	4.37	rs199513	0.180561	4.73	3.729	75	27	enet	0.440889	1.15e-11	2.36795	0.0179
GTEx.Brain_Cerebellum	RP5-956O18.3	1	230000000	230000000	0.317	rs6691073	3.64	rs7541570	0.11917	-4.64	-2.201	607	4	lasso	0.102958	0.000592	2.3676	0.017902
GTEx.Brain_Hypothalamus	ATG7	3	11300000	11600000	0.254	rs6781438	-3.8	rs1610180	-0.00818	-3.4	-1.123	644	34	enet	-0.00841	0.561	2.3662	0.017971
GTEx.Brain_Putamen_basal_ganglia	PIGQ	16	619947	634136	0.25	rs12448432	-3.46	rs7191939	0.1576	-4.54	-2.356	441	14	enet	0.10067	0.00227	2.3626	0.018145
GTEx.Brain_Cortex	AP006621.8	11	824000	833000	0.181	rs10902222	-2.34	rs10902222	0.23265	4.81	-2.339	393	8	enet	0.1906	5.79e-06	-2.3612	0.0182
GTEx.Brain_Cerebellum	KNSTRN	15	40700000	40700000	0.601	rs12442731	-3.27	rs7164132	0.427514	6.99	-2.508	380	7	lasso	0.43819	2.17e-14	-2.36102	0.01822
GTEx.Brain_Cerebellum	IGDCC4	15	65700000	65700000	0.277	rs2292933	3.48	rs736923	0.267739	-5.45	1.928	319	5	lasso	0.24111	9.64e-08	-2.35896	0.01833
GTEx.Brain_Caudate_basal_ganglia	DFNA5	7	24700000	24800000	0.4519	rs876305	3.16	rs2721809	0.243033	5.45	3.091	682	28	enet	0.24814	9.29e-08	2.3558	0.0185
GTEx.Brain_Hippocampus	AC091729.9	7	1200000	1200000	0.632	rs1007766	-4.07	rs2140578	0.37129	6.28	1.931	378	6	lasso	0.44124	1.12e-11	2.3551	0.018517
GTEx.Brain_Cerebellar_Hemisphere	STX1B	16	31000577	31021949	0.134	rs3087443	4	rs4889604	0.110644	3.72	-1.772	231	5	lasso	0.10096	0.00149	-2.35257	0.018644
GTEx.Brain_Frontal_Cortex_BA9	ALDH8A1	6	135000000	135000000	0.253	rs228420	-3.62	rs9389248	0.218102	-5.31	-2.489	418	2	lasso	0.20063	5.07e-06	2.35239	0.01865
GTEx.Brain_Cerebellum	MADD	11	47300000	47400000	0.21	rs10838748	-5.54	rs2957873	0.00178	-4.19	-1.044	302	13	enet	0.112678	0.000331	-2.3524	0.018655
GTEx.Brain_Frontal_Cortex_BA9	TCTN3	10	97400000	97500000	0.231	rs17476930	3.31	rs10509688	0.032718	-3.86	2.044	511	6	lasso	0.040534	0.031	-2.35186	0.01868
GTEx.Brain_Cerebellum	AC016722.2	2	47100000	47100000	0.3303	rs9309141	-2.87	rs6742593	0.00127	-3.84	1.522	588	10	lasso	0.028097	0.0505	-2.35219	0.0187
GTEx.Brain_Cerebellar_Hemisphere	RQCD1	2	219000000	219000000	0.126	rs2385208	2.81	rs642520	0.036022	3.53	1.397	365	11	lasso	0.006521	0.213	2.35092	0.01873
GTEx.Brain_Cerebellum	COX6B1	19	36139125	36149763	0.328	rs231237	-3.02	rs231592	0.272966	-5.38	-2.627	443	22	enet	0.186396	3.51e-06	2.3504	0.01875
GTEx.Brain_Caudate_basal_ganglia	COL28A1	7	7400000	7580000	0.2946	rs12668835	3.43	rs7803888	0.024312	-4.39	-2.397	733	6	lasso	0.0444	0.0205	2.3473	0.0189
GTEx.Brain_Hippocampus	OTUD7A	15	31800000	32200000	0.383	rs12438318	4.02	rs11629803	0.156116	4.17	-1.814	519	10	lasso	0.1452	0.000287	-2.3483	0.0189
GTEx.Brain_Frontal_Cortex_BA9	PPP2R3C	14	35600000	35600000	0.281	rs8013309	3.08	rs1056879	0.14369	-4.22	-1.469	372	7	lasso	0.22331	1.35e-06	2.3467	0.01894
GTEx.Brain_Cerebellar_Hemisphere	ECM1	1	150000000	150000000	0.2682	rs7512552	4.05	rs11806171	0.088674	4.7	2.305	269	6	lasso	0.04137	0.032	2.34547	0.019
GTEx.Brain_Cerebellum	AL133458.1	6	167000000	167000000	0.423	rs6907629	-3.69	rs1130033	0.318498	5.86	-2.415	674	6	lasso	0.30594	9.96e-10	-2.3454	0.01901
GTEx.Brain_Cerebellum	AC074117.10	2	27600000	27600000	0.1262	rs780110	-2.61	rs2280737	0.084747	4.04	-2.327	293	6	enet	0.069083	0.00439	-2.34427	0.0191
GTEx.Brain_Frontal_Cortex_BA9	LRRC37A	17	44370099	44415160	0.712	rs199457	4.37	rs17698176	0.094	4.56	-0.729	75	7	lasso	0.49176	5.98e-15	2.3445	0.0191
GTEx.Brain_Hippocampus	TYMS	18	659641	671451	0.375	rs2305027	-2.85	rs17564674	0.00404	3.6	-0.349	606	44	enet	0.02506	0.0857	-2.34	0.01927
GTEx.Brain_Cerebellum	PNPLA2	11	819000	826000	0.253	rs10902222	-2.34	rs10902222	0.25095	5.26	-2.339	389	2	lasso	0.223541	3.13e-07	-2.3391	0.019331
GTEx.Brain_Putamen_basal_ganglia	PSMD5-AS1	9	124000000	124000000	0.583	rs10985009	-2.96	rs1060817	0.48187	6.29	-2.733	370	19	enet	0.46472	1.49e-12	-2.338	0.019396
GTEx.Brain_Caudate_basal_ganglia	PSMD5-AS1	9	124000000	124000000	0.686	rs10985009	-2.96	rs1060817	0.588442	7.7	-2.733	370	8	lasso	0.58097	3.05e-20	-2.33698	0.01944
GTEx.Brain_Hippocampus	BTN3A2	6	26365387	26378546	0.42	rs2071303	-4.36	rs9366653	0.24542	-4.93	-2.884	541	20	lasso	0.26403	6.52e-07	2.336	0.0195
GTEx.Brain_Cerebellar_Hemisphere	RBL2	16	53467889	53515747	0.548	rs9302648	-2.55	rs9929873	0.550049	-7.04	-2.489	406	20	enet	0.46108	2.15e-13	2.33578	0.019503
GTEx.Brain_Caudate_basal_ganglia	ALDH8A1	6	135000000	135000000	0.341	rs228420	-3.62	rs9399129	0.39991	-6.53	-2.119	418	23	enet	0.3899	3.01e-12	2.3346	0.01956
GTEx.Brain_Frontal_Cortex_BA9	ANKRD65	1	1350000	1360000	0.186	rs2477782	3.281	rs12089560	0.16638	-4.56	1.966	274	5	lasso	0.115547	0.000575	-2.3324	0.019678
GTEx.Brain_Frontal_Cortex_BA9	SLC9A3	5	473000	524000	0.414	rs11134054	3.02	rs2278254	0.272019	5.1	-1.444	331	6	lasso	0.32296	2.53e-09	-2.3324	0.0197
GTEx.Brain_Putamen_basal_ganglia	COL5A2	2	190000000	190000000	0.337	rs7609469	-2.47	rs1516445	-0.01253	3.16	1.271	340	15	enet	0.0053	0.236	2.33191	0.019705
GTEx.Brain_Frontal_Cortex_BA9	S100A13	1	154000000	154000000	0.213	rs4309017	-3.056	rs11497739	0.03847	-4.15	1.444	389	13	enet	0.122534	0.000394	-2.3299	0.01981
GTEx.Brain_Cerebellar_Hemisphere	TRAF1	9	124000000	124000000	0.421	rs10985009	-2.96	rs10760121	0.24175	-4.92	-2.482	347	10	lasso	0.159826	6.75e-05	2.3275	0.01994
GTEx.Brain_Hippocampus	XXbac-BPG248L24.12	6	31324424	31325414	0.376	rs3778639	3.64	rs2523612	0.46343	6.12	-1.856	207	3	lasso	0.52341	2.09e-14	-2.327	0.01995
GTEx.Brain_Hypothalamus	RP11-166B2.1	16	12021230	12070500	0.609	rs7202234	-2.89	rs2869492	0.54517	6.62	2.388	475	4	lasso	0.50119	1.26e-13	2.325	0.02009
GTEx.Brain_Cerebellum	EME2	16	1823208	1826340	0.224	rs1003904	-3.46	rs2575329	0.07606	4.3	-2.336	452	4	lasso	0.04609	0.0171	-2.32424	0.0201
GTEx.Brain_Cerebellum	PDCD2	6	171000000	171000000	0.594	rs7738466	3.1	rs12205313	0.468956	6.95	1.725	250	7	lasso	0.50985	2.2e-17	2.3243	0.02011
GTEx.Brain_Putamen_basal_ganglia	POMZP3	7	76200000	76300000	0.363	rs3909148	3.09	rs10265902	0.346	-5.8	1.77	155	6	lasso	0.36329	1.58e-09	-2.3236	0.02015
GTEx.Brain_Cerebellar_Hemisphere	RP11-624G17.3	11	57200000	57200000	0.368	rs7102929	4.52	rs3851117	0.18628	5.16	-1.743	353	8	lasso	0.28565	4.9e-08	-2.31938	0.0204
GTEx.Brain_Cerebellar_Hemisphere	CTD-2303H24.2	17	18431887	18446301	0.526	rs2746028	-2.77	rs584300	0.07718	4.6	-1.424	275	50	enet	0.146694	0.000136	-2.3188	0.0204
GTEx.Brain_Cerebellum	RRN3P1	16	21807951	21831731	0.21	rs3785083	2.89	rs4783412	0.05713	-3.98	-2.169	140	7	lasso	0.10979	0.000394	2.31459	0.0206
GTEx.Brain_Cerebellum	RP11-196G11.2	16	31054471	31061201	0.314	rs17708472	3.62	rs12445568	0.30043	6.35	-2.245	235	4	lasso	0.36257	1.31e-11	-2.31516	0.0206
GTEx.Brain_Cortex	MST1P2	1	17000000	17000000	0.254	rs2746475	3.06	rs149562	0.06563	4.26	-2.096	254	5	lasso	0.06655	0.00667	-2.3103	0.02087
GTEx.Brain_Cerebellum	AGT	1	231000000	231000000	0.6	rs6691073	3.64	rs699	0.39479	-6.71	-2.497	668	6	lasso	0.361988	1.37e-11	-2.3097	0.020906
GTEx.Brain_Hippocampus	XRCC6BP1	12	58300000	58400000	0.278	rs774898	-3.15	rs10783853	0.03804	-4.67	-2.174	413	21	enet	0.052015	0.0236	2.309	0.02093
GTEx.Brain_Cerebellar_Hemisphere	DOC2GP	11	67400000	67400000	0.184	rs1138272	-3.89	rs4930461	0.2601	-4.9	-2.198	241	5	lasso	0.23968	7.74e-07	2.30782	0.021
GTEx.Brain_Cerebellum	ARL16	17	79648204	79650954	0.4264	rs9907460	3.21	rs8071084	0.198695	-5.56	1.533	306	8	lasso	0.20357	1.16e-06	-2.3088	0.021
GTEx.Brain_Putamen_basal_ganglia	DRD4	11	637000	641000	0.306	rs11601356	2.85	rs28633403	0.069985	3.88	-1.856	448	5	lasso	0.06646	0.0115	-2.3057	0.02113
GTEx.Brain_Nucleus_accumbens_basal_ganglia	PIGQ	16	619947	634136	0.407	rs12448432	-3.46	rs2017567	0.218456	-5.06	-2.318	441	6	enet	0.200155	4.64e-06	2.3042	0.02121
GTEx.Brain_Cerebellar_Hemisphere	GPSM1	9	139000000	139000000	0.265	rs4842074	-3.3	rs28642252	0.07141	-4.17	2.787	345	4	lasso	0.10958	0.000955	-2.3032	0.02127
GTEx.Brain_Cerebellar_Hemisphere	XRCC6BP1	12	58300000	58400000	0.413	rs774898	-3.15	rs10877041	0.421272	-6.12	-2.465	413	4	lasso	0.41523	7.56e-12	2.3017	0.02135
GTEx.Brain_Cerebellum	SNX29	16	12070594	12668146	0.305	rs3848239	-4.38	rs17821897	0.05709	4.14	-1.871	870	7	lasso	0.07987	0.00233	-2.30145	0.0214
GTEx.Brain_Putamen_basal_ganglia	AF131215.9	8	11000000	11000000	0.573	rs4321966	-3.33	rs732947	0.1563	4.51	-1.767	623	8	lasso	0.190205	2.8e-05	-2.301	0.0214
GTEx.Brain_Frontal_Cortex_BA9	MIR5090	7	102000000	102000000	0.23	rs11760331	2.02	rs201441	0.000937	3.18	-1.216	236	28	enet	0.03772	0.0361	-2.2995	0.02148
GTEx.Brain_Nucleus_accumbens_basal_ganglia	GSTP1	11	67400000	67400000	0.231	rs1138272	-3.89	rs7941395	0.11318	-4.86	-2.277	238	5	lasso	0.136	0.000176	2.2991	0.0215
GTEx.Brain_Cerebellar_Hemisphere	PSMD5-AS1	9	124000000	124000000	0.631	rs10985009	-2.96	rs4837796	0.55892	7.04	-2.497	370	7	lasso	0.522037	1.16e-15	-2.2986	0.02153
GTEx.Brain_Putamen_basal_ganglia	UROS	10	127000000	128000000	0.438	rs1278277	-3.37	rs10901431	0.3566	-5.82	-2.259	582	9	lasso	0.34814	4.07e-09	2.2985	0.02153
GTEx.Brain_Cerebellar_Hemisphere	FRS2	12	69900000	70000000	0.337	rs17225328	-2.81	rs10906	-0.009284	3.21	-1.013	634	25	enet	0.06561	0.00916	-2.2976	0.02158
GTEx.Brain_Frontal_Cortex_BA9	CPSF3L	1	1250000	1260000	0.291	rs2477782	3.281	rs1240707	0.00988	3.3	2.458	245	5	lasso	0.02731	0.0637	2.2976	0.021585
GTEx.Brain_Cerebellar_Hemisphere	HMGXB3	5	149000000	149000000	0.259	rs3733662	-2.89	rs11739934	0.17015	4.31	2.239	569	3	lasso	0.134341	0.000262	2.2975	0.02159
GTEx.Brain_Caudate_basal_ganglia	RP1-179N16.6	6	36100000	36200000	0.388	rs9462165	3.64	rs2859136	0.10427	4.69	-1.807	403	6	lasso	0.18969	3.95e-06	-2.2972	0.02161
GTEx.Brain_Hypothalamus	CYP21A1P	6	31973413	31976228	0.201	rs429150	-3.31	rs389883	0.08889	-3.99	-2.08	183	7	lasso	0.0905	0.00388	2.2971	0.021613
GTEx.Brain_Caudate_basal_ganglia	RP11-166B2.1	16	12021230	12070500	0.777	rs7202234	-2.89	rs2869492	0.58693	7.61	2.388	475	9	lasso	0.6103	8.86e-22	2.2967	0.021634
GTEx.Brain_Cerebellar_Hemisphere	AC099850.1	17	57183959	57195628	0.136	rs11657850	-2.97	rs11870504	0.03272	3.61	1.947	287	6	lasso	0.032819	0.05	2.2947	0.0217
GTEx.Brain_Frontal_Cortex_BA9	GSTP1	11	67400000	67400000	0.281	rs1138272	-3.89	rs7941395	0.19381	-4.9	-2.277	238	5	lasso	0.164976	3.84e-05	2.2905	0.02199
GTEx.Brain_Cortex	UROS	10	127000000	128000000	0.399	rs1278277	-3.37	rs10901446	0.52111	-7.05	-2.298	582	4	lasso	0.51118	2.43e-16	2.28971	0.022
GTEx.Brain_Frontal_Cortex_BA9	BARD1	2	216000000	216000000	0.3342	rs4378808	-4.63	rs12477063	-0.00141	-3.48	2.057	456	6	lasso	-0.00603	0.499	-2.2889	0.022084
GTEx.Brain_Hippocampus	TMCO6	5	140000000	140000000	0.188	rs2302104	-3.28	rs702401	0.0429	4.24	-0.654	336	4	lasso	0.03009	0.067	-2.2891	0.0221
GTEx.Brain_Cerebellar_Hemisphere	MRPL40	22	19419425	19423598	0.4387	rs5993606	-2.95	rs11913285	-0.0109	3.29	0.594	524	57	enet	0.01625	0.122	-2.2879	0.02214
GTEx.Brain_Caudate_basal_ganglia	PIGQ	16	619947	634136	0.262	rs12448432	-3.46	rs2017567	0.28164	-5.78	-2.318	441	8	enet	0.2748	1.54e-08	2.2874	0.022174
GTEx.Brain_Cerebellar_Hemisphere	CTD-2020K17.4	17	43322553	43326203	0.231	rs11012	3.91	rs11652187	0.01918	3.32	-2.18	247	20	enet	0.106735	0.00111	-2.2869	0.0222
GTEx.Brain_Cerebellar_Hemisphere	ABLIM3	5	149000000	149000000	0.419	rs3733662	-2.89	rs10073851	0.04255	-4.26	0.225	590	59	enet	0.048534	0.022	-2.2859	0.02226
GTEx.Brain_Hippocampus	FAM104A	17	71208817	71223887	0.55	rs11868480	-2.95	rs9897834	0.000967	3.48	-1.313	569	11	lasso	-0.004089	0.413	-2.28544	0.0223
GTEx.Brain_Cerebellum	SYCP2L	6	10900000	11000000	0.279	rs1675414	3.08	rs494305	0.042255	-4.25	-1.813	501	5	lasso	0.03053	0.0435	2.284	0.02237
GTEx.Brain_Cerebellar_Hemisphere	CCDC88B	11	64100000	64100000	0.453	rs12786124	-3.27	rs647152	0.38709	-6.2	-2.126	336	3	lasso	0.40942	1.16e-11	2.2835	0.0224
GTEx.Brain_Frontal_Cortex_BA9	TRAPPC4	11	119000000	119000000	0.326	rs9332871	3.91	rs569	0.14495	5.12	1.762	372	8	lasso	0.228721	9.75e-07	2.281	0.022547
GTEx.Brain_Caudate_basal_ganglia	TYW1	7	66500000	66700000	0.3784	rs7791853	-3.89	rs17144722	0.113031	4.95	-3.316	379	4	lasso	0.23275	2.55e-07	-2.2805	0.0226
GTEx.Brain_Cerebellum	PSMB10	16	67969866	67970990	0.108	rs9888796	-2.97	rs9922594	0.03149	-3.34	1.478	251	4	lasso	0.04714	0.0161	-2.27827	0.0227
GTEx.Brain_Putamen_basal_ganglia	RP11-977G19.11	12	56700000	56700000	0.303	rs2950387	3.64	rs705708	0.151846	-4.45	-2.048	254	33	enet	0.202	1.53e-05	2.2781	0.022719
GTEx.Brain_Cerebellum	C6orf163	6	88100000	88100000	0.209	rs9450542	-2.91	rs1321316	-0.004046	3.7	-2.484	416	17	enet	0.0015	0.286	-2.278	0.02273
GTEx.Brain_Frontal_Cortex_BA9	DLD	7	108000000	108000000	0.213	rs4518	2.84	rs2237690	0.133695	4.13	-1.663	505	4	lasso	0.12853	0.000285	-2.277	0.02279
GTEx.Brain_Cerebellum	KLF11	2	10200000	10200000	0.3033	rs7420933	2.83	rs1468780	0.002807	3.17	2.186	563	10	lasso	0.019371	0.0866	2.27676	0.0228
GTEx.Brain_Cortex	GAS8	16	90087238	90111383	0.283	rs3803683	3.24	rs1805007	0.1583	4.87	2.249	243	6	lasso	0.137	0.000129	2.2753	0.022887
GTEx.Brain_Cerebellar_Hemisphere	COQ9	16	57481641	57495187	0.413	rs1651665	-4.04	rs4937	0.313117	5.6	1.088	556	23	enet	0.3211	5.21e-09	2.27443	0.02294
GTEx.Brain_Frontal_Cortex_BA9	NFS1	20	34255977	34287111	0.265	rs6142475	-2.6	rs6121029	0.199005	4.39	-2.282	293	3	lasso	0.1689	3.09e-05	-2.274	0.023
GTEx.Brain_Cerebellar_Hemisphere	H3F3A	1	226000000	226000000	0.557	rs10915987	3.23	rs3768543	0.146188	5.65	1.845	381	36	enet	0.4113	1.01e-11	2.27196	0.02309
GTEx.Brain_Cortex	PNPLA2	11	819000	826000	0.308	rs10902222	-2.34	rs10902222	0.37904	6.08	-2.339	389	4	lasso	0.3324	5.85e-10	-2.2711	0.0231
GTEx.Brain_Frontal_Cortex_BA9	CTD-2228K2.7	5	473000	481000	0.405	rs11134054	3.02	rs2672777	0.072877	4.2	-1.572	310	9	lasso	0.25677	1.78e-07	-2.2709	0.0232
GTEx.Brain_Hypothalamus	KNSTRN	15	40700000	40700000	0.47	rs12442731	-3.27	rs7166991	0.3908	5.78	-2.461	380	10	lasso	0.35049	4.4e-09	-2.26806	0.0233
GTEx.Brain_Cerebellar_Hemisphere	ARL1	12	102000000	102000000	0.309	rs689165	3.74	rs7308491	0.246711	4.75	-2.02	498	3	lasso	0.21027	4.19e-06	-2.2668	0.0234
GTEx.Brain_Cerebellar_Hemisphere	RND2	17	41177258	41180215	0.137	rs16940410	-3.33	rs8176257	0.04026	3.87	-2.489	259	4	lasso	0.016231	0.122	-2.2666	0.0234
GTEx.Brain_Hippocampus	ACCS	11	44100000	44100000	0.454	rs10501303	4.4	rs7127924	0.14802	4.84	-2.626	534	4	lasso	0.22553	5.1e-06	-2.2665	0.02342
GTEx.Brain_Cerebellar_Hemisphere	CTC-251D13.1	5	151000000	151000000	0.377	rs248452	4.2	rs10070965	0.32666	5.48	2.067	622	7	lasso	0.320771	5.33e-09	2.2659	0.02346
GTEx.Brain_Cerebellar_Hemisphere	GGCX	2	85800000	85800000	0.464	rs11684413	3.07	rs6705971	0.407058	6.66	2.238	459	16	enet	0.478152	5.3e-14	2.26093	0.02376
GTEx.Brain_Cerebellar_Hemisphere	OCLN	5	68800000	68900000	0.182	rs6861079	3.64	rs10805425	-0.0043	3.23	2.423	180	7	enet	-0.008285	0.595	2.2608	0.02377
GTEx.Brain_Cerebellar_Hemisphere	TPM1	15	63300000	63400000	0.542	rs3816988	2.95	rs923425	0.262142	-5.1	2.441	518	15	lasso	0.20499	5.65e-06	-2.2596	0.02385
GTEx.Brain_Cerebellar_Hemisphere	UROS	10	127000000	128000000	0.228	rs1278277	-3.37	rs10901431	0.1121	-4.28	-2.259	582	1	lasso	0.06946	0.00752	2.259	0.0239
GTEx.Brain_Caudate_basal_ganglia	ARL16	17	79648204	79650954	0.432	rs9907460	3.21	rs8071084	0.271567	-5.96	1.533	306	6	enet	0.3435	1.11e-10	-2.256	0.024
GTEx.Brain_Caudate_basal_ganglia	HEMK1	3	50600000	50600000	0.153	rs420536	-3.14	rs417592	0.11837	-4.71	1.696	315	9	lasso	0.13298	0.000122	-2.2554	0.0241
GTEx.Brain_Frontal_Cortex_BA9	TRIM65	17	73876416	73893084	0.427	rs9302994	-3.65	rs9902371	0.11269	4.1	-3.25	372	7	lasso	0.18622	1.16e-05	-2.2548	0.0241
GTEx.Brain_Nucleus_accumbens_basal_ganglia	UROS	10	127000000	128000000	0.35	rs1278277	-3.37	rs10901446	0.33745	-6.14	-2.298	582	2	lasso	0.315098	3.53e-09	2.256	0.0241
GTEx.Brain_Frontal_Cortex_BA9	CLN6	15	68500000	68500000	0.347	rs17244601	3.92	rs8024471	0.040884	3.73	1.955	490	30	enet	0.01622	0.119	2.25427	0.02418
GTEx.Brain_Putamen_basal_ganglia	CLHC1	2	55400000	55500000	0.396	rs13401661	3.44	rs4435493	0.4635	6.14	2.135	526	3	lasso	0.44522	6.23e-12	2.25289	0.024266
GTEx.Brain_Cerebellar_Hemisphere	EFNA1	1	155000000	155000000	0.3343	rs9297	3.5	rs2990245	0.043268	3.6	-2.777	343	7	enet	0.07952	0.00449	-2.25243	0.0243
GTEx.Brain_Nucleus_accumbens_basal_ganglia	EME2	16	1823208	1826340	0.231	rs1003904	-3.46	rs2235648	0.074635	4.49	-2.03	452	4	lasso	0.066643	0.00745	-2.2521	0.02432
GTEx.Brain_Frontal_Cortex_BA9	CPEB4	5	173000000	173000000	0.393	rs7703555	-3.19	rs359431	-0.002076	-3.79	2.448	669	6	lasso	0.0317	0.05	-2.2515	0.0244
GTEx.Brain_Caudate_basal_ganglia	ZNF184	6	27418522	27440897	0.155	rs201004	-4.3	rs7772160	0.189208	4.92	-2.262	419	2	lasso	0.17565	9.39e-06	-2.249	0.0245
GTEx.Brain_Cerebellar_Hemisphere	CD274	9	5450000	5470000	0.442	rs4742097	3.18	rs2282055	0.36356	-5.82	-2.098	427	4	lasso	0.259236	2.44e-07	2.2466	0.02466
GTEx.Brain_Caudate_basal_ganglia	ENPP5	6	46100000	46100000	0.298	rs699945	-2.74	rs976083	0.2908	5.45	-2.329	509	4	lasso	0.26359	3.3e-08	-2.2465	0.02467
GTEx.Brain_Cortex	PIK3R4	3	130000000	130000000	0.387	rs1467015	2.63	rs11713445	0.054	3.8	-1.416	387	57	enet	0.09826	0.00116	-2.2451	0.024764
GTEx.Brain_Cerebellum	STX4	16	31044210	31054296	0.137	rs17708472	3.62	rs12445568	0.24687	5.33	-2.245	236	1	lasso	0.2433	8.31e-08	-2.245	0.0248
GTEx.Brain_Hippocampus	PIGQ	16	619947	634136	0.437	rs12448432	-3.46	rs7191939	0.191	-4.49	-2.356	441	8	lasso	0.11991	0.000968	2.241	0.025035
GTEx.Brain_Hypothalamus	RP11-479G22.8	10	33200000	33200000	0.199	rs11009295	2.93	rs1775115	0.12274	4.8	2.34	434	11	lasso	0.16372	0.000117	2.23911	0.0251
GTEx.Brain_Putamen_basal_ganglia	FAM179A	2	29200000	29300000	0.357	rs13009937	2.99	rs10197378	0.33625	5.38	-2.233	659	5	lasso	0.27614	2.83e-07	-2.23911	0.025149
GTEx.Brain_Hippocampus	PPIL3	2	202000000	202000000	0.3504	rs2254576	3.26	rs4487072	0.16807	-5.03	1.041	455	33	enet	0.2451	1.81e-06	-2.2381	0.0252
GTEx.Brain_Putamen_basal_ganglia	PGM2	4	37800000	37900000	0.556	rs907311	-3.23	rs1115683	0.09923	4.66	-1.273	668	38	enet	0.156	0.000159	-2.238	0.02524
GTEx.Brain_Caudate_basal_ganglia	KIF17	1	21000000	21000000	0.2194	rs1985278	3.04	rs666371	0.181892	-4.84	2.2	453	3	lasso	0.18693	4.68e-06	-2.2377	0.025241
GTEx.Brain_Cerebellum	RP11-819C21.1	11	107000000	107000000	0.181	rs10890720	4.09	rs12224337	0.07935	-4.03	2.791	465	2	enet	0.019163	0.0877	-2.2366	0.025309
GTEx.Brain_Cortex	NPIPA3	16	14802801	14820195	0.313	rs35611097	-2.7	rs226786	-0.00625	4.06	-2.134	158	3	enet	0.00876	0.179	-2.236	0.02535
GTEx.Brain_Cerebellum	SMG6	17	1963133	2203958	0.237	rs9907798	3.05	rs12451892	0.026658	3.64	-1.208	518	16	enet	0.05015	0.0134	-2.2354	0.0254
GTEx.Brain_Caudate_basal_ganglia	GSTP1	11	67400000	67400000	0.159	rs1138272	-3.89	rs614080	0.13519	4.48	1.783	238	3	lasso	0.15751	2.83e-05	2.2351	0.025411
GTEx.Brain_Cerebellar_Hemisphere	INPP4A	2	99100000	99200000	0.165	rs10186392	3.51	rs2278211	0.125277	3.92	2.235	329	1	lasso	0.097485	0.00178	2.235	0.02542
GTEx.Brain_Cerebellum	CSNK1G3	5	123000000	123000000	0.2689	rs1030179	-3.51	rs1600169	-0.00956	-3.89	1.095	508	34	enet	0.03376	0.0358	-2.2343	0.025461
GTEx.Brain_Cerebellum	COMMD2	3	149000000	149000000	0.2632	rs6772814	3.36	rs12330718	0.00461	3.78	1.169	469	19	enet	0.113674	0.000312	2.23359	0.0255
GTEx.Brain_Putamen_basal_ganglia	PELI2	14	56600000	56800000	0.295	rs10150333	-2.84	rs7145330	0.01211	3.74	-2.567	793	4	lasso	0.00529	0.236	-2.2338	0.0255
GTEx.Brain_Caudate_basal_ganglia	SMTNL1	11	57300000	57300000	0.306	rs7102929	4.52	rs2729373	0.19383	4.67	1.973	370	5	lasso	0.08156	0.00242	2.2326	0.025574
GTEx.Brain_Cerebellum	MANEA-AS1	6	96000000	96000000	0.259	rs11156122	-2.65	rs9374586	0.030927	4.31	-0.796	316	5	lasso	0.15521	2.49e-05	-2.2326	0.02558
GTEx.Brain_Cortex	DHODH	16	72042487	72058954	0.209	rs4788811	-3.93	rs9941087	0.05725	4.11	1.879	361	14	enet	0.0519	0.015	2.2302	0.025733
GTEx.Brain_Caudate_basal_ganglia	ZSCAN31	6	28292470	28324048	0.728	rs3734572	4.54	rs9468346	0.440487	6.64	0.339	390	17	lasso	0.46872	3.36e-15	-2.227	0.026
GTEx.Brain_Frontal_Cortex_BA9	RP11-458D21.1	1	145000000	145000000	0.184	rs1535921	4.157	rs10910810	0.05304	4.02	-2.329	112	5	lasso	0.036261	0.0391	-2.2254	0.026054
GTEx.Brain_Cerebellar_Hemisphere	WDR55	5	140000000	140000000	0.111	rs2302104	-3.28	rs155359	0.06772	3.74	-1.567	340	10	enet	-0.009379	0.663	-2.2251	0.02608
GTEx.Brain_Caudate_basal_ganglia	ANKRD27	19	33087913	33166105	0.24	rs7255223	-3.5	rs17832981	0.17408	-4.99	1.952	416	12	enet	0.21117	1.02e-06	-2.2246	0.02611
GTEx.Brain_Cortex	ST7L	1	113000000	113000000	0.287	rs269101	-4.1	rs10745330	0.18289	4.75	-1.809	375	5	lasso	0.20109	3.09e-06	-2.224	0.02615
GTEx.Brain_Cerebellar_Hemisphere	AC092295.7	19	37063972	37085610	0.311	rs17639574	-2.5	rs10402182	0.080205	-4.62	1.851	305	9	lasso	0.14972	0.000116	-2.22377	0.02616
GTEx.Brain_Cerebellar_Hemisphere	TSNARE1	8	143000000	143000000	0.585	rs7386480	-3.24	rs12679140	0.195527	4.74	1.094	469	7	lasso	0.116309	0.000673	2.22152	0.0263
GTEx.Brain_Nucleus_accumbens_basal_ganglia	ST7L	1	113000000	113000000	0.313	rs269101	-4.1	rs6537749	0.0968	-3.96	2.284	375	7	lasso	0.04763	0.0206	-2.221	0.0263
GTEx.Brain_Putamen_basal_ganglia	ALG1L	3	126000000	126000000	0.311	rs28384489	3.99	rs12630001	0.16094	-4.52	1.982	405	22	enet	0.14311	0.000293	-2.221	0.026333
GTEx.Brain_Caudate_basal_ganglia	NUDT13	10	74900000	74900000	0.149	rs6415912	-3.42	rs11000486	0.16959	-4.4	1.734	223	19	lasso	0.17956	7.39e-06	-2.2206	0.0264
GTEx.Brain_Hippocampus	RP1-179N16.6	6	36100000	36200000	0.393	rs9462165	3.64	rs7775107	0.05524	3.92	-0.81	403	21	enet	0.10678	0.0018	-2.2194	0.0265
GTEx.Brain_Frontal_Cortex_BA9	ZNF443	19	12540521	12543251	0.204	rs11878413	4.23	rs11881952	0.00136	2.85	0.323	269	29	enet	-0.01003	0.746	2.2182	0.02654
GTEx.Brain_Putamen_basal_ganglia	RP11-166B2.1	16	12021230	12070500	0.575	rs7202234	-2.89	rs2869492	0.5856	6.92	2.388	475	5	lasso	0.56214	4.87e-16	2.2151	0.026755
GTEx.Brain_Cerebellar_Hemisphere	RP11-118M9.3	5	145000000	145000000	0.16	rs48624	-3.61	rs9918101	0.04738	4.15	-1.411	402	7	enet	0.040729	0.033	-2.2137	0.02685
GTEx.Brain_Cortex	BCR	22	23521891	23660224	0.366	rs17002697	2.63	rs131690	0.3206	-5.64	-2.265	424	5	lasso	0.304664	4.04e-09	-2.2125	0.026933
GTEx.Brain_Cortex	AC093323.3	4	6680000	6680000	0.541	rs17779293	2.93	rs11941814	0.079322	-4.32	2.306	519	11	lasso	0.1467	7.57e-05	-2.2123	0.02694
GTEx.Brain_Cerebellar_Hemisphere	SURF1	9	136000000	136000000	0.577	rs3124768	3.32	rs1059773	0.28339	5.68	-2.232	552	23	enet	0.32404	4.31e-09	-2.2104	0.02708
GTEx.Brain_Hypothalamus	ZNF124	1	247000000	247000000	0.651	rs1954187	3.38	rs4925715	0.33367	-5.21	2.052	476	11	lasso	0.2822	2.39e-07	-2.2082	0.02723
GTEx.Brain_Frontal_Cortex_BA9	PIGQ	16	619947	634136	0.451	rs12448432	-3.46	rs4984903	0.33642	-6.09	-2.301	441	15	enet	0.34799	4.58e-10	2.2067	0.0273
GTEx.Brain_Frontal_Cortex_BA9	TMED4	7	44600000	44600000	0.229	rs10241121	2.71	rs217378	0.131226	4.19	-2.164	353	3	lasso	0.06802	0.0072	-2.2058	0.0274
GTEx.Brain_Cerebellar_Hemisphere	CDC7	1	92000000	92000000	0.2814	rs1887053	3.56	rs13447455	0.179178	-4.88	2.228	546	3	lasso	0.13468	0.000257	-2.20328	0.02757
GTEx.Brain_Frontal_Cortex_BA9	ALDH2	12	112000000	112000000	0.3343	rs6489819	4.71	rs7312913	0.035884	-3.69	3.252	217	24	enet	0.09203	0.00202	-2.2021	0.0277
GTEx.Brain_Frontal_Cortex_BA9	UROS	10	127000000	128000000	0.513	rs1278277	-3.37	rs10901446	0.385367	-6.26	-2.298	582	3	lasso	0.381276	4.27e-11	2.201	0.02774
GTEx.Brain_Nucleus_accumbens_basal_ganglia	MRPL35	2	86400000	86400000	0.248	rs2241434	-2.83	rs3815840	0.004726	3.83	0.674	442	6	lasso	0.07944	0.00376	2.2004	0.027775
GTEx.Brain_Cerebellum	BCR	22	23521891	23660224	0.339	rs17002697	2.63	rs131693	0.12784	-4.87	-2.272	424	15	enet	0.176414	6.61e-06	2.19985	0.0278
GTEx.Brain_Cerebellum	ALDH8A1	6	135000000	135000000	0.437	rs228420	-3.62	rs9399129	0.49908	-7.41	-2.119	418	15	enet	0.4766	6.04e-16	2.2001	0.0278
GTEx.Brain_Cortex	ALDH8A1	6	135000000	135000000	0.374	rs228420	-3.62	rs13199205	0.358217	-6.26	-2.152	418	15	enet	0.365	5.26e-11	2.199	0.02788
GTEx.Brain_Putamen_basal_ganglia	CHAD	17	48542644	48543231	0.458	rs4148415	3.13	rs2290862	0.19203	-4.13	-2.189	461	12	lasso	0.21457	7.95e-06	2.1969	0.028
GTEx.Brain_Cortex	JAK1	1	65300000	65400000	0.338	rs11208467	-2.68	rs310241	0.21058	-5.14	-2.253	480	2	lasso	0.23221	4.58e-07	2.1966	0.02805
GTEx.Brain_Caudate_basal_ganglia	AC008746.12	19	54949847	54950362	0.429	rs10414749	3.57	rs10424856	0.10169	4.61	2.856	440	6	lasso	0.13475	0.00011	2.1949	0.02817
GTEx.Brain_Nucleus_accumbens_basal_ganglia	PCAT6	1	203000000	203000000	0.249	rs6703138	3.17	rs3196669	0.10526	3.83	-2.038	428	9	lasso	0.05876	0.0114	-2.1869	0.0287
GTEx.Brain_Nucleus_accumbens_basal_ganglia	H3F3A	1	226000000	226000000	0.331	rs10915987	3.23	rs3768543	0.15936	5.06	1.845	381	7	lasso	0.21808	1.61e-06	2.1874	0.0287
GTEx.Brain_Cerebellum	RP11-288I21.1	1	16000000	16100000	0.272	rs2092324	-3.57	rs16851855	0.145	4.49	-2.011	432	16	lasso	0.130614	0.000112	-2.1871	0.028735
GTEx.Brain_Nucleus_accumbens_basal_ganglia	GALNT6	12	51700000	51800000	0.275	rs11169718	-2.81	rs7970638	0.04761	-4.09	1.361	410	47	enet	0.07795	0.00407	-2.1867	0.02877
GTEx.Brain_Cerebellum	GSTP1	11	67400000	67400000	0.26	rs1138272	-3.89	rs7952081	0.13654	-4.85	-2.375	238	4	lasso	0.146322	4.3e-05	2.1864	0.028784
GTEx.Brain_Hypothalamus	ZBTB34	9	130000000	130000000	0.309	rs12551115	-4.11	rs10122788	0.11291	3.94	-2.062	398	12	enet	0.1235	0.000816	-2.18688	0.0288
GTEx.Brain_Nucleus_accumbens_basal_ganglia	DHRS4L2	14	24400000	24500000	0.34	rs3742489	3.87	rs8003491	0.01712	-3.64	1.378	510	42	enet	0.034416	0.0423	-2.1856	0.0288
GTEx.Brain_Nucleus_accumbens_basal_ganglia	HLA-C	6	31236526	31239882	0.494	rs3778639	3.64	rs2523578	0.1448	4.43	-3.319	196	10	lasso	0.19394	6.66e-06	-2.18533	0.02886
GTEx.Brain_Cerebellum	NPIPA3	16	14802801	14820195	0.504	rs35611097	-2.7	rs226788	0.04144	4.4	-2.326	158	63	enet	0.09032	0.00125	-2.18463	0.0289
GTEx.Brain_Hippocampus	EXOSC6	16	70284134	70285833	0.172	rs2168608	-4.21	rs7189474	0.0554	3.57	1.52	194	4	lasso	0.03007	0.0671	2.183	0.029016
GTEx.Brain_Caudate_basal_ganglia	EMC2	8	109000000	109000000	0.195	rs4620259	-2.48	rs1375022	0.16548	4.68	2.155	356	5	lasso	0.1408	7.69e-05	2.1824	0.02908
GTEx.Brain_Cerebellum	CTB-33G10.11	19	50129251	50129696	0.318	rs30006	-3.16	rs2288921	0.027111	3.79	2.799	326	39	enet	0.138181	7.09e-05	2.1809	0.02919
GTEx.Brain_Cerebellum	UPK3B	7	76100000	76600000	0.332	rs3909148	3.09	rs10265902	0.194	5.32	1.77	368	3	lasso	0.314679	5.22e-10	2.1803	0.02924
GTEx.Brain_Cortex	C9orf156	9	101000000	101000000	0.512	rs10817858	2.77	rs6586	0.320055	5.87	-1.6	492	11	enet	0.29447	8.07e-09	-2.1792	0.0293
GTEx.Brain_Nucleus_accumbens_basal_ganglia	ECD	10	74900000	74900000	0.134	rs6415912	-3.42	rs7080436	0.13648	-4.23	1.466	227	16	enet	0.13003	0.000244	-2.179	0.0294
GTEx.Brain_Cerebellum	RP11-164P12.3	4	153000000	153000000	0.2065	rs6846809	3.17	rs4696259	0.02085	4.05	-0.921	377	19	enet	0.034861	0.0335	-2.17745	0.02945
GTEx.Brain_Frontal_Cortex_BA9	PHOSPHO2	2	171000000	171000000	0.2241	rs12619026	3.35	rs8207	0.07977	-3.73	-1.416	448	4	lasso	0.0063	0.213	2.1772	0.029465
GTEx.Brain_Cerebellar_Hemisphere	TTC7B	14	91000000	91300000	0.4425	rs1285860	-2.79	rs1286310	0.257032	4.93	-2.447	498	7	lasso	0.4012	2.13e-11	-2.1756	0.0296
GTEx.Brain_Cerebellum	CYP21A1P	6	31973413	31976228	0.48	rs429150	-3.31	rs6902493	0.15223	4.81	1.541	183	11	lasso	0.2275	2.4e-07	2.17511	0.029622
GTEx.Brain_Cerebellar_Hemisphere	FAM86B3P	8	8090000	8100000	0.28	rs10112645	3	rs876954	0.273864	-5.54	-2.058	327	8	lasso	0.284003	5.43e-08	2.17215	0.0298
GTEx.Brain_Cortex	SLC25A12	2	173000000	173000000	0.248	rs6748916	-3.22	rs12692978	-0.00656	3.35	2.584	540	6	lasso	0.035136	0.0382	2.172	0.0299
GTEx.Brain_Frontal_Cortex_BA9	CNTLN	9	17100000	17500000	0.252	rs10962988	-2.77	rs10962996	0.08635	4.48	-2.112	781	6	lasso	0.10316	0.00112	-2.17089	0.029939
GTEx.Brain_Cerebellum	TPM1	15	63300000	63400000	0.522	rs3816988	2.95	rs1994533	0.321312	-5.78	2.468	518	11	lasso	0.34477	5.3e-11	-2.17069	0.02995
GTEx.Brain_Cortex	LRRC8B	1	90000000	90100000	0.31	rs10801771	-3.33	rs359920	-0.01053	3.49	-1.823	376	10	lasso	-0.00279	0.392	-2.1703	0.02998
GTEx.Brain_Cerebellar_Hemisphere	RP11-288I21.1	1	16000000	16100000	0.2422	rs2092324	-3.57	rs7516540	0.087357	4.05	-1.78	432	9	lasso	0.09801	0.00174	-2.17004	0.03
GTEx.Brain_Cerebellum	CTC-459F4.3	19	28288662	28409771	0.197	rs2190803	-2.81	rs4239564	0.011783	3.8	-0.58	354	13	enet	0.143204	5.21e-05	-2.1688	0.0301
GTEx.Brain_Cortex	AC084018.1	12	122000000	122000000	0.401	rs10840615	4.23	rs895954	0.3155	-5.79	2.129	325	7	enet	0.29795	6.37e-09	-2.1688	0.0301
GTEx.Brain_Frontal_Cortex_BA9	AKTIP	16	53526605	53538323	0.29	rs9302648	-2.55	rs16952252	0.0432	-3.94	-2.51	398	27	enet	0.07065	0.00626	2.1692	0.0301
GTEx.Brain_Cerebellar_Hemisphere	SVEP1	9	113000000	113000000	0.508	rs1889329	-3.57	rs7028791	0.03046	4.32	-1.921	753	12	lasso	0.181858	2.04e-05	-2.1683	0.03014
GTEx.Brain_Cortex	U91328.19	6	26000000	26000000	0.363	rs2071303	-4.36	rs17586946	0.137382	-4.7	2.697	677	10	lasso	0.148	7.06e-05	-2.1676	0.03019
GTEx.Brain_Hypothalamus	UPK3B	7	76100000	76600000	0.448	rs3909148	3.09	rs887911	0.31874	-5.34	-1.778	368	5	lasso	0.32131	2.54e-08	2.1666	0.03027
GTEx.Brain_Cerebellar_Hemisphere	CYP21A1P	6	31973413	31976228	0.464	rs429150	-3.31	rs2071295	0.16142	4.66	1.513	183	9	lasso	0.12834	0.000359	2.1652	0.03037
GTEx.Brain_Cortex	HLA-DOB	6	32780540	32781248	0.606	rs2744507	3.28	rs4148876	0.43111	6.87	1.361	253	19	enet	0.6383	1.8e-22	2.163	0.03052
GTEx.Brain_Cerebellum	MDH1B	2	208000000	208000000	0.4704	rs17730135	-4.29	rs4488642	0.367263	6.54	2.111	476	20	enet	0.431293	4.02e-14	2.15928	0.0308
GTEx.Brain_Cerebellum	AC093642.3	2	243000000	243000000	0.3178	rs35670872	-2.87	rs7421596	0.248205	5.4	1.977	126	2	lasso	0.178477	5.8e-06	2.15808	0.0309
GTEx.Brain_Caudate_basal_ganglia	PCCB	3	136000000	136000000	0.109	rs34992220	3.71	rs521746	0.005513	3.41	-3.04	290	12	enet	0.00623	0.207	-2.1567	0.031
GTEx.Brain_Cerebellum	RBM6	3	50000000	50100000	0.2498	rs9860055	4.23	rs6446193	0.40694	6.64	-1.842	375	32	enet	0.326952	2.08e-10	-2.15645	0.031
GTEx.Brain_Caudate_basal_ganglia	EVI5	1	93000000	93300000	0.0967	rs619784	-2.89	rs2031494	-0.003844	3.32	1.508	344	19	enet	0.00907	0.172	2.1554	0.031134
GTEx.Brain_Cerebellar_Hemisphere	RPSA	3	39400000	39500000	0.352	rs7651646	2.91	rs3772143	0.2434	-5	1.834	417	12	enet	0.216399	2.96e-06	-2.1549	0.0312
GTEx.Brain_Caudate_basal_ganglia	PTPRCAP	11	67200000	67200000	0.23	rs1138272	-3.89	rs10274	0.18718	-5.19	-1.773	222	4	lasso	0.21077	1.05e-06	2.1539	0.031251
GTEx.Brain_Cerebellum	ACBD4	17	43209967	43221548	0.3967	rs11012	3.91	rs2077261	0.055073	-4.21	3.235	273	8	lasso	0.16904	1.05e-05	-2.1528	0.0313
GTEx.Brain_Cerebellar_Hemisphere	RP11-458F8.4	7	66400000	66400000	0.179	rs7791853	-3.89	rs35876551	0.043307	-3.9	-2.024	218	5	lasso	0.119371	0.000574	2.15219	0.03138
GTEx.Brain_Cortex	PPIL6	6	110000000	110000000	0.289	rs10080925	2.54	rs4947012	0.219828	-4.82	1.82	392	5	lasso	0.179	1.14e-05	-2.1519	0.03141
GTEx.Brain_Caudate_basal_ganglia	CHAD	17	48542644	48543231	0.341	rs4148415	3.13	rs7218003	0.108554	-4.53	-2.172	461	3	lasso	0.08827	0.00165	2.151	0.0315
GTEx.Brain_Hippocampus	TFB1M	6	156000000	156000000	0.428	rs12195819	-3.03	rs9480189	0.01959	-3.33	-1.85	524	5	lasso	0.02216	0.0988	2.15	0.0316
GTEx.Brain_Frontal_Cortex_BA9	RP11-137H2.6	10	82200000	82200000	0.203	rs7916423	-3.2	rs1870145	0.109511	4.39	2.611	543	5	lasso	0.075657	0.0048	2.1482	0.0317
GTEx.Brain_Cerebellar_Hemisphere	HES6	2	239000000	239000000	0.46	rs3769071	2.99	rs7572285	0.328483	5.98	-2.132	473	10	lasso	0.373663	1.52e-10	-2.14776	0.03173
GTEx.Brain_Nucleus_accumbens_basal_ganglia	HES6	2	239000000	239000000	0.262	rs3769071	2.99	rs13428699	0.178398	4.32	-2.147	473	1	lasso	0.13041	0.000239	-2.147	0.031793
GTEx.Brain_Putamen_basal_ganglia	HES6	2	239000000	239000000	0.314	rs3769071	2.99	rs13428699	0.21947	4.66	-2.147	473	1	lasso	0.18864	3.03e-05	-2.147	0.031793
GTEx.Brain_Hypothalamus	LINC00665	19	36803969	36822620	0.26	rs17639574	-2.5	rs4806328	0.16677	4.21	2.318	304	15	lasso	0.149672	0.000232	2.14745	0.0318
GTEx.Brain_Hypothalamus	SETD7	4	140000000	141000000	0.214	rs769688	4.39	rs1378472	-0.012815	-3.43	3.127	462	4	lasso	-0.01246	0.868	-2.1442	0.032
GTEx.Brain_Frontal_Cortex_BA9	FAM213A	10	82200000	82200000	0.294	rs7916423	-3.2	rs12220642	0.132692	4.41	2.276	555	4	lasso	0.10486	0.00102	2.14277	0.03213
GTEx.Brain_Hypothalamus	PIGQ	16	619947	634136	0.38	rs12448432	-3.46	rs1045277	0.2299	-4.44	-2.343	441	7	lasso	0.2546	1.09e-06	2.142	0.03219
GTEx.Brain_Caudate_basal_ganglia	CTD-2192J16.22	19	12754645	12754760	0.251	rs11878413	4.23	rs3859517	0.00658	3.11	-1.874	284	6	lasso	0.00188	0.279	-2.1416	0.03222
GTEx.Brain_Cerebellum	LINGO1	15	77900000	78100000	0.299	rs8035460	4.89	rs5021303	0.060502	4.09	-2.624	427	10	lasso	0.17628	6.66e-06	-2.14134	0.03225
GTEx.Brain_Cerebellar_Hemisphere	ANKRD16	10	5900000	5930000	0.5937	rs1539446	3.61	rs7894083	0.22987	5.1	-2.305	675	22	lasso	0.18333	1.88e-05	-2.1403	0.0323
GTEx.Brain_Nucleus_accumbens_basal_ganglia	CAPG	2	85600000	85600000	0.27	rs11684413	3.07	rs3770102	0.192167	4.56	2.174	446	2	lasso	0.10526	0.000939	2.1401	0.032348
GTEx.Brain_Cerebellar_Hemisphere	CTD-2020K17.3	17	43315395	43319101	0.594	rs11012	3.91	rs1552458	0.28023	5.12	-1.173	247	7	lasso	0.282139	6.09e-08	-2.1391	0.0324
GTEx.Brain_Hypothalamus	EXOC3	5	443000	470000	0.31	rs11134054	3.02	rs12188164	0.22063	-4.91	1.994	309	6	lasso	0.22377	5.59e-06	-2.1399	0.0324
GTEx.Brain_Putamen_basal_ganglia	STAG3L4	7	66800000	66800000	0.542	rs7791853	-3.89	rs7804093	0.499	-6.42	-2.255	355	17	enet	0.50567	6.17e-14	2.1379	0.03252
GTEx.Brain_Cerebellar_Hemisphere	AHI1	6	136000000	136000000	0.347	rs2009129	-3.01	rs2207000	0.05243	-4.68	-1.55	441	10	lasso	0.1528	9.85e-05	2.1363	0.032655
GTEx.Brain_Caudate_basal_ganglia	SLC25A27	6	46600000	46600000	0.372	rs1687134	-3.33	rs1805017	0.37028	6.43	2.176	524	6	lasso	0.30519	1.84e-09	2.136	0.03268
GTEx.Brain_Cerebellar_Hemisphere	RP11-196G11.2	16	31054471	31061201	0.184	rs17708472	3.62	rs7197717	0.064163	4.25	-2.32	235	6	lasso	0.09874	0.00167	-2.13592	0.032686
GTEx.Brain_Cerebellum	RP5-874C20.3	6	28234788	28245974	0.235	rs3734572	4.54	rs13408	0.09879	-4.56	-1.509	415	12	lasso	0.1592	1.95e-05	2.13554	0.032717
GTEx.Brain_Frontal_Cortex_BA9	FAM179A	2	29200000	29300000	0.7131	rs13009937	2.99	rs10197378	0.54285	7.13	-2.233	659	10	lasso	0.51048	1.11e-15	-2.1348	0.032775
GTEx.Brain_Cerebellar_Hemisphere	RTN4RL2	11	57200000	57200000	0.431	rs7102929	4.52	rs3851117	0.14179	5.3	-1.743	358	8	lasso	0.30057	1.93e-08	-2.13464	0.0328
GTEx.Brain_Cortex	RP11-438L19.1	2	184000000	184000000	0.331	rs1992179	-3.63	rs7607737	0.01523	-3.66	-1.492	371	62	enet	0.120705	0.000331	2.1327	0.0329
GTEx.Brain_Nucleus_accumbens_basal_ganglia	DSTYK	1	205000000	205000000	0.202	rs734773	-3.77	rs7520752	0.03793	3.94	-0.527	622	7	lasso	0.05045	0.0177	-2.1332	0.0329
GTEx.Brain_Cortex	AC004985.12	7	44000000	44000000	0.367	rs15866	3	rs2256294	0.134889	-4.74	2.023	348	5	lasso	0.208	2.09e-06	-2.133	0.03292
GTEx.Brain_Cortex	CDC7	1	92000000	92000000	0.257	rs1887053	3.56	rs17501937	0.12248	4.12	-1.788	546	8	lasso	0.09843	0.00115	-2.1326	0.03295
GTEx.Brain_Caudate_basal_ganglia	RBM6	3	50000000	50100000	0.196	rs9860055	4.23	rs2014830	0.13664	4.91	-1.436	375	16	enet	0.10721	0.000551	-2.1318	0.033
GTEx.Brain_Hippocampus	RIF1	2	152000000	152000000	0.2277	rs4664492	4.7	rs289871	0.00103	3.71	1.724	436	9	lasso	0.04815	0.0283	2.1315	0.033
GTEx.Brain_Cortex	RP11-318E3.4	10	5900000	5900000	0.303	rs1539446	3.61	rs12774228	0.02317	4.2	-1.921	663	22	enet	0.04709	0.0195	-2.13052	0.0331
GTEx.Brain_Cerebellum	PHLDB1	11	118000000	119000000	0.322	rs7107305	4.03	rs4245184	0.16639	-4.62	2.417	440	7	lasso	0.201112	1.36e-06	-2.1305	0.033134
GTEx.Brain_Putamen_basal_ganglia	ALDH8A1	6	135000000	135000000	0.469	rs228420	-3.62	rs9399129	0.42208	-5.91	-2.119	418	13	enet	0.36921	1.08e-09	2.13	0.03317
GTEx.Brain_Caudate_basal_ganglia	EBAG9P1	10	101000000	101000000	0.286	rs3750895	2.97	rs3740078	0.27357	5.49	-2.059	432	3	lasso	0.19885	2.23e-06	-2.1289	0.0333
GTEx.Brain_Hypothalamus	THEM6	8	144000000	144000000	0.213	rs7386480	-3.24	rs7016924	0.13202	3.85	2.245	382	3	lasso	0.01511	0.141	2.1288	0.0333
GTEx.Brain_Cerebellar_Hemisphere	ST7L	1	113000000	113000000	0.2398	rs269101	-4.1	rs910697	0.158752	3.95	-1.963	375	2	lasso	0.12151	0.000513	-2.12794	0.03334
GTEx.Brain_Cortex	RP5-1024N4.4	1	48700000	48700000	0.221	rs1524732	2.92	rs3767618	0.06455	3.97	-1.302	465	40	enet	0.14206	9.86e-05	-2.1262	0.03348
GTEx.Brain_Cerebellum	FAM212A	3	49800000	49800000	0.2678	rs1464569	4.24	rs7372966	0.34555	5.97	2.09	321	5	lasso	0.336885	9.74e-11	2.12589	0.0335
GTEx.Brain_Cerebellum	HELLS	10	96300000	96400000	0.257	rs4918716	3.39	rs11187948	0.19921	5.28	-1.631	379	9	lasso	0.18983	2.82e-06	-2.12459	0.03362
GTEx.Brain_Cerebellum	CYP2D8P1	22	42545877	42551007	0.258	rs11090093	-3.89	rs5758626	0.22397	5.55	-2.1	351	7	lasso	0.248898	5.67e-08	-2.12251	0.0338
GTEx.Brain_Cerebellum	ECM1	1	150000000	150000000	0.339	rs7512552	4.05	rs12733421	0.20744	5.17	1.88	269	6	lasso	0.18769	3.23e-06	2.1199	0.034015
GTEx.Brain_Frontal_Cortex_BA9	REXO4	9	136000000	136000000	0.364	rs3124768	3.32	rs3118662	-0.00688	-3.67	-2.071	559	2	enet	0.05191	0.0169	2.11909	0.034083
GTEx.Brain_Frontal_Cortex_BA9	ADAM17	2	9630000	9700000	0.1998	rs1524668	-2.75	rs13028337	0.14446	-4.75	-2.035	476	5	lasso	0.15228	7.78e-05	2.1178	0.034191
GTEx.Brain_Cerebellum	SETD6	16	58549383	58552447	0.366	rs185116	3.14	rs863433	0.27005	-5.4	2.381	465	7	lasso	0.25222	4.52e-08	-2.11824	0.0342
GTEx.Brain_Caudate_basal_ganglia	HES6	2	239000000	239000000	0.479	rs3769071	2.99	rs13428699	0.25582	5.25	-2.147	473	31	enet	0.22014	5.77e-07	-2.1169	0.0343
GTEx.Brain_Nucleus_accumbens_basal_ganglia	PSMD5-AS1	9	124000000	124000000	0.689	rs10985009	-2.96	rs4837796	0.503	7.32	-2.497	370	20	enet	0.60742	3.45e-20	-2.116	0.03434
GTEx.Brain_Cerebellar_Hemisphere	KIAA0895L	16	67211913	67217943	0.361	rs17686899	2.53	rs8057598	0.135678	4.51	1.85	252	9	lasso	0.13507	0.000252	2.11563	0.034376
GTEx.Brain_Cerebellum	RPSA	3	39400000	39500000	0.2886	rs7651646	2.91	rs3772143	0.25956	-5.75	1.834	417	9	enet	0.248013	6.03e-08	-2.1158	0.0344
GTEx.Brain_Hypothalamus	RP11-544A12.8	9	134000000	134000000	0.249	rs10114974	-3.34	rs3739497	0.03818	3.48	0.064	451	11	lasso	0.02946	0.0691	2.11567	0.0344
GTEx.Brain_Cerebellar_Hemisphere	TOMM22	22	39077953	39080818	0.3693	rs138699	3.18	rs5757184	-0.00679	-3.65	2.439	353	11	lasso	-0.00913	0.646	-2.1126	0.03464
GTEx.Brain_Putamen_basal_ganglia	LINC00680	6	58300000	58300000	0.565	rs1224759	3.32	rs6918757	0.1641	5.19	1.811	144	4	lasso	0.36872	1.12e-09	2.1125	0.03465
GTEx.Brain_Hypothalamus	SLC25A12	2	173000000	173000000	0.292	rs6748916	-3.22	rs1399957	-0.01206	3.72	1.253	540	4	lasso	0.01045	0.18	2.1117	0.03471
GTEx.Brain_Cerebellum	SLC25A27	6	46600000	46600000	0.406	rs1687134	-3.33	rs1805017	0.394418	6.5	2.176	524	10	lasso	0.37688	4.12e-12	2.1114	0.03473
GTEx.Brain_Cerebellum	CCDC88B	11	64100000	64100000	0.48	rs12786124	-3.27	rs647152	0.55383	-7.51	-2.126	336	4	lasso	0.534569	1.61e-18	2.1105	0.034813
GTEx.Brain_Cerebellum	FAM86B3P	8	8090000	8100000	0.189	rs10112645	3	rs2980436	0.13983	-5.59	-1.968	327	5	lasso	0.16022	1.82e-05	2.11008	0.034852
GTEx.Brain_Cortex	STAG3L4	7	66800000	66800000	0.453	rs7791853	-3.89	rs13230948	0.23165	-5.46	-2.058	355	9	enet	0.323	1.16e-09	2.1093	0.03492
GTEx.Brain_Cerebellum	ZNF34	8	146000000	146000000	0.231	rs2958482	-2.13	rs2958516	0.22671	-5.08	-1.745	209	9	enet	0.14836	3.8e-05	2.10854	0.034985
GTEx.Brain_Frontal_Cortex_BA9	WDSUB1	2	160000000	160000000	0.4274	rs11899605	-2.92	rs7591849	0.21636	-5.1	-1.291	445	45	enet	0.27225	6.81e-08	2.1085	0.034989
GTEx.Brain_Cerebellum	ARFIP1	4	154000000	154000000	0.2693	rs12642676	2.92	rs4640654	0.06534	-4.03	-1.887	426	6	lasso	0.055423	0.00984	2.10785	0.03504
GTEx.Brain_Cerebellum	ACADM	1	76200000	76200000	0.409	rs1146635	-3.68	rs2275378	0.3228	-5.99	1.962	475	8	lasso	0.268496	1.46e-08	-2.1075	0.035075
GTEx.Brain_Hypothalamus	ZNF598	16	2048703	2059824	0.275	rs1003904	-3.46	rs2492883	0.02015	3.56	-1.848	395	9	lasso	0.05946	0.0166	-2.107	0.0351
GTEx.Brain_Cerebellum	STAG3L4	7	66800000	66800000	0.365	rs7791853	-3.89	rs13230948	0.36	-6.09	-2.058	355	6	lasso	0.332836	1.33e-10	2.107	0.03512
GTEx.Brain_Caudate_basal_ganglia	CNTLN	9	17100000	17500000	0.329	rs10962988	-2.77	rs3808795	0.163605	4.36	-2.397	781	6	lasso	0.12747	0.000169	-2.10692	0.035124
GTEx.Brain_Cerebellar_Hemisphere	CCDC78	16	772922	776846	0.214	rs12448432	-3.46	rs2071950	0.117111	4.76	1.705	434	12	enet	0.11779	0.000623	2.10658	0.035154
GTEx.Brain_Cerebellar_Hemisphere	RP11-244F12.2	15	63400000	63400000	0.472	rs3816988	2.95	rs923425	0.232958	-4.91	2.441	505	9	lasso	0.19399	1.04e-05	-2.1054	0.03526
GTEx.Brain_Hippocampus	CCDC25	8	27600000	27600000	0.364	rs898460	2.48	rs2010776	0.03555	3.5	1.737	631	6	lasso	0.07992	0.00637	2.1034	0.0354
GTEx.Brain_Nucleus_accumbens_basal_ganglia	MAPK12	22	50693626	50700254	0.494	rs2269379	3.19	rs1129880	0.234987	5.32	-1.883	377	9	lasso	0.26652	8.3e-08	-2.1017	0.03558
GTEx.Brain_Cerebellar_Hemisphere	LIG3	17	33307513	33332083	0.407	rs772124	3.12	rs1003918	0.30757	-5.32	1.877	486	14	enet	0.269275	1.33e-07	-2.1019	0.0356
GTEx.Brain_Cerebellum	HES6	2	239000000	239000000	0.4246	rs3769071	2.99	rs13428699	0.328942	6.19	-2.147	473	8	lasso	0.338346	8.7e-11	-2.10183	0.0356
GTEx.Brain_Cerebellum	GS1-166A23.2	7	16600000	16600000	0.446	rs10240946	-3.22	rs7802116	0.215	-4.79	-1.232	616	65	enet	0.281224	5.95e-09	2.101	0.03564
GTEx.Brain_Cerebellar_Hemisphere	MPHOSPH6	16	82181403	82203831	0.49	rs2967370	2.91	rs2303262	0.304109	5.6	1.714	741	12	enet	0.31352	8.49e-09	2.1003	0.035702
GTEx.Brain_Frontal_Cortex_BA9	AC004980.7	7	76200000	76300000	0.451	rs3909148	3.09	rs11505688	0.210125	-5.32	1.799	173	4	lasso	0.19255	8.08e-06	-2.1003	0.03571
GTEx.Brain_Cortex	TRIM65	17	73876416	73893084	0.356	rs9302994	-3.65	rs3760128	0.149936	4.92	-3.408	372	22	enet	0.235637	3.69e-07	-2.0994	0.0358
GTEx.Brain_Hypothalamus	SLC25A27	6	46600000	46600000	0.315	rs1687134	-3.33	rs2270450	0.3731	5.62	2.015	524	10	enet	0.358	2.76e-09	2.098	0.0359
GTEx.Brain_Frontal_Cortex_BA9	ENPP5	6	46100000	46100000	0.491	rs699945	-2.74	rs976083	0.243318	5.41	-2.329	509	9	lasso	0.34225	6.82e-10	-2.09706	0.03599
GTEx.Brain_Cerebellum	LTF	3	46500000	46500000	0.553	rs9849060	2.61	rs4683306	0.42694	7.14	-2.192	415	4	lasso	0.38939	1.47e-12	-2.09533	0.0361
GTEx.Brain_Cerebellar_Hemisphere	LRP8	1	53700000	53800000	0.5138	rs10788957	2.84	rs17785382	0.096925	-4.94	-2.227	486	4	lasso	0.21094	4.04e-06	2.09478	0.03619
GTEx.Brain_Caudate_basal_ganglia	AP001877.1	11	95600000	95600000	0.207	rs3017756	2.92	rs617999	0.02578	3.76	2.407	617	15	lasso	0.01172	0.145	2.0945	0.036219
GTEx.Brain_Caudate_basal_ganglia	SURF1	9	136000000	136000000	0.548	rs3124768	3.32	rs3118667	0.237364	5.06	-3.151	552	20	lasso	0.22991	3.07e-07	-2.09411	0.03625
GTEx.Brain_Cerebellum	PLEKHM2	1	16000000	16100000	0.256	rs2092324	-3.57	rs7516683	0.21479	5.32	-2.278	478	9	lasso	0.251412	4.77e-08	-2.0939	0.036268
GTEx.Brain_Cortex	EXOSC6	16	70284134	70285833	0.183	rs2168608	-4.21	rs9934440	0.03589	3.73	1.603	194	20	enet	0.0549	0.0127	2.0939	0.036269
GTEx.Brain_Frontal_Cortex_BA9	DTD1	20	18568537	18744561	0.211	rs2300811	-3.04	rs2057272	0.082508	4.14	0.561	568	4	lasso	0.1273	0.000304	2.094	0.0363
GTEx.Brain_Frontal_Cortex_BA9	U3	4	160000000	160000000	0.247	rs12639886	2.77	rs11946928	0.02664	3.96	-1.224	271	6	lasso	0.05901	0.0116	-2.0941	0.0363
GTEx.Brain_Nucleus_accumbens_basal_ganglia	GEM	8	95300000	95300000	0.193	rs3134024	3.53	rs17735981	-0.00917	3.54	0.618	453	31	enet	0.0363	0.0381	2.094	0.0363
GTEx.Brain_Putamen_basal_ganglia	SUZ12P	17	29036317	29117926	0.235	rs4141117	-2.89	rs9893922	0.10662	-4.66	-1.56	304	25	enet	0.17998	4.7e-05	2.093	0.0363
GTEx.Brain_Cerebellum	TXNDC15	5	134000000	134000000	0.4811	rs620498	3.48	rs3733897	0.35581	7.63	2.092	340	4	lasso	0.47712	5.74e-16	2.0924	0.0364
GTEx.Brain_Cerebellum	FKBP1B	2	24300000	24300000	0.2528	rs17712391	4.22	rs7596060	0.012303	3.79	3.186	324	16	enet	0.198265	1.64e-06	2.09082	0.0365
GTEx.Brain_Cortex	PSMD5-AS1	9	124000000	124000000	0.667	rs10985009	-2.96	rs4837796	0.447707	6.57	-2.497	370	26	enet	0.457	3.4e-14	-2.0911	0.0365
GTEx.Brain_Cerebellum	RAB6A	11	73400000	73500000	0.182	rs699138	2.56	rs12420357	0.07615	3.93	2.03	363	6	lasso	0.061973	0.00668	2.0911	0.036521
GTEx.Brain_Cerebellum	CTD-2336O2.1	8	1710000	1710000	0.371	rs1558027	3.4	rs6558533	-0.00315	-4.13	-0.652	708	42	enet	0.00709	0.193	2.09077	0.036548
GTEx.Brain_Cerebellum	CTD-2303H24.2	17	18431887	18446301	0.4589	rs2746028	-2.77	rs584300	0.146745	4.5	-1.424	275	5	lasso	0.11548	0.00028	-2.09	0.0366
GTEx.Brain_Nucleus_accumbens_basal_ganglia	COX4I2	20	30225691	30232809	0.126	rs6060563	4.55	rs6089070	0.13785	3.88	2.654	285	5	lasso	0.04646	0.022	2.089	0.0367
GTEx.Brain_Nucleus_accumbens_basal_ganglia	BMS1P5	10	48900000	49000000	0.275	rs11204266	2.37	rs11204277	0.10719	-4.07	2.338	180	4	lasso	0.109473	0.000748	-2.088	0.0368
GTEx.Brain_Cerebellum	ATRAID	2	27400000	27400000	0.2255	rs780110	-2.61	rs2580759	0.189468	4.52	-2.278	302	9	lasso	0.144095	4.93e-05	-2.08736	0.0369
GTEx.Brain_Cerebellar_Hemisphere	ZNF580	19	56153418	56154835	0.269	rs11233	3.42	rs17886456	0.195782	5.17	1.773	535	4	lasso	0.13396	0.000267	2.08664	0.03692
GTEx.Brain_Cerebellum	POMZP3	7	76200000	76300000	0.726	rs3909148	3.09	rs10265902	0.588	-7.77	1.77	155	14	enet	0.642315	2.83e-24	-2.0863	0.03695
GTEx.Brain_Cerebellar_Hemisphere	GNL3	3	52700000	52700000	0.135	rs7614424	3.34	rs2159644	0.18663	-4.63	-2.63	378	16	enet	0.099458	0.00161	2.0855	0.037
GTEx.Brain_Hypothalamus	EXOSC6	16	70284134	70285833	0.183	rs2168608	-4.21	rs7192268	0.05053	3.93	1.636	194	12	enet	0.14914	0.000238	2.085	0.03707
GTEx.Brain_Nucleus_accumbens_basal_ganglia	NUDT8	11	67400000	67400000	0.153	rs1138272	-3.89	rs749174	0.19013	4.3	-2.024	239	8	lasso	0.1517	7.34e-05	-2.0833	0.03723
GTEx.Brain_Hippocampus	TTC12	11	113000000	113000000	0.388	rs7937151	3.89	rs3897583	0.09182	3.99	1.626	535	28	enet	0.19287	2.73e-05	2.0826	0.03729
GTEx.Brain_Putamen_basal_ganglia	ARL16	17	79648204	79650954	0.227	rs9907460	3.21	rs8071084	0.18371	-4.24	1.533	306	4	lasso	0.15875	0.000136	-2.0816	0.0374
GTEx.Brain_Frontal_Cortex_BA9	ENTPD1	10	97500000	97600000	0.185	rs4917728	3.33	rs7894648	0.031386	-4.41	1.804	613	6	lasso	0.107129	0.000902	-2.08127	0.03741
GTEx.Brain_Nucleus_accumbens_basal_ganglia	LINC00969	3	195000000	195000000	0.567	rs9820939	2.64	rs13084520	0.15976	4.7	0.551	311	9	lasso	0.18405	1.18e-05	2.0798	0.037547
GTEx.Brain_Caudate_basal_ganglia	PET112	4	153000000	153000000	0.126	rs6846809	3.17	rs4696290	0.14641	-4.24	2.091	406	3	lasso	0.11972	0.000266	-2.0792	0.0376
GTEx.Brain_Hippocampus	MAPK12	22	50693626	50700254	0.383	rs2269379	3.19	rs1129880	0.14856	4.81	-1.883	377	12	enet	0.1339	0.000497	-2.079	0.03763
GTEx.Brain_Frontal_Cortex_BA9	XRCC6BP1	12	58300000	58400000	0.2362	rs774898	-3.15	rs4760346	0.336709	-5.87	-1.712	413	6	lasso	0.3519	3.49e-10	2.0781	0.0377
GTEx.Brain_Cerebellum	CTD-3025N20.3	8	66500000	66500000	0.344	rs7817180	3.39	rs1053088	0.38936	-6.41	1.63	351	19	enet	0.34048	7.38e-11	-2.07689	0.037812
GTEx.Brain_Caudate_basal_ganglia	RP11-457M11.2	6	26634611	26637008	0.239	rs9467704	-3.86	rs10946885	0.125526	-4.33	2.338	431	11	lasso	0.17668	8.81e-06	-2.076	0.0379
GTEx.Brain_Hippocampus	GLYCTK	3	52300000	52300000	0.167	rs7614424	3.34	rs1042779	0.15598	-4.37	-2.066	331	7	lasso	0.09891	0.00261	2.076	0.0379
GTEx.Brain_Nucleus_accumbens_basal_ganglia	TSPAN13	7	16800000	16800000	0.5	rs4410790	-3.39	rs12666607	-0.00993	3.07	2.277	630	11	lasso	2.1e-05	0.32	2.07556	0.0379
GTEx.Brain_Cerebellum	CYP46A1	14	100000000	100000000	0.463	rs12436192	4.32	rs17098927	0.336334	5.94	-2.002	445	4	lasso	0.3454	5.06e-11	-2.0745	0.038
GTEx.Brain_Cortex	RP11-191L17.1	2	48700000	48700000	0.267	rs6725834	2.66	rs3811519	0.01963	-4.13	-1.576	421	4	lasso	0.044	0.0232	2.0751	0.038
GTEx.Brain_Cortex	PMS2P4	7	66800000	66800000	0.243	rs7791853	-3.89	rs12540243	0.028974	-3.83	3.02	351	21	enet	0.132	0.000178	-2.0745	0.03803
GTEx.Brain_Cerebellar_Hemisphere	CLN6	15	68500000	68500000	0.196	rs17244601	3.92	rs8024471	0.138685	4.14	1.955	490	17	enet	0.0266	0.0696	2.0741	0.03807
GTEx.Brain_Cerebellar_Hemisphere	IL18R1	2	103000000	103000000	0.245	rs7579737	2.9	rs11465730	0.252445	-4.98	-2.319	571	9	enet	0.097726	0.00176	2.07355	0.03812
GTEx.Brain_Cerebellum	IRF6	1	210000000	210000000	0.558	rs7534723	2.6	rs724286	0.14544	-5.41	-0.84	518	12	lasso	0.249777	5.34e-08	2.0732	0.038155
GTEx.Brain_Cerebellar_Hemisphere	ZNF124	1	247000000	247000000	0.5669	rs1954187	3.38	rs4925715	0.374521	-5.83	2.052	476	7	lasso	0.30724	1.27e-08	-2.0718	0.03828
GTEx.Brain_Hypothalamus	UROS	10	127000000	128000000	0.47	rs1278277	-3.37	rs10901446	0.27583	-5.04	-2.298	582	5	lasso	0.28135	2.51e-07	2.07086	0.0384
GTEx.Brain_Nucleus_accumbens_basal_ganglia	OST4	2	27300000	27300000	0.235	rs780110	-2.61	rs11675428	0.06448	3.72	-1.689	307	4	lasso	0.08286	0.00313	-2.0695	0.038499
GTEx.Brain_Frontal_Cortex_BA9	HHLA3	1	70800000	70900000	0.424	rs632517	3.41	rs11209600	0.04435	3.98	1.48	420	12	lasso	0.107135	0.000902	2.0692	0.038531
GTEx.Brain_Cerebellum	RP11-802O23.3	3	58400000	58400000	0.1966	rs166541	3.25	rs2070662	0.05473	-4.29	2.745	423	13	enet	0.186784	3.42e-06	-2.06773	0.0387
GTEx.Brain_Cerebellar_Hemisphere	LA16c-349E10.1	16	705034	706194	0.343	rs12448432	-3.46	rs2301426	0.131817	-4.59	-2.427	422	10	lasso	0.20834	4.67e-06	2.06242	0.039168
GTEx.Brain_Cortex	ARFIP1	4	154000000	154000000	0.252	rs12642676	2.92	rs10009931	0.148991	-4.25	-1.51	426	13	enet	0.1323	0.000172	2.0615	0.03926
GTEx.Brain_Frontal_Cortex_BA9	POP5	12	121000000	121000000	0.4708	rs4766961	-3.78	rs16950293	0.023946	3.86	-1.821	395	38	enet	0.04363	0.0263	-2.0611	0.0393
GTEx.Brain_Cerebellum	LINC00680	6	58300000	58300000	0.638	rs1224759	3.32	rs12663198	0.403862	-6.47	-1.52	144	3	lasso	0.51502	1.29e-17	2.0591	0.03949
GTEx.Brain_Frontal_Cortex_BA9	PTPRCAP	11	67200000	67200000	0.215	rs1138272	-3.89	rs10274	0.11234	-4.81	-1.773	222	15	enet	0.148423	9.62e-05	2.059	0.039499
GTEx.Brain_Hippocampus	KNSTRN	15	40700000	40700000	0.787	rs12442731	-3.27	rs7164132	0.656072	7.4	-2.508	380	19	enet	0.672	8.75e-21	-2.0587	0.0395
GTEx.Brain_Frontal_Cortex_BA9	HLA-DOB	6	32780540	32781248	0.2268	rs2744507	3.28	rs4148876	0.01353	4.28	1.361	253	9	enet	0.0427	0.0276	2.0575	0.03964
GTEx.Brain_Frontal_Cortex_BA9	TMEM106C	12	48400000	48400000	0.3456	rs4628721	3.73	rs2732480	0.01383	-3.61	-2.491	496	8	lasso	-0.00928	0.679	2.0572	0.0397
GTEx.Brain_Caudate_basal_ganglia	BID	22	18216906	18257536	0.285	rs5746439	-2.66	rs2535690	0.15942	-4.6	-1.861	530	10	lasso	0.14608	5.61e-05	2.057	0.039731
GTEx.Brain_Cerebellar_Hemisphere	AC008746.12	19	54949847	54950362	0.36	rs10414749	3.57	rs10424856	0.134004	4.51	2.856	440	21	enet	0.20537	5.53e-06	2.05617	0.03977
GTEx.Brain_Cortex	LINC00680	6	58300000	58300000	0.618	rs1224759	3.32	rs2012049	0.322754	6.46	1.961	144	13	enet	0.602	1.61e-20	2.0559	0.03979
GTEx.Brain_Cerebellar_Hemisphere	NDUFA6	22	42481529	42486959	0.5207	rs11090093	-3.89	rs4822100	0.18038	4.93	0.862	338	10	lasso	0.30397	1.56e-08	2.0558	0.03981
GTEx.Brain_Hypothalamus	WFIKKN1	16	680932	684116	0.268	rs12448432	-3.46	rs2269556	0.19973	4.85	-1.125	427	32	enet	0.2383	2.61e-06	-2.055	0.03984
GTEx.Brain_Cerebellum	KIAA1377	11	102000000	102000000	0.312	rs2846855	-3.12	rs2119734	0.07752	-4.76	-2.047	442	4	lasso	0.125079	0.000157	2.0552	0.039861
GTEx.Brain_Caudate_basal_ganglia	2015-09-01	1	87300000	87400000	0.1384	rs6576881	-4.58	rs486133	0.11868	3.88	-0.56	456	25	enet	0.04582	0.0188	-2.0552	0.039862
GTEx.Brain_Cerebellum	MYLPF	16	30382255	30389312	0.739	rs3087443	4	rs4889509	-0.00684	6.42	-1.698	192	12	enet	-0.00334	0.417	-2.05479	0.0399
GTEx.Brain_Cerebellar_Hemisphere	PLEKHM2	1	16000000	16100000	0.2726	rs2092324	-3.57	rs16851819	0.165978	4.7	-1.934	478	8	lasso	0.16297	5.7e-05	-2.05416	0.03996
GTEx.Brain_Nucleus_accumbens_basal_ganglia	AC004951.5	7	44000000	44000000	0.434	rs15866	3	rs10224322	0.13252	4.66	-1.634	342	6	lasso	0.178823	1.59e-05	-2.052	0.0402
GTEx.Brain_Putamen_basal_ganglia	DARS2	1	174000000	174000000	0.131	rs5878	-3.65	rs12079820	0.01034	-3.96	-1.618	285	14	enet	-0.00223	0.367	2.05065	0.0403
GTEx.Brain_Caudate_basal_ganglia	HBS1L	6	135000000	135000000	0.126	rs228420	-3.62	rs9399129	0.17338	-4.37	-2.119	419	10	enet	0.08559	0.00192	2.05	0.04037
GTEx.Brain_Frontal_Cortex_BA9	SLC25A27	6	46600000	46600000	0.694	rs1687134	-3.33	rs2270450	0.516562	6.93	2.015	524	13	lasso	0.48937	7.39e-15	2.04999	0.04037
GTEx.Brain_Nucleus_accumbens_basal_ganglia	LCA5L	21	40781905	40817729	0.28	rs6517502	3.58	rs9983435	0.1043	4.45	-1.662	709	13	enet	0.1155	0.000539	-2.0498	0.0404
GTEx.Brain_Caudate_basal_ganglia	EIF2B2	14	75500000	75500000	0.177	rs8022046	-4.5	rs887746	0.01582	-4	-2.869	402	4	lasso	0.04726	0.0173	2.0489	0.0405
GTEx.Brain_Caudate_basal_ganglia	GTF2A1	14	81600000	81700000	0.292	rs6574638	2.71	rs7149672	-0.00707	-3.19	-0.303	419	66	enet	0.0152	0.116	-2.0484	0.0405
GTEx.Brain_Caudate_basal_ganglia	ST7L	1	113000000	113000000	0.192	rs269101	-4.1	rs2932536	0.135009	4.42	-2.033	375	2	lasso	0.12509	0.000194	-2.0472	0.040635
GTEx.Brain_Cerebellar_Hemisphere	ADAL	15	43600000	43600000	0.227	rs12912505	-4.08	rs7173487	0.146806	-4.88	2.214	259	5	lasso	0.20146	6.88e-06	-2.0457	0.04078
GTEx.Brain_Hippocampus	SLC25A27	6	46600000	46600000	0.288	rs1687134	-3.33	rs953062	0.12139	4.23	2.019	524	8	lasso	0.128	0.000658	2.0456	0.0408
GTEx.Brain_Cortex	HACE1	6	105000000	105000000	0.293	rs2756324	3.63	rs2499658	0.043959	-3.98	-0.833	444	47	enet	0.0153	0.12	-2.0455	0.04081
GTEx.Brain_Caudate_basal_ganglia	SIMC1	5	176000000	176000000	0.21	rs6879584	-3.53	rs17607568	0.0449	-3.88	2.704	367	14	enet	0.116477	0.000321	-2.0452	0.04084
GTEx.Brain_Cerebellum	GPNMB	7	23300000	23300000	0.157	rs12533936	3.29	rs199656	0.158	-4.6	2.159	415	4	lasso	0.130625	0.000112	-2.0452	0.04084
GTEx.Brain_Cerebellar_Hemisphere	POGZ	1	151000000	151000000	0.2653	rs4528122	2.61	rs4291502	0.155986	4.97	2.137	341	23	enet	0.20594	5.35e-06	2.04464	0.04089
GTEx.Brain_Nucleus_accumbens_basal_ganglia	ZYG11B	1	53200000	53300000	0.169	rs12737375	-2.51	rs1242198	-0.00858	3.68	1.046	407	7	lasso	0.05244	0.0159	2.0445	0.0409
GTEx.Brain_Cerebellar_Hemisphere	RARRES1	3	158000000	158000000	0.158	rs1566552	-2.69	rs6804249	0.29754	-5.31	-2.044	391	1	lasso	0.271889	1.14e-07	2.044	0.041
GTEx.Brain_Frontal_Cortex_BA9	RNF123	3	49700000	49800000	0.2498	rs6446257	4.44	rs7634902	0.27614	5.1	2.109	319	34	enet	0.04622	0.0229	2.0433	0.041
GTEx.Brain_Hippocampus	RP11-416N2.4	10	105000000	105000000	0.314	rs2274107	-3.27	rs7911638	-0.00133	-3.23	-0.802	353	28	enet	0.12614	0.000719	2.0437	0.041
GTEx.Brain_Cerebellar_Hemisphere	LINC00680	6	58300000	58300000	0.545	rs1224759	3.32	rs4448126	0.16674	-5.28	-1.43	144	7	lasso	0.4084	1.26e-11	2.04313	0.041039
GTEx.Brain_Cerebellar_Hemisphere	RP3-388E23.2	6	136000000	136000000	0.186	rs6901981	-2.96	rs2207000	0.17947	-4.82	-1.55	332	17	enet	0.2594	2.42e-07	2.04176	0.041176
GTEx.Brain_Putamen_basal_ganglia	IFT27	22	37154246	37172300	0.422	rs1005570	3.38	rs2064459	0.13632	4.31	-2.237	660	34	enet	0.12501	0.000707	-2.0378	0.04157
GTEx.Brain_Hippocampus	RP11-96L14.7	1	26500000	26500000	0.418	rs9438621	-3.29	rs11247870	0.10085	-4.37	0.899	426	5	lasso	0.15951	0.000143	-2.037	0.041606
GTEx.Brain_Cortex	CCDC174	3	14700000	14700000	0.445	rs7629002	-2.95	rs11717438	0.356	5.94	2.033	617	3	lasso	0.32568	9.39e-10	2.0367	0.041684
GTEx.Brain_Cerebellar_Hemisphere	RP11-166B2.1	16	12021230	12070500	0.556	rs7202234	-2.89	rs2869492	0.478293	6.54	2.388	475	4	lasso	0.51851	1.6e-15	2.03587	0.041763
GTEx.Brain_Nucleus_accumbens_basal_ganglia	FBXO27	19	39481354	39523425	0.291	rs6508808	-2.99	rs674440	-0.00971	-3.53	0.305	410	10	lasso	0.006112	0.215	-2.03567	0.04178
GTEx.Brain_Cortex	FTSJ2	7	2270000	2280000	0.168	rs6461534	3.94	rs3757440	0.009715	3.84	1.769	389	16	enet	0.0576	0.0109	2.0356	0.04179
GTEx.Brain_Hippocampus	SMDT1	22	42475695	42480288	0.204	rs11090093	-3.89	rs5758689	-0.00492	3.64	-2.127	327	5	lasso	-0.0114	0.738	-2.035	0.0418
GTEx.Brain_Caudate_basal_ganglia	SNHG5	6	86400000	86400000	0.512	rs6454491	-3.03	rs9450285	0.47599	-7.02	2.003	340	13	lasso	0.39457	2.06e-12	-2.0346	0.04189
GTEx.Brain_Cerebellar_Hemisphere	TXNDC15	5	134000000	134000000	0.509	rs620498	3.48	rs3733897	0.47627	6.63	2.092	340	5	lasso	0.467887	1.24e-13	2.0344	0.04191
GTEx.Brain_Putamen_basal_ganglia	INPP5E	9	139000000	139000000	0.284	rs4842074	-3.3	rs4487900	0.20137	-4.71	2.129	341	6	enet	0.00624	0.224	-2.034	0.041916
GTEx.Brain_Cerebellum	ZNF124	1	247000000	247000000	0.421	rs1954187	3.38	rs4925715	0.40813	-6.6	2.052	476	3	lasso	0.393129	1.08e-12	-2.0334	0.042009
GTEx.Brain_Caudate_basal_ganglia	ABTB1	3	127000000	127000000	0.461	rs12152490	-3.01	rs13095214	-0.008589	-3.11	1.188	400	25	enet	-0.00279	0.396	-2.0317	0.0422
GTEx.Brain_Frontal_Cortex_BA9	TMEM167A	5	82300000	82400000	0.328	rs6869304	2.77	rs702505	0.047544	4.14	2.086	412	43	enet	0.17514	2.17e-05	2.0304	0.0423
GTEx.Brain_Cerebellum	FLNB	3	58000000	58200000	0.3811	rs166541	3.25	rs166541	0.01003	3.94	3.248	495	24	enet	0.093574	0.00103	2.02898	0.0425
GTEx.Brain_Putamen_basal_ganglia	H3F3A	1	226000000	226000000	0.282	rs10915987	3.23	rs3768543	0.300772	5.01	1.845	381	3	lasso	0.29265	1.11e-07	2.02664	0.0427
GTEx.Brain_Hypothalamus	AC091729.9	7	1200000	1200000	0.401	rs1007766	-4.07	rs2949192	0.43576	6.08	1.797	378	5	lasso	0.42651	3.13e-11	2.0265	0.04271
GTEx.Brain_Cortex	IFT80	3	160000000	160000000	0.152	rs2169305	-2.38	rs10923	0.0892	4.22	-2.172	399	3	lasso	0.04254	0.0252	-2.0246	0.042904
GTEx.Brain_Cerebellum	CTBP1-AS2	4	1240000	1280000	0.307	rs7671502	3.21	rs2878539	0.29024	5.94	1.366	381	6	lasso	0.295434	2.14e-09	2.02449	0.04292
GTEx.Brain_Cerebellum	PREX2	8	68900000	69100000	0.348	rs2553659	-2.84	rs1434762	0.00645	-4.07	-1.628	655	33	enet	0.00722	0.191	2.02396	0.042975
GTEx.Brain_Frontal_Cortex_BA9	POMZP3	7	76200000	76300000	0.525	rs3909148	3.09	rs10265902	0.501423	-6.82	1.77	155	4	lasso	0.50676	1.56e-15	-2.0238	0.04299
GTEx.Brain_Cerebellum	PTPRM	18	7566780	8406859	0.361	rs4798539	3.35	rs1035300	0.0081	4	-0.393	1057	30	enet	0.16537	1.32e-05	-2.0238	0.043
GTEx.Brain_Nucleus_accumbens_basal_ganglia	C1GALT1	7	7200000	7290000	0.282	rs12668835	3.43	rs12702586	0.00121	4.18	1.04	525	28	enet	0.009344	0.176	2.02389	0.043
GTEx.Brain_Cerebellum	INADL	1	62200000	62600000	0.716	rs997532	-3.55	rs1888984	0.30359	5.71	-1.206	652	72	enet	0.147588	3.98e-05	-2.0236	0.043014
GTEx.Brain_Cerebellar_Hemisphere	TBC1D7	6	13300000	13300000	0.242	rs7739181	-2.45	rs2439554	0.12653	4.74	1.656	533	7	lasso	0.1259	0.000409	2.0233	0.043042
GTEx.Brain_Cerebellum	CYP2D6	22	42522501	42526908	0.519	rs11090093	-3.89	rs5758651	0.50822	7.58	-2.096	341	9	lasso	0.524463	4.77e-18	-2.02299	0.0431
GTEx.Brain_Frontal_Cortex_BA9	CCBL2	1	89400000	89400000	0.47	rs12098051	-2.722	rs3753679	0.38427	-6.65	-1.666	356	25	enet	0.481321	1.49e-14	2.0221	0.043164
GTEx.Brain_Cerebellum	MICB	6	31462658	31478901	0.247	rs3778639	3.64	rs2516408	0.17133	5.28	-1.313	264	4	lasso	0.2039	1.13e-06	-2.0213	0.043248
GTEx.Brain_Cerebellar_Hemisphere	INPP5E	9	139000000	139000000	0.255	rs4842074	-3.3	rs10870194	0.22855	-5.17	1.903	341	6	enet	0.172602	3.38e-05	-2.0212	0.04326
GTEx.Brain_Cerebellar_Hemisphere	RP11-328C8.4	12	42900000	42900000	0.61	rs10880268	3.17	rs10880274	0.337605	6.49	-2.266	419	37	enet	0.40759	1.33e-11	-2.0211	0.04327
GTEx.Brain_Frontal_Cortex_BA9	PET112	4	153000000	153000000	0.218	rs6846809	3.17	rs2840130	0.12568	-4.11	2.662	406	14	enet	0.05345	0.0156	-2.0208	0.0433
GTEx.Brain_Cerebellar_Hemisphere	RP11-318E3.4	10	5900000	5900000	0.5168	rs1539446	3.61	rs7894083	0.27321	5.29	-2.305	663	10	lasso	0.27331	1.04e-07	-2.0197	0.0434
GTEx.Brain_Caudate_basal_ganglia	AMPD3	11	10300000	10500000	0.584	rs11042830	-2.66	rs11604833	0.17313	4.86	-1.822	576	18	enet	0.10138	0.000772	-2.0197	0.043413
GTEx.Brain_Cerebellum	ABCB8	7	151000000	151000000	0.246	rs3815332	-3	rs10952299	0.25	-5.24	-1.916	526	2	lasso	0.252348	4.48e-08	2.0196	0.04342
GTEx.Brain_Nucleus_accumbens_basal_ganglia	RBM19	12	114000000	114000000	0.266	rs7137339	-3.15	rs2075386	0.1951	-5.11	2.306	665	7	lasso	0.18715	9.87e-06	-2.0195	0.04343
GTEx.Brain_Cerebellum	TRAF1	9	124000000	124000000	0.4216	rs10985009	-2.96	rs2900180	0.244972	-5.56	-2.529	347	26	enet	0.340874	7.16e-11	2.0188	0.0435
GTEx.Brain_Putamen_basal_ganglia	AC069213.1	3	195000000	195000000	0.516	rs9820939	2.64	rs4677617	0.23939	4.57	1.142	290	5	lasso	0.27524	2.98e-07	2.019	0.043538
GTEx.Brain_Cerebellar_Hemisphere	DHODH	16	72042487	72058954	0.207	rs4788811	-3.93	rs7195958	0.174384	-4.03	-1.771	361	4	lasso	0.14636	0.000139	-2.01797	0.043594
GTEx.Brain_Cerebellar_Hemisphere	IRAK1BP1	6	79600000	79600000	0.213	rs699185	-3.31	rs9352668	0.12724	-4.67	-1.517	397	26	enet	0.1246	0.000436	2.01778	0.043614
GTEx.Brain_Nucleus_accumbens_basal_ganglia	LINC00680	6	58300000	58300000	0.424	rs1224759	3.32	rs12213747	0.2055	5.37	1.88	144	14	enet	0.36257	1.3e-10	2.018	0.04363
GTEx.Brain_Cerebellum	C3orf70	3	185000000	185000000	0.4243	rs11711955	3.77	rs7624642	0.09742	-4.66	1.421	405	5	lasso	0.238126	1.18e-07	-2.01735	0.0437
GTEx.Brain_Cortex	CHAD	17	48542644	48543231	0.458	rs4148415	3.13	rs7218003	0.129157	-4.72	-2.172	461	8	lasso	0.144053	8.8e-05	2.0174	0.0437
GTEx.Brain_Cortex	CA13	8	86100000	86200000	0.132	rs4740049	-2.23	rs1553015	0.1227	4.33	-2.212	232	12	enet	0.0886	0.00198	-2.01728	0.0437
GTEx.Brain_Caudate_basal_ganglia	MCCC1	3	183000000	183000000	0.34	rs675071	-4.62	rs11917378	0.210365	-4.83	-1.987	442	5	lasso	0.19594	2.68e-06	2.0163	0.0438
GTEx.Brain_Nucleus_accumbens_basal_ganglia	CCDC174	3	14700000	14700000	0.493	rs7629002	-2.95	rs11717438	0.35453	5.74	2.033	617	3	lasso	0.33075	1.22e-09	2.0154	0.043862
GTEx.Brain_Hippocampus	RP11-166B2.1	16	12021230	12070500	0.593	rs7202234	-2.89	rs2869492	0.31	6.24	2.388	475	7	lasso	0.39397	2.79e-10	2.015	0.043899
GTEx.Brain_Cortex	NSA2	5	74100000	74100000	0.7451	rs4704139	-2.79	rs6877188	0.67569	8.25	-1.887	468	17	enet	0.695206	6.07e-26	-2.01408	0.044
GTEx.Brain_Cortex	IFT57	3	108000000	108000000	0.217	rs329923	-3.5	rs10514750	0.031	3.63	-0.576	412	6	lasso	0.13237	0.000171	-2.014	0.044007
GTEx.Brain_Cortex	FAM86B3P	8	8090000	8100000	0.136	rs10112645	3	rs2945230	0.0492	-4.51	-1.547	327	9	enet	0.0714	0.0051	2.01298	0.0441
GTEx.Brain_Hippocampus	DDX11L2	2	114000000	114000000	0.3032	rs11898902	2.51	rs4849261	0.16861	4.5	-0.612	340	30	enet	0.17132	8.02e-05	-2.0125	0.0442
GTEx.Brain_Cerebellum	AHNAK2	14	105000000	105000000	0.267	rs11624762	-2.92	rs2582574	0.025554	-3.78	-1.424	307	4	lasso	0.0443	0.019	2.0087	0.0446
GTEx.Brain_Caudate_basal_ganglia	PDE1C	7	31800000	32300000	0.2319	rs979355	-3.76	rs10225041	-0.007596	4.12	-3.173	870	15	enet	0.01198	0.142	-2.0075	0.0447
GTEx.Brain_Cerebellum	RASA4CP	7	44100000	44100000	0.248	rs15866	3	rs12531341	0.00214	-3.54	-1.459	334	27	enet	0.028985	0.0478	2.0074	0.04471
GTEx.Brain_Cerebellum	RP4-671G15.2	1	113000000	113000000	0.249	rs269101	-4.1	rs6682737	0.25012	-5.43	-1.99	362	5	lasso	0.213006	6.27e-07	2.0067	0.044785
GTEx.Brain_Cerebellum	NBR2	17	41277627	41305688	0.4076	rs16940410	-3.33	rs8176273	0.597279	-7.89	-1.783	285	12	lasso	0.61621	9.78e-23	2.0069	0.0448
GTEx.Brain_Cerebellum	CLN6	15	68500000	68500000	0.375	rs17244601	3.92	rs8024471	0.218447	5.51	1.955	490	13	enet	0.20097	1.37e-06	2.00614	0.04484
GTEx.Brain_Cerebellum	TOP3A	17	18174742	18218321	0.2159	rs2746028	-2.77	rs1563632	0.088241	4.83	-1.942	278	5	lasso	0.15212	3.01e-05	-2.006	0.0449
GTEx.Brain_Cerebellum	AK8	9	136000000	136000000	0.2832	rs302923	3.08	rs2771995	0.268853	-5.35	-1.893	608	5	lasso	0.252155	4.54e-08	2.0048	0.045
GTEx.Brain_Nucleus_accumbens_basal_ganglia	PAXBP1	21	34106210	34144169	0.355	rs17696057	2.95	rs2833864	0.0585	4.22	1.816	476	26	enet	0.1091	0.000765	2.0043	0.045
GTEx.Brain_Putamen_basal_ganglia	IL1RL1	2	103000000	103000000	0.245	rs7579737	2.9	rs4399750	0.12357	-3.84	-1.411	575	8	lasso	0.21294	8.66e-06	2.00364	0.045108
GTEx.Brain_Frontal_Cortex_BA9	UPK3B	7	76100000	76600000	0.446	rs3909148	3.09	rs887911	0.185354	-5.5	-1.778	368	6	lasso	0.2501	2.68e-07	2.0035	0.04513
GTEx.Brain_Hippocampus	HBS1L	6	135000000	135000000	0.365	rs228420	-3.62	rs2297338	0.3102	-5.52	-1.852	419	16	enet	0.24051	2.32e-06	2.0028	0.0452
GTEx.Brain_Cerebellar_Hemisphere	CYP46A1	14	100000000	100000000	0.7102	rs12436192	4.32	rs17098927	0.317491	5.51	-2.002	445	1	enet	0.2092	4.45e-06	-2.002	0.0453
GTEx.Brain_Hippocampus	LINC00680	6	58300000	58300000	0.502	rs1224759	3.32	rs2012049	0.2237	5.22	1.961	144	6	lasso	0.41481	6.97e-11	2.001	0.0454
GTEx.Brain_Caudate_basal_ganglia	NSA2	5	74100000	74100000	0.521	rs4704139	-2.79	rs6873912	0.49225	7.1	-1.958	468	8	lasso	0.478902	1.3e-15	-2.0004	0.04546
GTEx.Brain_Nucleus_accumbens_basal_ganglia	PFDN1	5	140000000	140000000	0.1606	rs2302104	-3.28	rs249616	0.010623	3.71	2.948	320	5	lasso	0.02936	0.0559	1.99929	0.04558
GTEx.Brain_Nucleus_accumbens_basal_ganglia	NSA2	5	74100000	74100000	0.6716	rs4704139	-2.79	rs1048167	0.632903	7.61	-2.029	468	10	lasso	0.63318	1.6e-21	-1.99663	0.04587
GTEx.Brain_Cortex	MST1L	1	17100000	17100000	0.377	rs2746475	3.06	rs761422	0.11877	-4.54	-0.423	282	26	enet	0.09109	0.00172	1.9965	0.04588
GTEx.Brain_Cerebellum	CRLF3	17	29096406	29151794	0.525	rs4141117	-2.89	rs6505211	0.119644	4.76	0.845	294	27	lasso	0.20173	1.31e-06	1.9964	0.0459
GTEx.Brain_Nucleus_accumbens_basal_ganglia	TRIP4	15	64700000	64700000	0.222	rs12438519	-2.84	rs673931	0.08741	4.19	1.392	311	3	lasso	0.06439	0.0084	1.9945	0.04609
GTEx.Brain_Hypothalamus	TMEM180	10	104000000	104000000	0.212	rs11191293	-3.3	rs2274351	0.19808	4.44	2.047	339	5	lasso	0.12268	0.000849	1.99466	0.0461
GTEx.Brain_Cortex	MAN1B1	9	140000000	140000000	0.265	rs7022335	2.98	rs4880094	-0.001317	4.08	2.11	344	8	lasso	-0.00125	0.35	1.9931	0.0462
GTEx.Brain_Cortex	HBS1L	6	135000000	135000000	0.208	rs228420	-3.62	rs4896130	0.163302	-4.19	-1.993	419	1	lasso	0.12	0.000346	1.993	0.04626
GTEx.Brain_Cerebellum	RP11-479G22.8	10	33200000	33200000	0.2435	rs11009295	2.93	rs2505389	0.18006	-5.26	-1.84	434	2	lasso	0.15901	1.97e-05	1.99295	0.04627
GTEx.Brain_Cortex	VPS53	17	411908	624957	0.312	rs9910794	2.71	rs2002015	0.158358	-4.8	1.4	455	22	enet	0.067685	0.00626	-1.992	0.0464
GTEx.Brain_Putamen_basal_ganglia	IL34	16	70613798	70694585	0.257	rs2168608	-4.21	rs936297	0.0776	-3.92	1.813	149	4	lasso	0.12006	0.000897	-1.9916	0.046418
GTEx.Brain_Hippocampus	AC004980.7	7	76200000	76300000	0.312	rs3909148	3.09	rs11505688	-0.00359	-3.78	1.799	173	8	lasso	0.01952	0.113	-1.9906	0.046521
GTEx.Brain_Putamen_basal_ganglia	NBR2	17	41277627	41305688	0.426	rs16940410	-3.33	rs16940	0.48345	-6.4	-1.826	285	6	lasso	0.40123	1.33e-10	1.9902	0.0466
GTEx.Brain_Cerebellum	FZD2	17	42634925	42636907	0.3442	rs4098686	4.78	rs12453157	0.005958	3.82	1.591	360	2	enet	-0.0016	0.362	1.9893	0.0467
GTEx.Brain_Hippocampus	DBF4B	17	42785976	42829632	0.433	rs4098686	4.78	rs11656000	-0.007072	-4.52	0.822	390	8	lasso	0.134745	0.000477	-1.9894	0.0467
GTEx.Brain_Cerebellum	AC091729.9	7	1200000	1200000	0.504	rs1007766	-4.07	rs2949192	0.549	7.91	1.797	378	6	lasso	0.589263	2.97e-21	1.9889	0.04672
GTEx.Brain_Cerebellar_Hemisphere	SLC36A1	5	151000000	151000000	0.7	rs248452	4.2	rs10077304	0.22663	5.74	-1.413	643	59	enet	0.36528	2.72e-10	-1.9887	0.04674
GTEx.Brain_Hypothalamus	MACROD2	20	13976015	16033842	0.664	rs6131660	3.59	rs2423761	-0.00539	4.02	-2.559	1838	27	lasso	0.04008	0.0414	-1.988	0.04676
GTEx.Brain_Putamen_basal_ganglia	AF186192.1	8	146000000	146000000	0.178	rs2958482	-2.13	rs11248216	0.0963	-3.93	1.345	209	9	enet	0.183689	3.89e-05	-1.988	0.0468
GTEx.Brain_Nucleus_accumbens_basal_ganglia	ADHFE1	8	67300000	67400000	0.149	rs7012434	2.9	rs2718988	0.08892	-4.33	1.987	296	1	lasso	0.0706	0.00604	-1.987	0.0469
GTEx.Brain_Frontal_Cortex_BA9	H3F3A	1	226000000	226000000	0.287	rs10915987	3.232	rs6700189	0.21048	4.86	1.845	381	4	lasso	0.188931	9.94e-06	1.9872	0.046905
GTEx.Brain_Hypothalamus	XXbac-BPG299F13.17	6	31162977	31165814	0.25	rs3778639	3.64	rs2523578	0.067239	3.82	-3.319	168	4	lasso	0.085	0.00503	-1.9868	0.046943
GTEx.Brain_Cerebellar_Hemisphere	PQLC1	18	77662420	77711664	0.313	rs2126083	2.83	rs12970236	0.00641	-3.81	-0.243	324	9	lasso	0.13518	0.000251	1.986	0.047
GTEx.Brain_Hypothalamus	PAK1IP1	6	10700000	10700000	0.309	rs1675414	3.08	rs9358532	0.09952	3.84	1.081	465	6	lasso	0.0776	0.0071	1.986	0.047
GTEx.Brain_Cortex	URAHP	16	90106169	90114181	0.344	rs3803683	3.24	rs1805007	0.19016	5.19	2.249	231	15	enet	0.167	2.38e-05	1.986	0.047035
GTEx.Brain_Cerebellum	OAZ3	1	152000000	152000000	0.37	rs4528122	2.61	rs3923394	0.03989	3.67	-0.151	329	25	enet	0.089767	0.0013	-1.9848	0.047169
GTEx.Brain_Cerebellar_Hemisphere	SGCA	17	48241575	48253292	0.598	rs4148415	3.13	rs2412299	0.41733	6.1	-1.634	433	6	lasso	0.410265	1.09e-11	-1.9844	0.0472
GTEx.Brain_Cerebellar_Hemisphere	AC091729.9	7	1200000	1200000	0.536	rs1007766	-4.07	rs2949192	0.574183	7.37	1.797	378	5	lasso	0.600369	4.95e-19	1.98292	0.04738
GTEx.Brain_Nucleus_accumbens_basal_ganglia	GGCX	2	85800000	85800000	0.278	rs11684413	3.07	rs6705971	0.089043	4.07	2.238	459	7	enet	0.02374	0.0764	1.9824	0.047429
GTEx.Brain_Frontal_Cortex_BA9	TYW3	1	75200000	75200000	0.264	rs699844	-4.102	rs452242	0.19796	4.62	1.625	404	13	lasso	0.183696	1.34e-05	1.9821	0.047473
GTEx.Brain_Cortex	KRTCAP3	2	27700000	27700000	0.189	rs780110	-2.61	rs1260345	0.09566	4.32	-1.784	285	2	lasso	0.118841	0.000367	-1.9822	0.0475
GTEx.Brain_Frontal_Cortex_BA9	ALG1L	3	126000000	126000000	0.2785	rs28384489	3.99	rs3804587	0.19052	-5.16	1.939	405	13	enet	0.18343	1.36e-05	-1.9821	0.0475
GTEx.Brain_Hypothalamus	PIGN	18	59710800	59854351	0.184	rs654606	-2.73	rs2116334	0.00128	-3.57	-1.426	595	21	enet	0.03956	0.0425	1.9801	0.0477
GTEx.Brain_Cerebellum	SRD5A3-AS1	4	56200000	56300000	0.3556	rs6554238	3.38	rs12641881	0.05868	4.32	1.123	394	38	enet	0.196121	1.88e-06	1.97965	0.04774
GTEx.Brain_Caudate_basal_ganglia	TRIM66	11	8630000	8690000	0.168	rs16936374	2.62	rs10743084	-0.00137	-4.06	-2.427	495	29	enet	0.08054	0.00257	1.9779	0.04794
GTEx.Brain_Nucleus_accumbens_basal_ganglia	RP11-780K2.1	12	114000000	114000000	0.297	rs7137339	-3.15	rs4767170	0.04183	4	-1.027	613	39	enet	0.10298	0.00106	-1.9779	0.04794
GTEx.Brain_Cerebellum	ZNF618	9	117000000	117000000	0.3874	rs13291990	-3.03	rs7853127	0.259031	5.53	-0.473	723	40	enet	0.221643	3.55e-07	-1.9777	0.048
GTEx.Brain_Cerebellar_Hemisphere	AC093642.3	2	243000000	243000000	0.29	rs35670872	-2.87	rs7421596	0.216399	4.56	1.977	126	1	lasso	0.184231	1.79e-05	1.977	0.04804
GTEx.Brain_Cerebellum	TSNARE1	8	143000000	143000000	0.464	rs7386480	-3.24	rs12679140	0.24123	5.02	1.094	469	10	lasso	0.20257	1.24e-06	1.9769	0.048053
GTEx.Brain_Hippocampus	NSA2	5	74100000	74100000	0.642	rs4704139	-2.79	rs1048167	0.58395	6.86	-2.029	468	9	lasso	0.57427	2.45e-16	-1.9763	0.0481
GTEx.Brain_Nucleus_accumbens_basal_ganglia	GATS	7	99800000	99900000	0.131	rs11974610	2.7	rs11764176	0.049	3.75	-1.368	276	10	lasso	0.055894	0.0132	-1.9766	0.0481
GTEx.Brain_Frontal_Cortex_BA9	GSTT2	22	24322339	24326106	0.775	rs2330625	-2.73	rs1892714	0.484518	6.71	1.391	377	15	lasso	0.69205	1.06e-24	1.976	0.048153
GTEx.Brain_Caudate_basal_ganglia	ZNF580	19	56153418	56154835	0.418	rs11233	3.42	rs11671023	0.11015	4.9	2.515	535	16	enet	0.179	7.65e-06	1.9754	0.04822
GTEx.Brain_Frontal_Cortex_BA9	LINC00680	6	58300000	58300000	0.465	rs1224759	3.32	rs4448126	0.228717	-5.54	-1.43	144	4	lasso	0.45293	1.65e-13	1.97432	0.04835
GTEx.Brain_Putamen_basal_ganglia	AC091729.9	7	1200000	1200000	0.463	rs1007766	-4.07	rs2140578	0.506	6.51	1.931	378	5	lasso	0.4875	2.61e-13	1.974	0.04838
GTEx.Brain_Putamen_basal_ganglia	UPK3B	7	76100000	76600000	0.445	rs3909148	3.09	rs2110464	0.248	-5.54	-1.666	368	6	lasso	0.33446	9.42e-09	1.9736	0.04842
GTEx.Brain_Frontal_Cortex_BA9	NSA2	5	74100000	74100000	0.873	rs4704139	-2.79	rs6877188	0.646526	7.81	-1.887	468	64	enet	0.65928	9.75e-23	-1.9727	0.0485
GTEx.Brain_Cerebellar_Hemisphere	SNX11	17	46180719	46200436	0.25	rs7502875	2.91	rs1468270	0.19054	-4.4	-1.869	451	38	enet	0.223601	1.96e-06	1.9709	0.0487
GTEx.Brain_Caudate_basal_ganglia	ZNF304	19	57862675	57871266	0.39	rs2048428	-2.42	rs862703	0.32328	-5.8	1.958	490	11	lasso	0.26432	3.14e-08	-1.9708	0.04874
GTEx.Brain_Hypothalamus	COA6	1	235000000	235000000	0.44	rs4623775	-2.93	rs7524822	0.04792	-4.1	-0.533	628	26	enet	0.07053	0.00988	1.9709	0.04874
GTEx.Brain_Caudate_basal_ganglia	RP11-296I10.6	16	70253477	70279519	0.147	rs2168608	-4.21	rs7192268	0.07924	3.74	1.636	200	3	lasso	0.0454	0.0193	1.9707	0.048753
GTEx.Brain_Cerebellum	WFIKKN1	16	680932	684116	0.255	rs12448432	-3.46	rs2269556	0.09881	5.22	-1.125	427	12	enet	0.09334	0.00105	-1.96996	0.0488
GTEx.Brain_Hypothalamus	ACCS	11	44100000	44100000	0.43	rs10501303	4.4	rs10838235	0.221132	-5.06	1.681	534	3	lasso	0.15366	0.000191	-1.97	0.0488
GTEx.Brain_Cortex	FAM179A	2	29200000	29300000	0.65	rs13009937	2.99	rs10197378	0.3628	6.82	-2.233	659	10	lasso	0.425473	4.84e-13	-1.9698	0.0489
GTEx.Brain_Cerebellar_Hemisphere	C1GALT1	7	7200000	7290000	0.328	rs12668835	3.43	rs5010184	0.240345	5.14	1.945	525	4	lasso	0.203581	6.11e-06	1.96924	0.04893
GTEx.Brain_Hypothalamus	HLA-DRB1	6	32546546	32557625	0.361	rs429150	-3.31	rs9270856	0.349348	5.68	-2.052	233	4	lasso	0.3516	4.11e-09	-1.9686	0.048999
GTEx.Brain_Hippocampus	ALDH8A1	6	135000000	135000000	0.552	rs228420	-3.62	rs9399129	0.38534	-5.8	-2.119	418	7	lasso	0.34277	7.04e-09	1.9685	0.049
GTEx.Brain_Cerebellar_Hemisphere	VKORC1L1	7	65300000	65400000	0.198	rs4718245	2.67	rs3735141	0.011731	-3.02	-1.011	219	27	enet	0.003317	0.259	1.96806	0.04906
GTEx.Brain_Cortex	ZNF251	8	146000000	146000000	0.147	rs2958482	-2.13	rs2958482	0.1038	-4.08	-2.131	209	8	enet	0.099	0.00111	1.96755	0.0491
GTEx.Brain_Putamen_basal_ganglia	TRIP4	15	64700000	64700000	0.185	rs12438519	-2.84	rs1380844	0.08396	3.73	1.863	311	18	enet	0.08422	0.00496	1.9681	0.0491
GTEx.Brain_Caudate_basal_ganglia	RP11-479G22.8	10	33200000	33200000	0.11	rs11009295	2.93	rs1557150	0.06405	-3.87	-1.879	434	3	lasso	0.03914	0.0278	1.9647	0.0494
GTEx.Brain_Cerebellar_Hemisphere	CARNS1	11	67200000	67200000	0.267	rs1138272	-3.89	rs10896176	-0.01156	3.93	-0.00352	228	31	enet	0.00298	0.265	-1.96444	0.0495
GTEx.Brain_Nucleus_accumbens_basal_ganglia	FKBP11	12	49300000	49300000	0.426	rs4628721	3.73	rs833843	0.01378	3.85	-1.322	324	6	lasso	0.01763	0.108	-1.9622	0.04974
GTEx.Brain_Cerebellar_Hemisphere	ACADM	1	76200000	76200000	0.2134	rs1146635	-3.68	rs2275378	0.268264	-5.08	1.962	475	2	lasso	0.23641	9.37e-07	-1.96212	0.04975
GTEx.Brain_Nucleus_accumbens_basal_ganglia	RP1-40E16.11	6	3140000	3150000	0.548	rs9503330	3.08	rs909962	0.30207	-5.37	-1.84	624	7	lasso	0.32113	2.35e-09	1.961	0.04984
GTEx.Brain_Cerebellum	EXOSC6	16	70284134	70285833	0.314	rs2168608	-4.21	rs9934440	0.23972	5.41	1.603	194	23	enet	0.2145	5.69e-07	1.96067	0.0499
GTEx.Brain_Nucleus_accumbens_basal_ganglia	GLUD1P2	10	49000000	49000000	0.375	rs11204266	2.37	rs11204277	0.09319	-3.73	2.338	147	3	lasso	0.033336	0.0449	-1.96	0.05
GTEx.Brain_Cerebellar_Hemisphere	RNF123	3	49700000	49800000	0.195	rs6446257	4.44	rs7634902	0.23755	4.68	2.109	319	29	enet	0.199514	7.67e-06	1.9591	0.0501
GTEx.Brain_Putamen_basal_ganglia	KNOP1	16	19721831	19726359	0.308	rs16971792	3.31	rs3829539	0.2283	5.43	-1.653	442	13	enet	0.28969	1.31e-07	-1.9591	0.050107
GTEx.Brain_Cortex	RBL2	16	53467889	53515747	0.51	rs9302648	-2.55	rs8056923	0.44642	-6.53	-2.279	406	12	enet	0.457	3.54e-14	1.959	0.050119
GTEx.Brain_Cerebellar_Hemisphere	NBR1	17	41322498	41363708	0.278	rs16940410	-3.33	rs12936816	0.24277	-5.46	-1.732	301	23	enet	0.304888	1.47e-08	1.9572	0.0503
GTEx.Brain_Cortex	ZNF580	19	56153418	56154835	0.5	rs11233	3.42	rs6509955	0.35597	5.91	1.515	535	4	lasso	0.44023	1.42e-13	1.9565	0.05041
GTEx.Brain_Hippocampus	UPK3B	7	76100000	76600000	0.329	rs3909148	3.09	rs10952936	0.25238	-4.71	-1.669	368	14	enet	0.18822	3.45e-05	1.956	0.050463
GTEx.Brain_Hippocampus	PTPRCAP	11	67200000	67200000	0.164	rs1138272	-3.89	rs7114510	0.12619	-4.1	-1.748	222	4	lasso	0.17643	6.23e-05	1.9551	0.05057
GTEx.Brain_Cerebellum	ZFYVE19	15	41100000	41100000	0.191	rs17671250	-2.55	rs10152371	0.307116	-5.64	-1.826	287	3	lasso	0.29788	1.79e-09	1.95491	0.05059
GTEx.Brain_Cerebellum	TRIM47	17	73870242	73874656	0.3034	rs9302994	-3.65	rs936393	0.167741	-4.85	-2.328	367	2	lasso	0.16858	1.08e-05	1.9538	0.0507
GTEx.Brain_Frontal_Cortex_BA9	GAS8	16	90087238	90111383	0.356	rs3803683	3.24	rs1007931	0.06502	3.8	1.773	243	7	lasso	0.14239	0.000134	1.9543	0.0507
GTEx.Brain_Caudate_basal_ganglia	LINC00680	6	58300000	58300000	0.361	rs1224759	3.32	rs6918757	0.21127	5.75	1.811	144	5	lasso	0.34003	1.45e-10	1.9539	0.05072
GTEx.Brain_Cerebellum	SUGP2	19	19101697	19144368	0.151	rs968525	3.93	rs4808931	-0.009252	3.34	0.733	322	27	enet	0.004368	0.232	1.9535	0.05075
GTEx.Brain_Hypothalamus	PSMG1	21	40546695	40555777	0.458	rs6517502	3.58	rs2297256	0.197	4.86	1.512	630	5	lasso	0.159	0.000146	1.9524	0.0509
GTEx.Brain_Frontal_Cortex_BA9	CCDC174	3	14700000	14700000	0.4238	rs7629002	-2.95	rs11717438	0.27864	5.42	2.033	617	10	lasso	0.214	2.33e-06	1.9518	0.051
GTEx.Brain_Cortex	MAPK12	22	50693626	50700254	0.346	rs2269379	3.19	rs1129880	0.38768	6.14	-1.883	377	4	lasso	0.346655	2.1e-10	-1.9509	0.051068
GTEx.Brain_Nucleus_accumbens_basal_ganglia	POMZP3	7	76200000	76300000	0.472	rs3909148	3.09	rs10265902	0.40338	-6.3	1.77	155	13	enet	0.443813	2.57e-13	-1.94951	0.0512
GTEx.Brain_Cerebellar_Hemisphere	NSA2	5	74100000	74100000	0.527	rs4704139	-2.79	rs7705519	0.55481	7.14	-1.569	468	20	enet	0.567433	1.53e-17	-1.9492	0.05127
GTEx.Brain_Cerebellum	FAM206A	9	112000000	112000000	0.2695	rs16913355	-3.23	rs7859673	-0.003288	-3.15	-0.135	609	22	enet	0.021546	0.0756	1.9487	0.0513
GTEx.Brain_Cortex	UPK3B	7	76100000	76600000	0.511	rs3909148	3.09	rs2110464	0.417006	-6.36	-1.666	368	5	lasso	0.425	5.04e-13	1.949	0.0513
GTEx.Brain_Hypothalamus	RAD51C	17	56769934	56811703	0.227	rs11657850	-2.97	rs12946522	0.22115	-4.66	1.876	305	7	lasso	0.20973	1.16e-05	-1.94882	0.0513
GTEx.Brain_Hypothalamus	LINC00680	6	58300000	58300000	0.34	rs1224759	3.32	rs6918757	0.08893	4.36	1.811	144	11	enet	0.2427	2.07e-06	1.949	0.0513
GTEx.Brain_Cerebellum	JAK1	1	65300000	65400000	0.484	rs11208467	-2.68	rs310244	0.26787	-6.24	-1.848	480	22	enet	0.388348	1.61e-12	1.9489	0.051305
GTEx.Brain_Cerebellar_Hemisphere	GCC2	2	109000000	109000000	0.215	rs11123706	3.88	rs10188434	-0.006044	3.75	2.77	390	7	lasso	-0.011023	0.821	-1.94832	0.05138
GTEx.Brain_Cerebellum	PQLC1	18	77662420	77711664	0.246	rs2126083	2.83	rs12970236	0.00721	-3.37	-0.243	324	16	enet	0.01331	0.127	1.9451	0.0518
GTEx.Brain_Cortex	PET112	4	153000000	153000000	0.115	rs6846809	3.17	rs12641433	0.133374	-4.39	1.768	406	22	enet	0.117	0.000406	-1.9446	0.05182
GTEx.Brain_Frontal_Cortex_BA9	CTB-50L17.9	19	4454011	4455283	0.271	rs16992502	2.59	rs34080966	0.20986	-5.15	-1.894	356	3	lasso	0.19291	7.91e-06	1.9445	0.05183
GTEx.Brain_Cerebellum	CTB-50L17.9	19	4454011	4455283	0.53	rs16992502	2.59	rs34080966	0.410396	-7.22	-1.894	356	2	lasso	0.504984	3.61e-17	1.944	0.0519
GTEx.Brain_Cortex	TC2N	14	92300000	92300000	0.512	rs17128179	-2.41	rs10498632	0.30051	5.87	-1.882	487	40	enet	0.36712	4.66e-11	-1.9437	0.0519
GTEx.Brain_Frontal_Cortex_BA9	RP11-522I20.3	9	86300000	86300000	0.236	rs4480186	3.4	rs2781008	0.04792	-3.56	2.134	517	6	lasso	0.02606	0.0682	-1.94329	0.051981
GTEx.Brain_Nucleus_accumbens_basal_ganglia	ARL17B	17	44352150	44439130	0.276	rs199457	4.37	rs17698176	0.17132	4.27	-0.729	85	9	enet	0.19287	7.09e-06	-1.943	0.052
GTEx.Brain_Nucleus_accumbens_basal_ganglia	NR2C1	12	95400000	95500000	0.502	rs2634005	3.37	rs6538566	0.02102	-3.08	1.005	640	11	lasso	-0.00185	0.364	-1.9425	0.05207
GTEx.Brain_Nucleus_accumbens_basal_ganglia	2002-03-01	19	8478154	8503901	0.302	rs12462590	2.75	rs17160489	0.21274	5.2	1.984	333	5	lasso	0.278573	3.86e-08	1.94169	0.05217
GTEx.Brain_Cerebellum	SMARCB1	22	24129150	24175890	0.337	rs2330625	-2.73	rs738791	0.25054	-5.27	-1.865	438	4	lasso	0.219662	4.05e-07	1.94146	0.0522
GTEx.Brain_Cerebellum	FAM134B	5	16500000	16600000	0.2905	rs33685	3.79	rs256881	0.28197	-5.67	-1.805	538	5	lasso	0.27729	7.87e-09	1.94	0.052376
GTEx.Brain_Cerebellar_Hemisphere	RP11-295H24.3	15	49700000	49700000	0.301	rs16961929	-2.07	rs17394420	0.031924	3.86	-0.512	326	34	enet	0.11209	0.000839	-1.9393	0.05246
GTEx.Brain_Putamen_basal_ganglia	ACCS	11	44100000	44100000	0.437	rs10501303	4.4	rs178505	0.109247	4.78	-1.329	534	6	enet	0.16063	0.000124	-1.9382	0.0526
GTEx.Brain_Cerebellar_Hemisphere	FAM134B	5	16500000	16600000	0.536	rs33685	3.79	rs1240649	0.2771	-5.33	-1.75	538	6	lasso	0.303213	1.64e-08	1.9381	0.05261
GTEx.Brain_Cerebellar_Hemisphere	KSR1	17	25783670	25948299	0.302	rs940009	-3.6	rs322193	0.10578	4.69	1.511	338	7	lasso	0.119797	0.000561	1.9363	0.0528
GTEx.Brain_Cerebellar_Hemisphere	POMZP3	7	76200000	76300000	0.642	rs3909148	3.09	rs10265902	0.450528	-6.8	1.77	155	9	lasso	0.555542	4.97e-17	-1.93652	0.0528
GTEx.Brain_Caudate_basal_ganglia	HLA-DQB1	6	32627244	32636160	0.349	rs532098	2.81	rs1063355	0.105436	4.53	-2.055	217	6	lasso	0.15401	3.49e-05	-1.936	0.0529
GTEx.Brain_Cerebellar_Hemisphere	MFN1	3	179000000	179000000	0.272	rs12171276	3.02	rs13084215	0.18182	4.95	1.596	366	4	lasso	0.273754	1.02e-07	1.9361	0.0529
GTEx.Brain_Cortex	GRK4	4	2970000	3040000	0.247	rs10212869	2.98	rs3021140	0.264684	-5.64	-1.8	421	4	lasso	0.2477	1.72e-07	1.9357	0.0529
GTEx.Brain_Hippocampus	RP11-190A12.8	1	160000000	160000000	0.622	rs12410866	-3.29	rs4074846	0.29652	5.71	-2.424	494	10	lasso	0.3877	4.21e-10	-1.936	0.052915
GTEx.Brain_Cortex	GSTP1	11	67400000	67400000	0.184	rs1138272	-3.89	rs614080	0.13493	4.34	1.783	238	4	lasso	0.1134	0.000497	1.934	0.0531
GTEx.Brain_Putamen_basal_ganglia	ZC2HC1C	14	75500000	75500000	0.204	rs8022046	-4.5	rs175505	0.18381	-4.53	-1.933	415	1	lasso	0.16194	0.000116	1.933	0.0532
GTEx.Brain_Hypothalamus	ALG1L	3	126000000	126000000	0.201	rs28384489	3.99	rs4646755	0.11746	-4.18	1.956	405	7	lasso	0.10449	0.00201	-1.9333	0.053201
GTEx.Brain_Hippocampus	ARL16	17	79648204	79650954	0.299	rs9907460	3.21	rs11150805	0.309212	-5.32	1.809	306	3	lasso	0.312042	4.36e-08	-1.93238	0.0533
GTEx.Brain_Hippocampus	RP11-379F4.7	3	158000000	158000000	0.247	rs1566552	-2.69	rs6804249	0.07746	-3.91	-2.044	387	6	lasso	0.07648	0.00748	1.9322	0.0533
GTEx.Brain_Frontal_Cortex_BA9	CDC7	1	92000000	92000000	0.419	rs1887053	3.564	rs11164774	0.13685	4.92	-1.281	546	19	enet	0.129204	0.000275	-1.9317	0.053392
GTEx.Brain_Caudate_basal_ganglia	HCG27	6	31165537	31171745	0.308	rs3778639	3.64	rs2523612	0.188861	-4.89	-1.856	168	3	lasso	0.17852	7.88e-06	1.931	0.0535
GTEx.Brain_Cerebellum	HMOX2	16	4533638	4560348	0.214	rs4786456	-3.51	rs7205189	0.14662	4.91	-1.946	406	3	lasso	0.13802	7.15e-05	-1.92922	0.0537
GTEx.Brain_Nucleus_accumbens_basal_ganglia	ALDH8A1	6	135000000	135000000	0.401	rs228420	-3.62	rs12661423	0.42374	-6.31	-1.867	418	16	enet	0.40116	7.5e-12	1.929	0.05376
GTEx.Brain_Cerebellum	ARL4D	17	41476327	41478505	0.0876	rs16940410	-3.33	rs2175957	0.088203	-4	-1.756	307	2	lasso	0.07529	0.00305	1.9267	0.054
GTEx.Brain_Cerebellum	H3F3A	1	226000000	226000000	0.518	rs10915987	3.23	rs3768543	0.42687	6.62	1.845	381	8	lasso	0.403938	4.34e-13	1.9261	0.054092
GTEx.Brain_Cerebellum	TMEM180	10	104000000	104000000	0.2506	rs11191293	-3.3	rs1056744	0.28646	5.79	1.933	339	11	enet	0.2558	3.53e-08	1.926	0.0541
GTEx.Brain_Frontal_Cortex_BA9	GGACT	13	101000000	101000000	0.338	rs9557554	2.4	rs837286	0.042118	3.58	-1.345	510	47	enet	0.1309	0.000251	-1.926	0.0541
GTEx.Brain_Hippocampus	ZNF593	1	26500000	26500000	0.386	rs9438621	-3.29	rs11247870	0.10526	-4.34	0.899	426	6	lasso	0.15011	0.000227	-1.926	0.054137
GTEx.Brain_Frontal_Cortex_BA9	UHRF1BP1	6	34800000	34800000	0.18	rs16889678	3.44	rs6457792	0.004572	3.53	3.278	382	10	lasso	0.02475	0.0733	1.92394	0.05436
GTEx.Brain_Cerebellar_Hemisphere	RBM6	3	50000000	50100000	0.19	rs9860055	4.23	rs11713193	0.27473	-5.38	2.018	375	5	lasso	0.315605	7.43e-09	-1.9237	0.0544
GTEx.Brain_Cerebellar_Hemisphere	TIPIN	15	66600000	66700000	0.267	rs17254697	-2.8	rs11856814	0.234295	4.72	1.703	515	10	lasso	0.20493	5.67e-06	1.9204	0.05481
GTEx.Brain_Hippocampus	GPIHBP1	8	144000000	144000000	0.492	rs1799998	-2.65	rs3812440	0.04578	4.04	-0.713	367	9	lasso	0.16622	0.000103	-1.9194	0.0549
GTEx.Brain_Caudate_basal_ganglia	CTD-2228K2.7	5	473000	481000	0.553	rs11134054	3.02	rs11134054	0.1252	-4.58	3.022	310	33	enet	0.334154	2.24e-10	-1.9179	0.05513
GTEx.Brain_Cerebellar_Hemisphere	ANKRD65	1	1350000	1360000	0.5637	rs2477782	3.28	rs12089560	0.164476	-4.91	1.966	274	10	lasso	0.19592	9.37e-06	-1.91705	0.05523
GTEx.Brain_Cortex	AC091729.9	7	1200000	1200000	0.75	rs1007766	-4.07	rs2140578	0.670608	8.03	1.931	378	6	lasso	0.686	2.61e-25	1.9152	0.05546
GTEx.Brain_Cortex	CTB-50L17.9	19	4454011	4455283	0.282	rs16992502	2.59	rs34080966	0.24626	-5.22	-1.894	356	2	lasso	0.24795	1.7e-07	1.9147	0.05553
GTEx.Brain_Caudate_basal_ganglia	UROS	10	127000000	128000000	0.626	rs1278277	-3.37	rs10901446	0.3953	-6.84	-2.298	582	7	lasso	0.42361	1.84e-13	1.9128	0.0558
GTEx.Brain_Hypothalamus	XRCC6BP1	12	58300000	58400000	0.459	rs774898	-3.15	rs10877041	0.27869	-4.95	-2.465	413	5	lasso	0.2231	5.79e-06	1.912	0.0559
GTEx.Brain_Putamen_basal_ganglia	MAP3K1	5	56100000	56200000	0.476	rs978405	-2.68	rs6892034	-0.01241	3.78	0.085	537	27	enet	0.00732	0.211	1.9117	0.0559
GTEx.Brain_Nucleus_accumbens_basal_ganglia	MRS2	6	24400000	24400000	0.39	rs1511481	3.07	rs7762901	0.12952	-4.9	-1.918	614	6	lasso	0.13616	0.000174	1.911	0.05597
GTEx.Brain_Frontal_Cortex_BA9	MDH1B	2	208000000	208000000	0.3699	rs17730135	-4.29	rs3828294	0.26518	5.23	2.096	476	7	lasso	0.22086	1.56e-06	1.9103	0.056097
GTEx.Brain_Cerebellum	POLR2C	16	57496299	57504266	0.298	rs1651665	-4.04	rs496772	0.21416	4.92	1.6	555	3	lasso	0.17062	9.52e-06	1.90928	0.0562
GTEx.Brain_Putamen_basal_ganglia	PCNT	21	47744036	47865682	0.162	rs17393980	-2.98	rs2183600	0.1447	4.1	-2.084	436	3	lasso	0.0617	0.0144	-1.9078	0.0564
GTEx.Brain_Caudate_basal_ganglia	SEC61G	7	54800000	54800000	0.2041	rs10499732	3.71	rs10237619	0.035921	-3.69	-0.06	481	33	enet	0.06565	0.00603	-1.9063	0.0566
GTEx.Brain_Cerebellar_Hemisphere	RP4-781K5.2	1	235000000	235000000	0.4212	rs11578187	2.73	rs2803016	-0.01107	3.83	0.344	580	28	enet	0.05069	0.0197	1.90639	0.0566
GTEx.Brain_Cerebellum	ADAMTS5	21	28290231	28338832	0.328	rs16979214	3.29	rs9976168	0.19207	4.59	-2.105	689	3	lasso	0.14	6.33e-05	-1.9064	0.0566
GTEx.Brain_Cerebellar_Hemisphere	MSTO1	1	156000000	156000000	0.2096	rs9297	3.5	rs11264371	-0.000291	3.84	1.118	282	10	enet	0.03454	0.0457	1.90621	0.05662
GTEx.Brain_Caudate_basal_ganglia	OLFML2A	9	128000000	128000000	0.124	rs16927327	-2.39	rs12375547	0.101538	-4.15	-1.9	300	4	lasso	0.03408	0.0373	-1.90619	0.056625
GTEx.Brain_Hypothalamus	NPPA-AS1	1	11900000	11900000	0.374	rs6671983	3.15	rs198405	0.11532	-4.39	-0.345	451	40	enet	0.25372	1.14e-06	1.9056	0.0567
GTEx.Brain_Cortex	CYP2D6	22	42522501	42526908	0.508	rs11090093	-3.89	rs5758626	0.3343	6.5	-2.1	341	6	lasso	0.466397	1.49e-14	-1.9036	0.056964
GTEx.Brain_Cerebellum	NDUFA6-AS1	22	42486935	42531752	0.488	rs11090093	-3.89	rs5758651	0.4813	7.12	-2.096	354	10	lasso	0.526659	3.78e-18	-1.90348	0.057
GTEx.Brain_Hypothalamus	CTB-50L17.9	19	4454011	4455283	0.443	rs16992502	2.59	rs34080966	0.26011	-4.69	-1.894	356	4	lasso	0.236731	2.83e-06	1.90358	0.057
GTEx.Brain_Cortex	RIF1	2	152000000	152000000	0.301	rs4664492	4.7	rs2432957	0.2544	-5.47	-1.939	436	10	enet	0.196536	4.07e-06	1.9022	0.0571
GTEx.Brain_Cerebellum	ATG4B	2	243000000	243000000	0.3397	rs35670872	-2.87	rs1130905	0.179543	4.52	-0.688	263	7	lasso	0.161835	1.65e-05	-1.90168	0.0572
GTEx.Brain_Cerebellar_Hemisphere	CTB-50L17.9	19	4454011	4455283	0.611	rs16992502	2.59	rs34080966	0.452605	-6.94	-1.894	356	2	lasso	0.49544	1.22e-14	1.90157	0.05723
GTEx.Brain_Nucleus_accumbens_basal_ganglia	LINC00116	2	111000000	111000000	0.297	rs2089640	-1.9	rs11898910	0.245927	-5.04	1.73	72	6	lasso	0.22916	8.3e-07	-1.9015	0.05724
GTEx.Brain_Cortex	NUP85	17	73201754	73231853	0.41	rs1661709	3.28	rs11657106	0.057522	4.18	0.471	354	8	lasso	0.092851	0.00156	1.9011	0.0573
GTEx.Brain_Cerebellar_Hemisphere	FBXO27	19	39481354	39523425	0.481	rs6508808	-2.99	rs12982349	0.305349	5.49	-1.795	410	4	lasso	0.23501	1.02e-06	-1.90085	0.05732
GTEx.Brain_Cerebellar_Hemisphere	ALDH8A1	6	135000000	135000000	0.272	rs228420	-3.62	rs9389248	0.2925	-5.66	-2.489	418	27	enet	0.2698	1.3e-07	1.90063	0.05735
GTEx.Brain_Cortex	BID	22	18216906	18257536	0.254	rs5746439	-2.66	rs2535690	0.18598	-4.53	-1.861	530	7	lasso	0.12	0.000344	1.9005	0.057364
GTEx.Brain_Frontal_Cortex_BA9	PCCB	3	136000000	136000000	0.1102	rs34992220	3.71	rs661739	0.00971	-3.88	2.121	290	9	enet	0.01053	0.165	-1.8993	0.0575
GTEx.Brain_Cerebellar_Hemisphere	MST1P2	1	17000000	17000000	0.1752	rs2746475	3.06	rs2647190	0.008427	-3.45	-0.097	254	33	enet	0.06629	0.00885	-1.89917	0.05754
GTEx.Brain_Nucleus_accumbens_basal_ganglia	NBR2	17	41277627	41305688	0.373	rs16940410	-3.33	rs16940	0.49174	-7.11	-1.826	285	2	lasso	0.51383	5.64e-16	1.898	0.0577
GTEx.Brain_Cortex	BDH2	4	104000000	104000000	0.132	rs179195	-2.8	rs6830624	0.112589	4.45	-1.818	333	3	lasso	0.105	0.000796	-1.8975	0.05776
GTEx.Brain_Cerebellum	EBAG9P1	10	101000000	101000000	0.3592	rs3750895	2.97	rs11190245	0.3214	6.06	-2.041	432	2	lasso	0.32991	1.66e-10	-1.89736	0.05778
GTEx.Brain_Cerebellar_Hemisphere	CHPT1	12	102000000	102000000	0.447	rs17031589	-2.59	rs6539012	0.06675	4.4	-1.123	474	20	enet	0.15342	9.52e-05	-1.8965	0.05789
GTEx.Brain_Frontal_Cortex_BA9	PLA2G4C	19	48551100	48614074	0.411	rs3760790	-2.98	rs7246512	-0.00112	4.3	-1.365	502	37	enet	0.10716	0.000901	-1.8962	0.05793
GTEx.Brain_Caudate_basal_ganglia	ENPP4	6	46100000	46100000	0.193	rs699945	-2.74	rs1416166	-0.01014	-3.2	1.102	505	18	enet	-0.00535	0.491	-1.8957	0.058
GTEx.Brain_Caudate_basal_ganglia	PKMP3	6	86400000	86400000	0.169	rs6454491	-3.03	rs4593336	0.19004	-5.14	1.538	329	15	enet	0.21584	7.6e-07	-1.8956	0.05802
GTEx.Brain_Nucleus_accumbens_basal_ganglia	SLC25A27	6	46600000	46600000	0.348	rs1687134	-3.33	rs2270450	0.34686	5.73	2.015	524	6	lasso	0.32851	1.42e-09	1.895	0.05805
GTEx.Brain_Cerebellum	PKMP3	6	86400000	86400000	0.116	rs6454491	-3.03	rs1173416	0.200406	-5.08	2.034	329	3	lasso	0.19298	2.3e-06	-1.8952	0.05806
GTEx.Brain_Frontal_Cortex_BA9	RP11-242F4.2	8	17100000	17100000	0.367	rs6587033	3.16	rs2904696	0.27951	5.21	1.782	725	5	lasso	0.23746	5.78e-07	1.8943	0.05819
GTEx.Brain_Hypothalamus	TC2N	14	92300000	92300000	0.25	rs17128179	-2.41	rs11160026	0.3333	5.2	-1.926	487	4	lasso	0.355276	3.27e-09	-1.894	0.0582
GTEx.Brain_Putamen_basal_ganglia	CTB-50L17.9	19	4454011	4455283	0.327	rs16992502	2.59	rs34080966	0.32202	-5.3	-1.894	356	1	lasso	0.33064	1.19e-08	1.894	0.0582
GTEx.Brain_Cerebellum	RNF8	6	37300000	37400000	0.257	rs2395672	-2.7	rs2284923	0.239209	-5.03	1.962	549	2	lasso	0.21391	5.91e-07	-1.8938	0.05826
GTEx.Brain_Cerebellum	MLLT4	6	168000000	168000000	0.226	rs4708617	2.94	rs9364384	0.003135	3.55	2.018	505	26	enet	0.00608	0.206	1.893	0.05836
GTEx.Brain_Hypothalamus	FASTKD1	2	170000000	170000000	0.342	rs12619026	3.35	rs12612150	0.12437	4.16	2.536	427	26	enet	0.12936	0.000617	1.8917	0.05853
GTEx.Brain_Caudate_basal_ganglia	FARSA	19	13033293	13044851	0.222	rs11878413	4.23	rs11085824	0.07609	3.79	-2.061	320	3	lasso	0.03771	0.0302	-1.8904	0.0587
GTEx.Brain_Cerebellar_Hemisphere	CCDC90B	11	83000000	83000000	0.261	rs2510475	-4.11	rs513438	0.186	-4.33	2.14	383	5	lasso	0.14639	0.000138	-1.89015	0.0587
GTEx.Brain_Cerebellar_Hemisphere	HNRNPA1L2	13	53200000	53200000	0.24	rs2806984	-2.85	rs1057478	0.26201	-4.99	1.899	422	5	lasso	0.229696	1.38e-06	-1.89025	0.0587
GTEx.Brain_Cerebellum	CTC-251D13.1	5	151000000	151000000	0.3168	rs248452	4.2	rs3822699	0.14869	5.09	1.972	622	3	lasso	0.13208	0.000103	1.889	0.058889
GTEx.Brain_Cerebellar_Hemisphere	CNTNAP1	17	40836054	40851832	0.104	rs12942547	3	rs11653231	0.1177	-4.1	-1.697	257	8	enet	0.10354	0.00131	1.8886	0.0589
GTEx.Brain_Cerebellar_Hemisphere	RNF219	13	79200000	79200000	0.367	rs9600969	-2.73	rs747453	0.01482	-3.91	-1.756	515	11	lasso	0.099857	0.00158	1.88811	0.059
GTEx.Brain_Cerebellar_Hemisphere	UQCC2	6	33664538	33679504	0.236	rs3130099	3.01	rs12203688	-0.01138	-3.51	2.526	487	12	enet	-0.00246	0.378	-1.8882	0.059
GTEx.Brain_Cerebellar_Hemisphere	RP4-605O3.4	12	50500000	50600000	0.177	rs10875982	3.39	rs7297421	0.125153	3.96	-1.733	314	14	enet	0.10128	0.00147	-1.8867	0.05919
GTEx.Brain_Cerebellar_Hemisphere	CCBL2	1	89400000	89400000	0.3051	rs12098051	-2.72	rs10922530	0.1836	-5.04	-2.04	356	5	lasso	0.2256	1.75e-06	1.88584	0.05932
GTEx.Brain_Cerebellum	MRGPRF	11	68800000	68800000	0.175	rs12283434	-2.59	rs4930591	0.19146	4.6	2.071	411	4	lasso	0.143518	5.11e-05	1.8844	0.059513
GTEx.Brain_Putamen_basal_ganglia	RBM6	3	50000000	50100000	0.154	rs9860055	4.23	rs2240329	0.22002	4.63	-1.818	375	4	lasso	0.124	0.000742	-1.884	0.059525
GTEx.Brain_Cerebellar_Hemisphere	FGGY	1	59800000	60200000	0.5369	rs12139438	3	rs591512	0.302113	5.27	-1.777	601	43	enet	0.28399	5.43e-08	-1.88416	0.05954
GTEx.Brain_Cerebellum	PSMG1	21	40546695	40555777	0.275	rs6517502	3.58	rs2150414	0.13293	4.25	1.638	630	8	lasso	0.091	0.0012	1.8839	0.05958
GTEx.Brain_Nucleus_accumbens_basal_ganglia	FTSJ2	7	2270000	2280000	0.228	rs6461534	3.94	rs7787274	0.02697	3.79	1.884	389	1	lasso	0.045492	0.0232	1.884	0.0596
GTEx.Brain_Putamen_basal_ganglia	ZNF580	19	56153418	56154835	0.428	rs11233	3.42	rs17886456	0.13822	5.04	1.773	535	4	lasso	0.18807	3.12e-05	1.8831	0.0597
GTEx.Brain_Cortex	RBM6	3	50000000	50100000	0.214	rs9860055	4.23	rs6765484	0.249	5.29	-1.958	375	4	lasso	0.2931	8.84e-09	-1.8824	0.059785
GTEx.Brain_Cerebellar_Hemisphere	ANKRD42	11	82900000	83000000	0.262	rs2510475	-4.11	rs2512671	0.10472	4.25	1.523	404	25	enet	0.16021	6.61e-05	1.88225	0.0598
GTEx.Brain_Cerebellum	ZNF567	19	37178530	37218603	0.206	rs2462576	-2.49	rs9676958	0.011153	3.72	1.991	290	13	lasso	0.025195	0.0603	1.8823	0.0598
GTEx.Brain_Cerebellum	CTC-338M12.5	5	181000000	181000000	0.2463	rs2010351	-2.94	rs254456	0.10544	4.08	1.009	217	16	enet	0.01193	0.139	1.882	0.059836
GTEx.Brain_Cerebellar_Hemisphere	SMARCB1	22	24129150	24175890	0.5875	rs2330625	-2.73	rs2073391	0.34157	-5.56	-1.74	438	8	lasso	0.30325	1.63e-08	1.8817	0.05988
GTEx.Brain_Nucleus_accumbens_basal_ganglia	MRPS18AP1	3	48300000	48300000	0.476	rs1264194	3.44	rs6796490	0.15912	4.61	-1.089	239	12	lasso	0.1013	0.00116	-1.881	0.059967
GTEx.Brain_Hypothalamus	ALDH8A1	6	135000000	135000000	0.341	rs228420	-3.62	rs2297338	0.27056	-5.45	-1.852	418	14	enet	0.3098	4.96e-08	1.88	0.0601
GTEx.Brain_Nucleus_accumbens_basal_ganglia	RP11-459I19.1	2	220000000	220000000	0.237	rs13029742	4.79	rs13419988	-0.006357	-3.2	3.742	364	7	lasso	-0.00959	0.714	-1.8799	0.060121
GTEx.Brain_Nucleus_accumbens_basal_ganglia	CYP51P2	13	29296523	29298158	0.264	rs719368	3.1	rs9508253	0.13402	4.17	-0.999	465	4	lasso	0.13197	0.000219	-1.879	0.0602
GTEx.Brain_Hippocampus	CTB-5E10.3	19	13882932	13884932	0.464	rs1363345	-3.02	rs371671	0.30436	-5.24	0.952	314	30	enet	0.178122	5.72e-05	-1.8787	0.060286
GTEx.Brain_Hippocampus	CCDC94	19	4247076	4269087	0.315	rs16992502	2.59	rs7248755	0.17813	4.34	1.57	350	3	lasso	0.191967	2.86e-05	1.8778	0.060411
GTEx.Brain_Cerebellum	HP1BP3	1	21100000	21100000	0.267	rs1985278	3.04	rs1888759	0.07323	3.43	-1.814	453	4	lasso	0.032743	0.0381	-1.8772	0.060487
GTEx.Brain_Frontal_Cortex_BA9	RP11-479G22.8	10	33200000	33200000	0.176	rs11009295	2.93	rs1541135	0.079338	-4.21	-1.961	434	4	lasso	0.067325	0.00746	1.87722	0.06049
GTEx.Brain_Cerebellum	LIG3	17	33307513	33332083	0.2362	rs772124	3.12	rs1003918	0.256247	-5.37	1.877	486	1	lasso	0.2516	4.71e-08	-1.877	0.0605
GTEx.Brain_Cerebellum	SCAMP4	19	1914978	1926016	0.291	rs2270048	-4.42	rs6510631	0.130315	-3.94	-1.842	354	5	lasso	0.046826	0.0164	1.8767	0.06056
GTEx.Brain_Frontal_Cortex_BA9	TIPIN	15	66600000	66700000	0.283	rs17254697	-2.8	rs6494562	0.282665	5.24	1.88	515	7	lasso	0.26083	1.39e-07	1.87669	0.06056
GTEx.Brain_Hypothalamus	RP11-932O9.9	15	30900000	30900000	0.355	rs16956362	2.13	rs4779776	0.1101	4.32	-0.893	187	40	enet	0.1863	3.8e-05	-1.87648	0.0606
GTEx.Brain_Cerebellar_Hemisphere	LSM14A	19	34663409	34720420	0.288	rs4805961	4.08	rs494387	0.033046	-3.33	-0.987	402	5	lasso	0.06418	0.00986	1.87419	0.0609
GTEx.Brain_Caudate_basal_ganglia	TFR2	7	100000000	100000000	0.1435	rs6968731	-2.76	rs11761253	0.001245	3.44	-0.639	271	16	enet	0.00461	0.231	-1.8733	0.061
GTEx.Brain_Caudate_basal_ganglia	RP11-408A13.4	9	14600000	14600000	0.301	rs4741388	3.66	rs11790280	0.166615	4.48	2.227	689	9	lasso	0.15929	2.54e-05	1.87334	0.061021
GTEx.Brain_Cerebellum	CTB-50L17.5	19	4429686	4430931	0.326	rs16992502	2.59	rs34080966	0.218279	-5.31	-1.894	348	4	lasso	0.196714	1.81e-06	1.8718	0.06124
GTEx.Brain_Cerebellum	HLA-DQB1	6	32627244	32636160	0.469	rs532098	2.81	rs1063355	0.2329	5.09	-2.055	217	4	lasso	0.2383	1.16e-07	-1.87163	0.061258
GTEx.Brain_Hypothalamus	GNLY	2	85900000	85900000	0.234	rs11684413	3.07	rs4832179	-0.00562	3.42	-0.721	466	19	enet	0.00163	0.291	1.8706	0.06141
GTEx.Brain_Cortex	SLC9A3	5	473000	524000	0.8489	rs11134054	3.02	rs2278254	0.34335	5.95	-1.444	331	12	lasso	0.505583	4.14e-16	-1.8698	0.06151
GTEx.Brain_Putamen_basal_ganglia	PPIL3	2	202000000	202000000	0.371	rs2254576	3.26	rs4487072	0.11544	-5.09	1.041	455	25	enet	0.1258	0.00068	-1.86948	0.061556
GTEx.Brain_Caudate_basal_ganglia	TRIP4	15	64700000	64700000	0.184	rs12438519	-2.84	rs673931	0.04998	4.33	1.392	311	5	lasso	0.07427	0.00368	1.86895	0.06163
GTEx.Brain_Cerebellar_Hemisphere	FASTKD1	2	170000000	170000000	0.465	rs12619026	3.35	rs12478568	0.30359	5.25	2.083	427	29	enet	0.302872	1.67e-08	1.86834	0.06171
GTEx.Brain_Frontal_Cortex_BA9	ANKRD27	19	33087913	33166105	0.35	rs7255223	-3.5	rs752719	0.40643	-6.2	1.682	416	9	lasso	0.3705	9.32e-11	-1.8683	0.06173
GTEx.Brain_Cerebellum	LYN	8	56800000	56900000	0.198	rs6474063	3.28	rs10095917	0.10413	-4.31	1.525	447	4	lasso	0.16637	1.24e-05	-1.8676	0.061818
GTEx.Brain_Cerebellum	LYRM4	6	5100000	5260000	0.243	rs9392668	3.23	rs12660749	-0.01	3.66	1.736	722	18	enet	-0.00892	0.744	1.8667	0.06194
GTEx.Brain_Cerebellum	TIPIN	15	66600000	66700000	0.319	rs17254697	-2.8	rs6494562	0.146742	5.03	1.88	515	7	lasso	0.13564	8.27e-05	1.86618	0.06202
GTEx.Brain_Caudate_basal_ganglia	SRR	17	2210330	2224910	0.264	rs4268798	3	rs11658881	0.033159	-4.19	-2.069	406	3	lasso	0.02015	0.0857	1.866	0.0621
GTEx.Brain_Frontal_Cortex_BA9	TSGA10	2	99600000	99800000	0.3495	rs17446058	2.26	rs11123761	0.16834	-4.2	-0.353	336	33	enet	0.1103	0.000762	1.8653	0.062144
GTEx.Brain_Frontal_Cortex_BA9	TOMM5	9	37600000	37600000	0.308	rs10973289	2.28	rs3739575	-0.00956	-3.15	-1.953	404	16	enet	0.01131	0.158	1.86417	0.062297
GTEx.Brain_Nucleus_accumbens_basal_ganglia	KCTD15	19	34286838	34306668	0.299	rs4805961	4.08	rs285684	0.03546	3.33	-1.788	428	5	lasso	0.071374	0.00578	-1.86413	0.0623
GTEx.Brain_Cerebellum	RAD51C	17	56769934	56811703	0.3443	rs11657850	-2.97	rs34818467	0.278431	-5.68	1.882	305	8	lasso	0.24149	9.39e-08	-1.8631	0.0624
GTEx.Brain_Putamen_basal_ganglia	SLC25A27	6	46600000	46600000	0.461	rs1687134	-3.33	rs1805017	0.3268	5.3	2.176	524	5	lasso	0.29902	7.69e-08	1.8634	0.0624
GTEx.Brain_Cerebellum	PET112	4	153000000	153000000	0.1285	rs6846809	3.17	rs2406973	0.14766	-4.3	1.849	406	8	lasso	0.127643	0.000134	-1.86216	0.06258
GTEx.Brain_Putamen_basal_ganglia	LINC00116	2	111000000	111000000	0.369	rs2089640	-1.9	rs3789726	0.18031	-4.59	1.791	72	11	enet	0.21555	7.55e-06	-1.8621	0.062588
GTEx.Brain_Cerebellum	GSTO1	10	106000000	106000000	0.2803	rs11599236	-3.75	rs1865926	0.04395	3.77	-3.033	431	3	lasso	0.05868	0.00812	-1.8612	0.06272
GTEx.Brain_Cerebellar_Hemisphere	DESI1	22	41994032	42017100	0.6007	rs2839715	1.95	rs5758511	0.02776	-3.47	-1.783	304	11	lasso	0.03493	0.0447	1.8608	0.06278
GTEx.Brain_Cortex	ST5	11	8710000	8930000	0.308	rs4910051	-3.23	rs10160684	-0.00353	3.33	-0.937	522	41	enet	0.0138	0.131	1.8608	0.0628
GTEx.Brain_Cerebellum	NDUFA10	2	241000000	241000000	0.5854	rs11679243	2.89	rs13424612	0.235187	5.51	-0.535	601	34	enet	0.394981	9.24e-13	-1.85991	0.0629
GTEx.Brain_Cerebellum	ANO5	11	22200000	22300000	0.278	rs2278751	2.93	rs4627075	0.23505	5.22	1.642	407	6	lasso	0.189941	2.8e-06	1.8591	0.063013
GTEx.Brain_Cerebellar_Hemisphere	MAN2C1	15	75600000	75700000	0.231	rs11638663	2.41	rs11856606	0.151011	4.38	-2.313	226	5	lasso	0.14953	0.000117	-1.8587	0.06307
GTEx.Brain_Cortex	CHL1	3	238000	451000	0.411	rs1110344	2.35	rs6442427	0.0183	-3.59	1.446	431	7	lasso	0.07341	0.00457	-1.8581	0.063155
GTEx.Brain_Cerebellum	SNHG5	6	86400000	86400000	0.165	rs6454491	-3.03	rs1059307	0.212845	-5.07	1.554	340	13	enet	0.20419	1.12e-06	-1.8574	0.06325
GTEx.Brain_Cerebellum	PTPRCAP	11	67200000	67200000	0.395	rs1138272	-3.89	rs2302264	0.48157	-7.04	-1.786	222	7	lasso	0.457219	3.79e-15	1.8566	0.063365
GTEx.Brain_Caudate_basal_ganglia	AC091729.9	7	1200000	1200000	0.5661	rs1007766	-4.07	rs2949192	0.489269	7.4	1.797	378	4	lasso	0.52057	2.2e-17	1.8562	0.0634
GTEx.Brain_Putamen_basal_ganglia	TSNARE1	8	143000000	143000000	0.476	rs7386480	-3.24	rs4917247	-0.0126	-3.48	0.411	469	6	lasso	0.012616	0.159	1.856	0.0635
GTEx.Brain_Frontal_Cortex_BA9	ZNF580	19	56153418	56154835	0.286	rs11233	3.42	rs17886456	0.05255	3.94	1.773	535	8	lasso	0.06351	0.00913	1.8545	0.06367
GTEx.Brain_Frontal_Cortex_BA9	CRIPAK	4	1390000	1390000	0.362	rs7671502	3.21	rs4130791	0.0301	3.58	-0.748	326	7	lasso	0.04928	0.0194	-1.8542	0.0637
GTEx.Brain_Cerebellum	RP3-402G11.26	22	50637519	50638976	0.476	rs2269379	3.19	rs760753	0.14259	4.8	-1.728	378	26	enet	0.152548	2.93e-05	-1.85347	0.0638
GTEx.Brain_Hippocampus	PSMD5-AS1	9	124000000	124000000	0.611	rs10985009	-2.96	rs4837796	0.401075	6.37	-2.497	370	6	lasso	0.52835	1.38e-14	-1.8537	0.0638
GTEx.Brain_Hippocampus	RP11-815I9.4	17	18570942	18572774	0.177	rs2746028	-2.77	rs2071241	0.050799	4	-1.46	215	4	lasso	0.077138	0.00725	-1.85265	0.0639
GTEx.Brain_Cerebellum	ANKRD42	11	82900000	83000000	0.222	rs2510475	-4.11	rs10898103	0.18614	5.09	1.595	404	4	lasso	0.136098	8.05e-05	1.8527	0.063919
GTEx.Brain_Caudate_basal_ganglia	CCBL2	1	89400000	89400000	0.272	rs12098051	-2.72	rs1325923	0.213973	-5.6	-1.661	356	30	enet	0.28617	7.03e-09	1.8527	0.06392
GTEx.Brain_Cerebellar_Hemisphere	TMEM180	10	104000000	104000000	0.2312	rs11191293	-3.3	rs11593526	0.22788	4.91	1.893	339	10	lasso	0.10429	0.00126	1.8525	0.064
GTEx.Brain_Frontal_Cortex_BA9	CCDC18	1	93600000	93700000	0.117	rs619784	-2.894	rs11164938	0.01767	-3.26	0.616	306	26	enet	0.037354	0.0368	-1.8517	0.064066
GTEx.Brain_Cerebellar_Hemisphere	SORL1	11	121000000	122000000	0.373	rs10502246	4.18	rs482854	-0.01162	-3.23	0.784	576	10	lasso	0.00166	0.288	1.85153	0.0641
GTEx.Brain_Cortex	SMIM19	8	42400000	42400000	0.306	rs6996712	2.51	rs2974342	0.2203	5.44	1.899	264	16	enet	0.2828	1.76e-08	1.85139	0.0641
GTEx.Brain_Cerebellum	PIGO	9	35100000	35100000	0.1452	rs10972498	3.3	rs10814231	0.023547	-3.59	2.649	327	5	lasso	0.04626	0.0169	-1.8508	0.0642
GTEx.Brain_Cortex	NUDT13	10	74900000	74900000	0.0967	rs6415912	-3.42	rs7918396	0.0396	-3.95	1.466	223	7	lasso	0.04119	0.0272	-1.85021	0.0643
GTEx.Brain_Frontal_Cortex_BA9	COL28A1	7	7400000	7580000	0.3	rs12668835	3.43	rs12532693	0.022596	-3.89	-1.521	733	21	enet	0.10435	0.00105	1.8498	0.06435
GTEx.Brain_Cerebellum	COA1	7	43600000	43800000	0.193	rs2330785	-4.38	rs2330918	0.0757	4.38	-0.584	473	21	enet	0.085139	0.0017	-1.8497	0.06436
GTEx.Brain_Caudate_basal_ganglia	SMIM19	8	42400000	42400000	0.188	rs6996712	2.51	rs2923430	0.16767	4.55	1.716	264	5	lasso	0.1447	6.1e-05	1.8489	0.06447
GTEx.Brain_Nucleus_accumbens_basal_ganglia	GSTT2	22	24322339	24326106	0.457	rs2330625	-2.73	rs5751770	0.2933	5.78	0.909	377	36	enet	0.34771	3.75e-10	1.8487	0.06451
GTEx.Brain_Hypothalamus	NSA2	5	74100000	74100000	0.574	rs4704139	-2.79	rs6881400	0.53326	6.6	-1.768	468	9	lasso	0.52772	1.46e-14	-1.8481	0.0646
GTEx.Brain_Nucleus_accumbens_basal_ganglia	ZNF184	6	27418522	27440897	0.18	rs201004	-4.3	rs6456786	0.08287	4.57	-1.876	419	17	enet	0.10982	0.000734	-1.84775	0.06464
GTEx.Brain_Nucleus_accumbens_basal_ganglia	TMEM110	3	52900000	52900000	0.126	rs7614424	3.34	rs10510760	0.06824	3.78	-2.161	385	3	lasso	0.05379	0.0148	-1.8467	0.064787
GTEx.Brain_Cerebellum	WDYHV1	8	124000000	124000000	0.652	rs7000759	-2.82	rs3824254	0.31898	5.97	1.407	555	19	lasso	0.39226	1.16e-12	1.84601	0.064891
GTEx.Brain_Cortex	ZNF143	11	9480000	9550000	0.27	rs2290425	3.42	rs7927350	0.12862	4.14	-2.193	411	5	lasso	0.1054	0.000776	-1.8453	0.065
GTEx.Brain_Cortex	H3F3A	1	226000000	226000000	0.214	rs10915987	3.23	rs6700189	0.23382	5.08	1.845	381	2	lasso	0.16752	2.27e-05	1.845	0.06504
GTEx.Brain_Cerebellum	MUC20	3	195000000	195000000	0.6565	rs9820939	2.64	rs11926771	0.24902	5.14	2.176	304	11	lasso	0.204548	1.09e-06	1.84435	0.0651
GTEx.Brain_Cerebellum	PIDD	11	799000	806000	0.442	rs10902222	-2.34	rs4131364	0.24431	6.19	1.961	390	10	enet	0.397797	7.29e-13	1.8444	0.065122
GTEx.Brain_Frontal_Cortex_BA9	NRBF2	10	64900000	64900000	0.25	rs10733788	3.42	rs7073746	0.173132	-4.73	-1.54	386	6	lasso	0.156621	6.12e-05	1.84406	0.06517
GTEx.Brain_Hippocampus	GVQW1	9	32600000	32600000	0.313	rs13292245	-3.12	rs6476369	0.137365	4.88	1.932	505	4	lasso	0.1432	0.000317	1.8437	0.0652
GTEx.Brain_Nucleus_accumbens_basal_ganglia	LYSMD3	5	89800000	89800000	0.1923	rs10071758	-4.05	rs42467	0.114777	4.26	-1.407	382	27	enet	0.11675	0.000504	-1.84381	0.06521
GTEx.Brain_Cerebellar_Hemisphere	SLC25A27	6	46600000	46600000	0.565	rs1687134	-3.33	rs2270450	0.4649	6.46	2.015	524	19	enet	0.457	3e-13	1.843	0.065329
GTEx.Brain_Nucleus_accumbens_basal_ganglia	RBM6	3	50000000	50100000	0.201	rs9860055	4.23	rs4688755	0.18595	5.03	-1.878	375	29	enet	0.21468	1.97e-06	-1.8412	0.065586
GTEx.Brain_Cerebellum	RP11-182J1.14	15	84900000	85000000	0.272	rs12592661	-2.56	rs2020365	0.11237	-4.83	1.3	290	4	lasso	0.21023	7.52e-07	-1.84071	0.06566
GTEx.Brain_Cerebellum	GRK4	4	2970000	3040000	0.4098	rs10212869	2.98	rs2471340	0.3584	-6.18	-1.878	421	7	lasso	0.33996	7.69e-11	1.84036	0.06572
GTEx.Brain_Cortex	OSGIN2	8	90900000	90900000	0.2	rs1805889	3.33	rs40636	0.0984	-4.31	1.469	364	9	enet	0.1091	0.000633	-1.83966	0.0658
GTEx.Brain_Cerebellum	SUN1	7	856000	915000	0.15	rs1007766	-4.07	rs1880297	-0.00379	-3.52	-2.156	314	4	enet	0.021156	0.0774	1.8392	0.06589
GTEx.Brain_Cortex	C7orf50	7	1040000	1180000	0.225	rs1007766	-4.07	rs6462277	0.161938	4.59	-2.04	393	4	lasso	0.178	1.2e-05	-1.8391	0.0659
GTEx.Brain_Nucleus_accumbens_basal_ganglia	BTN3A2	6	26365387	26378546	0.469	rs2071303	-4.36	rs9393705	0.23523	-5.69	-2.835	541	29	lasso	0.44032	3.42e-13	1.83892	0.06593
GTEx.Brain_Caudate_basal_ganglia	SLC9A3	5	473000	524000	0.586	rs11134054	3.02	rs2278254	0.34725	6.03	-1.444	331	14	lasso	0.327899	3.56e-10	-1.8386	0.06597
GTEx.Brain_Cortex	TRAPPC4	11	119000000	119000000	0.295	rs9332871	3.91	rs569	0.25332	5.51	1.762	372	5	enet	0.26	7.86e-08	1.8384	0.066
GTEx.Brain_Cortex	CTD-2303H24.2	17	18431887	18446301	0.336	rs2746028	-2.77	rs1682280	0.080843	4.04	-1.35	275	42	enet	0.152928	5.29e-05	-1.8374	0.0661
GTEx.Brain_Hypothalamus	GPNMB	7	23300000	23300000	0.27	rs12533936	3.29	rs199359	0.13667	-4.4	1.997	415	4	lasso	0.13037	0.000588	-1.8372	0.06619
GTEx.Brain_Cerebellar_Hemisphere	QRICH1	3	49100000	49100000	0.261	rs7617480	4.58	rs6772452	0.08432	4.06	3.303	269	8	lasso	0.111369	0.00087	1.8365	0.0663
GTEx.Brain_Hypothalamus	RP11-381K20.5	5	137000000	137000000	0.372	rs700613	-2.61	rs2040862	-0.00952	-3.68	1.7	365	29	enet	0.09801	0.00273	-1.8359	0.0664
GTEx.Brain_Cerebellum	AK3P3	7	23200000	23200000	0.27	rs12533936	3.29	rs13438188	0.15	-4.29	1.192	416	23	enet	0.135334	8.43e-05	-1.8354	0.06645
GTEx.Brain_Putamen_basal_ganglia	FAM149A	4	187000000	187000000	0.51	rs4862687	-2.95	rs2036912	0.38274	-5.6	-1.522	618	13	enet	0.334	9.75e-09	1.835	0.06647
GTEx.Brain_Cerebellum	RP5-1159O4.1	7	7590000	7600000	0.29	rs12668835	3.43	rs7796700	0.247	5.49	-2.308	701	4	lasso	0.256606	3.34e-08	-1.8349	0.06652
GTEx.Brain_Cerebellum	METTL10	10	126000000	126000000	0.252	rs897277	3.46	rs2629529	0.04757	4.24	1.825	558	25	enet	0.07897	0.00245	1.83415	0.06663
GTEx.Brain_Cerebellar_Hemisphere	AC004951.5	7	44000000	44000000	0.646	rs15866	3	rs4582459	0.010327	4.87	-1.808	342	14	enet	0.105612	0.00117	-1.83392	0.06667
GTEx.Brain_Cerebellum	RP11-341N2.1	2	243000000	243000000	0.5716	rs35670872	-2.87	rs4973686	0.177734	5.65	1.531	85	26	enet	0.350481	3.39e-11	1.83384	0.0667
GTEx.Brain_Cerebellum	CCBL2	1	89400000	89400000	0.388	rs12098051	-2.72	rs2765527	0.30164	-5.83	-1.555	356	23	enet	0.329245	1.75e-10	1.833	0.066801
GTEx.Brain_Cerebellum	TMEM177	2	120000000	120000000	0.5162	rs838102	2.19	rs4849799	0.175001	6.13	1.917	354	3	lasso	0.232064	1.77e-07	1.83246	0.0669
GTEx.Brain_Cerebellar_Hemisphere	RP11-552F3.9	17	73872453	73875627	0.277	rs9302994	-3.65	rs8066711	0.15722	-4.52	-2.745	367	5	lasso	0.159191	6.98e-05	1.8305	0.0672
GTEx.Brain_Cerebellar_Hemisphere	MRTO4	1	19600000	19600000	0.3986	rs9064	-4.68	rs10917275	0.106365	-3.87	-1.813	492	8	lasso	0.07705	0.0051	1.82938	0.06734
GTEx.Brain_Hippocampus	SYCP2L	6	10900000	11000000	0.319	rs1675414	3.08	rs9379881	0.1229	4.52	1.569	501	4	lasso	0.16444	0.000113	1.8283	0.0675
GTEx.Brain_Putamen_basal_ganglia	AP006621.5	11	778000	784000	0.559	rs10902222	-2.34	rs4963153	0.256299	4.64	1.464	394	11	lasso	0.31431	3.15e-08	1.8277	0.0676
GTEx.Brain_Cerebellum	EMC2	8	109000000	109000000	0.294	rs4620259	-2.48	rs747690	0.19715	-5.16	-2.152	356	7	lasso	0.198	1.67e-06	1.82759	0.06761
GTEx.Brain_Hippocampus	EVI5	1	93000000	93300000	0.13	rs619784	-2.89	rs4658294	0.03116	-3.56	-1.517	344	9	enet	0.01422	0.148	1.827	0.067684
GTEx.Brain_Hypothalamus	RBM23	14	23400000	23400000	0.296	rs2284652	3.48	rs1043207	0.0587	-4.3	-1.667	561	5	lasso	0.150604	0.000222	1.826	0.0678
GTEx.Brain_Cortex	CCBL2	1	89400000	89400000	0.588	rs12098051	-2.72	rs10922530	0.39119	-6.59	-2.04	356	13	enet	0.37298	3e-11	1.8263	0.06781
GTEx.Brain_Frontal_Cortex_BA9	POLI	18	51795774	51847636	0.209	rs584330	-3.21	rs508218	0.13544	4.5	-2.17	350	5	lasso	0.155741	6.42e-05	-1.826	0.0679
GTEx.Brain_Cerebellum	AC004985.12	7	44000000	44000000	0.344	rs15866	3	rs2232109	0.0436	5.46	-1.299	348	18	enet	0.140967	5.98e-05	-1.8251	0.06798
GTEx.Brain_Frontal_Cortex_BA9	RBM6	3	50000000	50100000	0.1806	rs9860055	4.23	rs2681780	0.25322	-5.16	1.877	375	3	lasso	0.20013	5.22e-06	1.8232	0.0683
GTEx.Brain_Hippocampus	UROS	10	127000000	128000000	0.729	rs1278277	-3.37	rs11244664	0.35169	-5.53	-2.113	582	14	lasso	0.3417	7.51e-09	1.8232	0.0683
GTEx.Brain_Cerebellum	STMN3	20	62271061	62284780	0.331	rs6122161	3.21	rs2253823	0.11928	4.93	-1.207	395	10	lasso	0.19711	1.76e-06	-1.8224	0.06839
GTEx.Brain_Cerebellum	APPL2	12	106000000	106000000	0.269	rs11833072	-3.07	rs2440695	0.28556	5.56	-1.644	611	7	lasso	0.247422	6.27e-08	-1.8221	0.068433
GTEx.Brain_Frontal_Cortex_BA9	HLA-DQB1	6	32627244	32636160	0.3319	rs532098	2.81	rs1063355	0.28014	5.15	-2.055	217	3	lasso	0.2359	6.34e-07	-1.8212	0.06858
GTEx.Brain_Caudate_basal_ganglia	SEMA4D	9	92000000	92100000	0.233	rs6559331	3.07	rs10429497	0.033029	-3.95	-0.755	477	15	enet	0.11263	0.000402	1.82048	0.068687
GTEx.Brain_Hippocampus	L3HYPDH	14	59900000	60000000	0.273	rs17095757	-2.45	rs8660	0.03742	-3.91	-0.654	468	30	enet	0.0222	0.0987	-1.8199	0.0688
GTEx.Brain_Cerebellum	MPP7	10	28300000	28600000	0.2747	rs749333	3.35	rs10826459	0.2597	5.3	-2.031	647	4	lasso	0.21545	5.34e-07	-1.81944	0.06884
GTEx.Brain_Cortex	LAMC2	1	183000000	183000000	0.292	rs11589702	2.1	rs2276543	0.07735	4.19	-1.651	461	4	lasso	0.09182	0.00165	-1.8189	0.06893
GTEx.Brain_Cortex	AC000120.7	7	91800000	91800000	0.116	rs39744	-4.04	rs6956431	0.083956	-3.44	-3.037	300	16	enet	0.0657	0.00699	1.8185	0.06898
GTEx.Brain_Cerebellar_Hemisphere	ZNF605	12	133000000	134000000	0.445	rs3741490	-2.87	rs11833667	0.113175	4.88	1.689	218	7	lasso	0.10877	0.000996	1.8184	0.06901
GTEx.Brain_Putamen_basal_ganglia	RPL15P3	6	12500000	12500000	0.528	rs12213481	-4.48	rs6458503	0.02885	-3.67	-2.367	511	8	lasso	0.10779	0.00162	1.818	0.06907
GTEx.Brain_Cerebellar_Hemisphere	PTPRCAP	11	67200000	67200000	0.389	rs1138272	-3.89	rs7114510	0.43439	-6.5	-1.748	222	8	lasso	0.47366	7.69e-14	1.81781	0.0691
GTEx.Brain_Cerebellar_Hemisphere	ARPC5L	9	128000000	128000000	0.214	rs10986358	-2.21	rs10121557	0.33724	5.58	-1.818	281	2	lasso	0.318733	6.08e-09	1.8169	0.06923
GTEx.Brain_Cerebellum	SYCE1L	16	77240338	77246902	0.527	rs2200442	4.27	rs8061864	0.24807	5.66	-1.889	736	8	lasso	0.23413	1.54e-07	-1.81582	0.0694
GTEx.Brain_Cerebellum	LA16c-390E6.5	16	1495344	1496520	0.211	rs1003904	-3.46	rs10903009	0.04801	-4.07	-1.148	450	45	enet	0.07456	0.00318	1.81503	0.0695
GTEx.Brain_Cerebellar_Hemisphere	NBAS	2	15300000	15700000	0.288	rs4668431	-3.89	rs10929367	0.219984	4.87	-1.674	668	35	enet	0.170016	3.89e-05	-1.81499	0.06953
GTEx.Brain_Cerebellum	RP11-121C2.2	4	47800000	47800000	0.1743	rs2071027	2.79	rs34455561	0.0032	3.45	1.298	414	27	enet	0.066878	0.005	1.81496	0.06953
GTEx.Brain_Cerebellum	MAPK13	6	36100000	36100000	0.424	rs9462165	3.64	rs851010	0.052212	5.32	1.115	361	19	enet	0.31361	5.65e-10	1.8134	0.06977
GTEx.Brain_Frontal_Cortex_BA9	AC091729.9	7	1200000	1200000	0.48	rs1007766	-4.07	rs2949192	0.573281	7.52	1.797	378	2	lasso	0.56627	4.84e-18	1.813	0.06984
GTEx.Brain_Caudate_basal_ganglia	LIMA1	12	50600000	50700000	0.1831	rs10875982	3.39	rs706791	0.12052	4.07	-1.858	333	5	lasso	0.07316	0.00392	-1.8125	0.0699
GTEx.Brain_Hypothalamus	CASP7	10	115000000	115000000	0.374	rs2419843	4.39	rs7912899	0.05827	4.08	0.869	609	28	enet	0.07686	0.00735	1.81182	0.07
GTEx.Brain_Cerebellum	POLG	15	89900000	89900000	0.141	rs12913174	2.72	rs7168186	0.014348	3.78	1.593	441	4	lasso	0.01034	0.155	1.81164	0.07004
GTEx.Brain_Cerebellar_Hemisphere	RP11-108M9.5	1	17200000	17200000	0.4371	rs11585357	3.12	rs279024	0.003571	3.66	1.078	326	41	enet	0.10642	0.00113	1.8101	0.07028
GTEx.Brain_Cerebellar_Hemisphere	GXYLT1	12	42500000	42500000	0.253	rs10880128	-3.38	rs11609586	-0.006361	3.37	-2.297	444	24	enet	0.06956	0.00748	-1.8083	0.07057
GTEx.Brain_Hypothalamus	CCBL2	1	89400000	89400000	0.344	rs12098051	-2.72	rs7532151	0.00137	-4.48	-1.632	356	34	enet	0.12842	0.000645	1.8072	0.07073
GTEx.Brain_Putamen_basal_ganglia	TIMM8B	11	112000000	112000000	0.279	rs4935984	-3.44	rs4937297	0.009253	-3.53	1.243	351	6	lasso	0.00627	0.224	-1.807	0.07077
GTEx.Brain_Cerebellar_Hemisphere	FGF17	8	21900000	21900000	0.347	rs7831711	-4.63	rs2077478	0.000944	4.22	-0.882	434	6	lasso	0.07385	0.00601	-1.80662	0.0708
GTEx.Brain_Cortex	CTSS	1	151000000	151000000	0.168	rs7512552	4.05	rs6698495	0.0616	3.62	-0.262	298	6	lasso	0.0413	0.027	-1.8061	0.0709
GTEx.Brain_Cortex	BAIAP3	16	1383602	1398302	0.234	rs402605	3.18	rs2294605	0.22254	5.07	-1.925	443	29	enet	0.213	1.54e-06	-1.8048	0.071113
GTEx.Brain_Cortex	ALG1L	3	126000000	126000000	0.375	rs28384489	3.99	rs11920522	0.266	-5.76	1.527	405	6	lasso	0.28805	1.24e-08	-1.8041	0.071214
GTEx.Brain_Hippocampus	H3F3A	1	226000000	226000000	0.344	rs10915987	3.23	rs3768543	0.24081	5.12	1.845	381	5	lasso	0.29019	1.53e-07	1.804	0.071296
GTEx.Brain_Hypothalamus	ZNF589	3	48300000	48300000	0.434	rs1264194	3.44	rs6796490	0.22817	4.49	-1.089	248	32	enet	0.25805	9.04e-07	-1.8032	0.071359
GTEx.Brain_Hippocampus	NPIPA3	16	14802801	14820195	0.255	rs35611097	-2.7	rs226788	0.00062	3.59	-2.326	158	12	lasso	0.0143	0.147	-1.802	0.071507
GTEx.Brain_Cerebellar_Hemisphere	AKAP11	13	42800000	42900000	0.207	rs12585229	-2.9	rs9594733	0.20216	-4.69	-2.042	528	6	lasso	0.185841	1.64e-05	1.80142	0.0716
GTEx.Brain_Cerebellum	NBR1	17	41322498	41363708	0.2213	rs16940410	-3.33	rs4793234	0.29154	-5.65	-1.634	301	6	lasso	0.24228	8.9e-08	1.8018	0.0716
GTEx.Brain_Frontal_Cortex_BA9	GPNMB	7	23300000	23300000	0.295	rs12533936	3.29	rs2268747	0.239959	-5.66	1.961	415	8	lasso	0.32497	2.21e-09	-1.8015	0.07162
GTEx.Brain_Hypothalamus	SYCE1L	16	77240338	77246902	0.244	rs2200442	4.27	rs8061864	0.14181	4.4	-1.889	736	5	lasso	0.10167	0.00229	-1.801	0.07169
GTEx.Brain_Frontal_Cortex_BA9	C8orf59	8	86100000	86100000	0.218	rs4740049	-2.23	rs3808538	0.2264	4.65	-1.805	232	2	lasso	0.18596	1.18e-05	-1.7995	0.07194
GTEx.Brain_Cerebellum	DDHD2	8	38100000	38100000	0.181	rs7816768	3.03	rs16887273	0.04526	4.25	1.364	279	7	lasso	0.04856	0.0148	1.79943	0.071951
GTEx.Brain_Nucleus_accumbens_basal_ganglia	PTPLAD2	9	21000000	21000000	0.206	rs6475473	3.53	rs13296842	0.0647	-3.72	3.176	463	5	lasso	0.04748	0.0208	-1.799	0.07201
GTEx.Brain_Putamen_basal_ganglia	SCD5	4	83600000	83700000	0.346	rs11724808	-3.02	rs4515150	0.05311	-3.5	-1.229	506	62	enet	0.0507	0.0243	1.799	0.07204
GTEx.Brain_Frontal_Cortex_BA9	NBR2	17	41277627	41305688	0.439	rs16940410	-3.33	rs12944458	0.66075	-7.77	-1.761	285	12	lasso	0.64887	3.75e-22	1.7977	0.0722
GTEx.Brain_Hippocampus	RP5-1092A3.4	1	28600000	28600000	0.362	rs905908	-2.58	rs476843	0.31373	-5.15	-1.657	251	4	lasso	0.25821	8.96e-07	1.798	0.072229
GTEx.Brain_Nucleus_accumbens_basal_ganglia	AC091729.9	7	1200000	1200000	0.484	rs1007766	-4.07	rs2949192	0.59911	7.42	1.797	378	1	lasso	0.596844	1.15e-19	1.797	0.0723
GTEx.Brain_Nucleus_accumbens_basal_ganglia	AC016722.2	2	47100000	47100000	0.483	rs9309141	-2.87	rs10167561	0.179267	4.55	-1.76	588	6	lasso	0.13478	0.000188	-1.7972	0.072306
GTEx.Brain_Nucleus_accumbens_basal_ganglia	ANKRD27	19	33087913	33166105	0.249	rs7255223	-3.5	rs6510263	0.24762	-5.01	1.634	416	3	lasso	0.237872	4.9e-07	-1.7971	0.07232
GTEx.Brain_Hypothalamus	SPTLC1	9	94800000	94900000	0.414	rs7035248	2.91	rs6479397	0.06252	4.72	2.004	484	6	lasso	0.19257	2.77e-05	1.79664	0.0724
GTEx.Brain_Caudate_basal_ganglia	LINC00116	2	111000000	111000000	0.351	rs2089640	-1.9	rs3789726	0.20294	-5.06	1.791	72	9	lasso	0.17453	1.01e-05	-1.796	0.0725
GTEx.Brain_Cerebellar_Hemisphere	NBR2	17	41277627	41305688	0.411	rs16940410	-3.33	rs8176109	0.64711	-7.53	-1.705	285	12	lasso	0.624093	3.5e-20	1.7958	0.0725
GTEx.Brain_Cortex	RP11-166B2.1	16	12021230	12070500	0.635	rs7202234	-2.89	rs2869492	0.45752	6.65	2.388	475	19	enet	0.443	1.14e-13	1.7957	0.07254
GTEx.Brain_Hypothalamus	TRAPPC4	11	119000000	119000000	0.365	rs9332871	3.91	rs3916581	0.15114	4.64	1.517	372	5	lasso	0.16625	0.000103	1.795	0.0726
GTEx.Brain_Caudate_basal_ganglia	LRRC39	1	101000000	101000000	0.3172	rs4908005	-2.71	rs17121792	0.09661	4.07	-1.302	435	10	lasso	0.06981	0.00475	-1.7951	0.072633
GTEx.Brain_Cerebellum	MRPL55	1	228000000	228000000	0.155	rs13374918	2.37	rs7523917	0.07089	-4.21	1.65	321	3	lasso	0.126061	0.000148	-1.7947	0.072702
GTEx.Brain_Nucleus_accumbens_basal_ganglia	SLN	11	108000000	108000000	0.277	rs10890720	4.09	rs649974	0.08457	4.49	1.91	439	9	lasso	0.0739	0.00504	1.7938	0.07284
GTEx.Brain_Hypothalamus	CTD-3025N20.3	8	66500000	66500000	0.34	rs7817180	3.39	rs6993876	0.35044	-5.68	1.636	351	5	lasso	0.32385	2.18e-08	-1.7936	0.0729
GTEx.Brain_Cerebellum	TNFRSF14	1	2490000	2500000	0.172	rs3100865	-2.9	rs6667605	0.06788	4.39	-1.692	344	6	enet	0.098636	0.000765	-1.7932	0.072948
GTEx.Brain_Cerebellar_Hemisphere	CYP2D6	22	42522501	42526908	0.4889	rs11090093	-3.89	rs5758610	0.38529	6.5	-1.927	341	16	enet	0.4924	1.59e-14	-1.7915	0.07321
GTEx.Brain_Cerebellum	RPL8	8	146000000	146000000	0.224	rs2958482	-2.13	rs2955195	0.18718	5.25	-1.692	202	11	enet	0.17287	8.26e-06	-1.7912	0.073261
GTEx.Brain_Cortex	RP3-388E23.2	6	136000000	136000000	0.279	rs6901981	-2.96	rs2207000	0.164398	-4.96	-1.55	332	13	enet	0.191	5.77e-06	1.7899	0.07347
GTEx.Brain_Cerebellum	UROS	10	127000000	128000000	0.3547	rs1278277	-3.37	rs11244664	0.23756	-5.31	-2.113	582	8	lasso	0.25193	4.61e-08	1.78983	0.07348
GTEx.Brain_Cerebellum	LINC00969	3	195000000	195000000	0.6372	rs9820939	2.64	rs11926771	0.16763	5.09	2.176	311	12	lasso	0.279823	6.57e-09	1.78828	0.0737
GTEx.Brain_Hypothalamus	GEMIN5	5	154000000	154000000	0.277	rs13179975	-2.85	rs3909899	0.21885	4.26	1.645	460	18	enet	0.21022	1.13e-05	1.7878	0.0738
GTEx.Brain_Cerebellar_Hemisphere	AC116614.1	2	945000	946000	0.403	rs2867113	-3.5	rs2724885	0.042556	4.43	1.241	496	10	lasso	0.095705	0.00196	1.78478	0.0743
GTEx.Brain_Cerebellum	ARMC5	16	31469401	31478487	0.228	rs17708472	3.62	rs8045738	0.03815	-3.79	0.823	269	13	lasso	0.03967	0.0251	-1.7845	0.0743
GTEx.Brain_Hippocampus	CTD-3025N20.3	8	66500000	66500000	0.204	rs7817180	3.39	rs2175810	0.15037	-4.43	1.465	351	6	lasso	0.10382	0.00207	-1.7847	0.0743
GTEx.Brain_Caudate_basal_ganglia	NBR2	17	41277627	41305688	0.349	rs16940410	-3.33	rs8176109	0.475129	-7.41	-1.705	285	27	enet	0.49836	2.02e-16	1.784	0.0744
GTEx.Brain_Hypothalamus	PTPRCAP	11	67200000	67200000	0.166	rs1138272	-3.89	rs10274	0.208032	-4.48	-1.773	222	4	lasso	0.19035	3.1e-05	1.784	0.0744
GTEx.Brain_Nucleus_accumbens_basal_ganglia	PKMP3	6	86400000	86400000	0.125	rs6454491	-3.03	rs7742691	0.15515	-4.3	1.721	329	5	lasso	0.10917	0.00076	-1.784	0.07444
GTEx.Brain_Frontal_Cortex_BA9	RAD51C	17	56769934	56811703	0.397	rs11657850	-2.97	rs17822735	0.43734	-6.34	1.759	305	7	lasso	0.40759	5.98e-12	-1.7831	0.0746
GTEx.Brain_Frontal_Cortex_BA9	RBM19	12	114000000	114000000	0.3377	rs7137339	-3.15	rs11066776	0.03946	-3.86	-0.042	665	7	lasso	0.04412	0.0256	-1.7823	0.0747
GTEx.Brain_Cortex	RSRC1	3	158000000	158000000	0.429	rs1566552	-2.69	rs827123	0.0221	-3.46	-1.999	528	7	lasso	0.00459	0.234	1.7822	0.074718
GTEx.Brain_Cerebellar_Hemisphere	NUPL2	7	23200000	23200000	0.538	rs12533936	3.29	rs1881203	0.499433	-6.87	1.781	423	8	lasso	0.539537	2.31e-16	-1.78206	0.07474
GTEx.Brain_Cerebellum	STK32C	10	134000000	134000000	0.4124	rs9419647	-3.2	rs2818413	-0.00832	3.59	1.256	489	36	enet	0.07801	0.0026	1.77955	0.07515
GTEx.Brain_Nucleus_accumbens_basal_ganglia	HBS1L	6	135000000	135000000	0.218	rs228420	-3.62	rs4440481	0.02965	-3.7	-2.289	419	33	enet	0.02095	0.0895	1.779	0.07522
GTEx.Brain_Hypothalamus	RPL23AP79	19	59086812	59102991	0.357	rs2304521	-2.39	rs1550813	0.01097	-3.56	1.384	221	32	enet	0.058145	0.0177	-1.77849	0.0753
GTEx.Brain_Nucleus_accumbens_basal_ganglia	MEAF6	1	38000000	38000000	0.272	rs2497991	2.62	rs727670	0.14001	-4.11	-1.645	443	5	lasso	0.09507	0.00163	1.7787	0.0753
GTEx.Brain_Cerebellar_Hemisphere	FTSJ2	7	2270000	2280000	0.452	rs6461534	3.94	rs7787274	0.161868	5.09	1.884	389	22	enet	0.364863	2.8e-10	1.77857	0.07531
GTEx.Brain_Cerebellum	ZNF496	1	247000000	247000000	0.259	rs1954187	3.38	rs11581163	0.12669	-4.58	1.805	465	24	enet	0.123987	0.000168	-1.7783	0.075349
GTEx.Brain_Caudate_basal_ganglia	RP11-17E13.2	1	75200000	75200000	0.4761	rs699844	-4.1	rs7522428	0.334991	5.87	1.56	373	4	lasso	0.37994	6.67e-12	1.7781	0.07539
GTEx.Brain_Cortex	TMEM165	4	56300000	56300000	0.314	rs6554238	3.38	rs7663650	0.075559	-4.09	1.45	400	6	lasso	0.0447	0.0223	-1.7773	0.07552
GTEx.Brain_Cerebellum	RP11-455J20.3	2	191000000	191000000	0.4892	rs17271148	-2.18	rs10931430	0.171814	-5.68	1.604	309	33	enet	0.289334	3.33e-09	-1.77654	0.0756
GTEx.Brain_Cerebellum	TBC1D1	4	37900000	38100000	0.5708	rs907311	-3.23	rs4832960	0.10168	-4.44	-1.609	786	14	lasso	0.078324	0.00255	1.77654	0.07564
GTEx.Brain_Frontal_Cortex_BA9	RP11-190A12.8	1	160000000	160000000	0.36	rs12410866	-3.29	rs4656856	0.25225	5.47	-2.613	494	4	lasso	0.345131	5.59e-10	-1.7764	0.075672
GTEx.Brain_Cerebellar_Hemisphere	COA5	2	99200000	99200000	0.141	rs2084713	-3.37	rs4851145	0.079301	4.08	1.611	303	10	enet	0.074439	0.00583	1.77567	0.07579
GTEx.Brain_Hypothalamus	AC092295.7	19	37063972	37085610	0.356	rs17639574	-2.5	rs7259256	0.19877	4.73	-0.515	305	44	enet	0.274239	3.72e-07	-1.7755	0.0758
GTEx.Brain_Cerebellar_Hemisphere	RP11-395P17.3	9	131000000	131000000	0.324	rs1004464	2.83	rs1004464	0.03358	3.74	2.83	286	4	lasso	0.062456	0.0108	1.7752	0.07586
GTEx.Brain_Nucleus_accumbens_basal_ganglia	STK19	6	31938943	31949228	0.253	rs429150	-3.31	rs2516412	0.04206	-3.72	-1.38	209	36	enet	0.04885	0.0193	1.77524	0.07586
GTEx.Brain_Frontal_Cortex_BA9	HLA-DRB1	6	32546546	32557625	0.4261	rs429150	-3.31	rs9271055	0.34813	5.92	-1.134	233	6	lasso	0.3915	2.01e-11	-1.7751	0.07588
GTEx.Brain_Cerebellum	2002-03-01	19	8478154	8503901	0.351	rs12462590	2.75	rs17160520	0.220276	5.28	1.616	333	5	lasso	0.189254	2.92e-06	1.7748	0.07593
GTEx.Brain_Cerebellum	IGHMBP2	11	68700000	68700000	0.307	rs12283434	-2.59	rs11228413	0.11306	-4.99	-1.798	406	17	enet	0.167662	1.15e-05	1.7739	0.076074
GTEx.Brain_Frontal_Cortex_BA9	LINC00116	2	111000000	111000000	0.3493	rs2089640	-1.9	rs11898910	0.29945	-5.52	1.73	72	6	lasso	0.30909	6.37e-09	-1.7738	0.076092
GTEx.Brain_Cerebellum	AKAP11	13	42800000	42900000	0.303	rs12585229	-2.9	rs2122242	0.29343	-6.1	-1.922	528	15	enet	0.295765	2.09e-09	1.773	0.0762
GTEx.Brain_Cerebellum	ARPC5L	9	128000000	128000000	0.3063	rs10986358	-2.21	rs10986471	0.369093	6.73	-1.785	281	7	enet	0.268574	1.45e-08	-1.7734	0.0762
GTEx.Brain_Cerebellum	NSA2	5	74100000	74100000	0.668	rs4704139	-2.79	rs6877188	0.65439	8.25	-1.887	468	10	lasso	0.67021	4.79e-26	-1.7716	0.076466
GTEx.Brain_Cortex	RP11-73M18.8	14	104000000	104000000	0.353	rs3212028	2.76	rs2296482	0.1314	5.18	1.578	333	34	enet	0.25348	1.19e-07	1.7716	0.0765
GTEx.Brain_Frontal_Cortex_BA9	DUS2	16	68028689	68113223	0.167	rs9888796	-2.97	rs2863981	0.19072	4.65	-1.875	280	3	lasso	0.16138	4.7e-05	-1.7695	0.0768
GTEx.Brain_Caudate_basal_ganglia	NAPSB	19	50837053	50848024	0.286	rs8103945	-2.2	rs10853813	-0.00493	-4.17	-0.963	376	59	enet	0.05493	0.0111	1.7691	0.07688
GTEx.Brain_Nucleus_accumbens_basal_ganglia	ALG1L	3	126000000	126000000	0.458	rs28384489	3.99	rs3804587	0.13443	-5.2	1.939	405	7	enet	0.18874	9e-06	-1.7678	0.077092
GTEx.Brain_Caudate_basal_ganglia	2002-03-01	19	8478154	8503901	0.427	rs12462590	2.75	rs17160520	0.13085	4.94	1.616	333	33	enet	0.20907	1.17e-06	1.7671	0.0772
GTEx.Brain_Putamen_basal_ganglia	2002-03-01	19	8478154	8503901	0.521	rs12462590	2.75	rs17160520	0.24769	5.23	1.616	333	10	lasso	0.37214	8.98e-10	1.7664	0.0773
GTEx.Brain_Cerebellar_Hemisphere	URAHP	16	90106169	90114181	0.66	rs3803683	3.24	rs1805007	0.279402	5.53	2.249	231	53	enet	0.46414	1.68e-13	1.76537	0.077501
GTEx.Brain_Frontal_Cortex_BA9	FARP2	2	242000000	242000000	0.1561	rs35670872	-2.87	rs3771344	0.02855	-3.95	-2.049	373	21	enet	0.07572	0.00479	1.7653	0.077505
GTEx.Brain_Cortex	CDAN1	15	43000000	43000000	0.104	rs4924707	-3.13	rs16957020	0.02422	3.85	-1.595	271	5	lasso	0.05547	0.0123	-1.76532	0.07751
GTEx.Brain_Cerebellum	ZNF304	19	57862675	57871266	0.298	rs2048428	-2.42	rs862710	0.299339	-5.82	1.626	490	3	lasso	0.320967	3.26e-10	-1.7651	0.07755
GTEx.Brain_Putamen_basal_ganglia	LCMT2	15	43600000	43600000	0.175	rs12912505	-4.08	rs546722	0.04501	-3.73	-1.528	256	4	lasso	0.01756	0.123	1.7648	0.0776
GTEx.Brain_Caudate_basal_ganglia	C9orf156	9	101000000	101000000	0.403	rs10817858	2.77	rs10119795	0.394989	6.4	-1.475	492	4	lasso	0.38938	3.13e-12	-1.76269	0.077952
GTEx.Brain_Caudate_basal_ganglia	ALG1L	3	126000000	126000000	0.265	rs28384489	3.99	rs4542969	0.190366	-4.85	1.764	405	3	lasso	0.11228	0.000411	-1.7618	0.0781
GTEx.Brain_Cortex	ADAMTS13	9	136000000	136000000	0.252	rs3124768	3.32	rs3124752	0.154489	-4.62	1.708	581	7	enet	0.10443	0.000821	-1.7613	0.0782
GTEx.Brain_Hypothalamus	TIPIN	15	66600000	66700000	0.406	rs17254697	-2.8	rs12914520	0.3388	5.67	1.875	515	9	lasso	0.3527	3.84e-09	1.76127	0.0782
GTEx.Brain_Hypothalamus	RP11-296I10.6	16	70253477	70279519	0.129	rs2168608	-4.21	rs7192865	0.05267	-3.78	-2.287	200	11	enet	0.0812	0.006	1.76	0.0784
GTEx.Brain_Cerebellum	TMEM167A	5	82300000	82400000	0.1811	rs6869304	2.77	rs1193693	0.01763	-4.23	-1.47	412	11	enet	0.03274	0.0381	1.7599	0.078422
GTEx.Brain_Cerebellum	ENDOG	9	132000000	132000000	0.2761	rs2479028	-2.88	rs2282394	0.149939	-4.86	1.928	287	4	lasso	0.141282	5.86e-05	-1.7591	0.0786
GTEx.Brain_Nucleus_accumbens_basal_ganglia	MRTO4	1	19600000	19600000	0.239	rs9064	-4.68	rs10917277	0.12792	-4.22	-1.696	492	5	lasso	0.12568	0.00031	1.7589	0.0786
GTEx.Brain_Putamen_basal_ganglia	ZNF138	7	64300000	64300000	0.195	rs10247383	2.65	rs17770786	-0.0126	3.63	0.533	284	10	enet	0.02122	0.102	1.7586	0.07865
GTEx.Brain_Cerebellum	TSPAN14	10	82200000	82300000	0.402	rs7916423	-3.2	rs10788622	0.08298	-4.55	-1.821	558	37	enet	0.15626	2.33e-05	1.75811	0.07873
GTEx.Brain_Cerebellar_Hemisphere	LINC00116	2	111000000	111000000	0.286	rs2089640	-1.9	rs11898910	0.2466	-4.81	1.73	72	4	lasso	0.219237	2.52e-06	-1.75768	0.0788
GTEx.Brain_Cortex	PTCHD3P1	10	29700000	29800000	0.5132	rs530410	-2.95	rs10082484	0.1437	5.29	1.653	761	32	enet	0.2692	4.31e-08	1.75581	0.0791
GTEx.Brain_Hypothalamus	RP4-669P10.16	22	42535623	42535938	0.315	rs11090093	-3.89	rs8142673	0.0673	4.49	-0.502	346	3	lasso	0.29645	1.07e-07	-1.756	0.07911
GTEx.Brain_Hypothalamus	RFWD3	16	74655292	74700779	0.241	rs8052228	4.53	rs4888256	-0.00839	3.04	0.399	374	4	lasso	-0.00908	0.592	-1.754	0.07937
GTEx.Brain_Cerebellum	ZFP1	16	75182390	75206134	0.36	rs7188641	2.79	rs12935567	0.07414	-4.24	-1.884	424	30	enet	0.19326	2.26e-06	1.75431	0.0794
GTEx.Brain_Cortex	LINC00116	2	111000000	111000000	0.298	rs2089640	-1.9	rs2271242	0.1797	-4.5	1.785	72	9	lasso	0.174219	1.53e-05	-1.7537	0.0795
GTEx.Brain_Frontal_Cortex_BA9	RP11-112J3.16	9	35800000	35800000	0.329	rs10972498	3.3	rs1570250	-0.00898	3.57	-0.798	402	5	lasso	0.04179	0.029	-1.75278	0.07964
GTEx.Brain_Cerebellar_Hemisphere	PIDD	11	799000	806000	0.476	rs10902222	-2.34	rs4131364	0.23464	5.65	1.961	390	28	enet	0.29707	2.41e-08	1.7521	0.0798
GTEx.Brain_Nucleus_accumbens_basal_ganglia	RP11-166B2.1	16	12021230	12070500	0.78	rs7202234	-2.89	rs2869492	0.526372	6.99	2.388	475	33	enet	0.502656	1.58e-15	1.7513	0.07989
GTEx.Brain_Cerebellar_Hemisphere	PET112	4	153000000	153000000	0.244	rs6846809	3.17	rs3805356	0.24269	-4.86	1.931	406	6	lasso	0.20846	4.64e-06	-1.75106	0.079936
GTEx.Brain_Cerebellar_Hemisphere	POLR2C	16	57496299	57504266	0.431	rs1651665	-4.04	rs223877	0.155168	4.73	1.151	555	4	lasso	0.15037	0.000112	1.7506	0.080015
GTEx.Brain_Frontal_Cortex_BA9	NUDT19	19	33182867	33204702	0.184	rs7255223	-3.5	rs752719	0.0572	-4.11	1.682	390	25	enet	0.11812	0.0005	-1.7506	0.08002
GTEx.Brain_Putamen_basal_ganglia	PTPRCAP	11	67200000	67200000	0.238	rs1138272	-3.89	rs10274	0.260708	-4.99	-1.773	222	4	lasso	0.21928	6.21e-06	1.7497	0.08018
GTEx.Brain_Caudate_basal_ganglia	TTC32	2	20100000	20100000	0.241	rs6705765	-3.53	rs7563410	0.21722	4.89	1.194	578	2	lasso	0.20739	1.3e-06	1.7497	0.0802
GTEx.Brain_Cerebellar_Hemisphere	ZNF192P1	6	28129559	28137372	0.552	rs3734572	4.54	rs1340004	0.17469	5.79	-2.181	457	49	enet	0.37907	1.04e-10	-1.7485	0.08037
GTEx.Brain_Frontal_Cortex_BA9	BAG6	6	31606805	31620170	0.2142	rs2523578	-3.32	rs707939	0.08764	4.16	1.206	238	4	lasso	0.112	0.000696	1.7484	0.0804
GTEx.Brain_Putamen_basal_ganglia	CYBA	16	88709691	88717560	0.528	rs8060693	-4.2	rs4782309	0.0114	3.44	1.062	342	54	enet	0.08057	0.0059	-1.748	0.080466
GTEx.Brain_Cerebellum	SYS1	20	43990577	43997855	0.401	rs7271519	3.08	rs927000	-0.0097	-3.25	-1.455	483	14	lasso	-0.00863	0.713	1.748	0.08047
GTEx.Brain_Cerebellar_Hemisphere	PHLDB1	11	118000000	119000000	0.275	rs7107305	4.03	rs11216930	-0.00167	3.79	-0.712	440	43	enet	0.08354	0.00366	-1.74804	0.0805
GTEx.Brain_Cerebellum	NUPL2	7	23200000	23200000	0.412	rs12533936	3.29	rs10254544	0.384	-7.01	1.691	423	20	enet	0.452308	5.98e-15	-1.7472	0.0806
GTEx.Brain_Cerebellar_Hemisphere	RP11-296I10.6	16	70253477	70279519	0.19	rs2168608	-4.21	rs7189474	0.199594	4.64	1.52	200	5	lasso	0.18758	1.49e-05	1.74669	0.080691
GTEx.Brain_Hippocampus	NBR2	17	41277627	41305688	0.456	rs16940410	-3.33	rs11653231	0.510989	-6.62	-1.697	285	9	lasso	0.471611	1.23e-12	1.74666	0.0807
GTEx.Brain_Hypothalamus	CTA-390C10.10	22	25872185	25875938	0.436	rs542162	-3.61	rs760555	0.2223	-4.35	-1.627	491	12	lasso	0.07404	0.00838	1.746	0.08088
GTEx.Brain_Frontal_Cortex_BA9	RP5-1092A3.4	1	28600000	28600000	0.414	rs905908	-2.584	rs905909	0.29839	-5.7	-1.679	251	2	lasso	0.270899	7.41e-08	1.7451	0.080969
GTEx.Brain_Caudate_basal_ganglia	SEMA6C	1	151000000	151000000	0.3492	rs4528122	2.61	rs3806386	0.21616	4.84	1.317	299	2	lasso	0.17334	1.08e-05	1.7445	0.081066
GTEx.Brain_Putamen_basal_ganglia	SLC9A3	5	473000	524000	0.371	rs11134054	3.02	rs2278254	0.2622	4.83	-1.444	331	28	enet	0.24492	1.58e-06	-1.7435	0.0812
GTEx.Brain_Cerebellum	GTF2H5	6	159000000	159000000	0.597	rs341119	3.69	rs2363781	0.104111	-4.72	0.958	529	49	enet	0.20996	7.66e-07	1.7432	0.0813
GTEx.Brain_Cerebellar_Hemisphere	KNOP1	16	19721831	19726359	0.462	rs16971792	3.31	rs2074037	0.367373	6.07	-1.575	442	8	lasso	0.33584	1.99e-09	-1.74303	0.081328
GTEx.Brain_Cerebellar_Hemisphere	MFSD6	2	191000000	191000000	0.138	rs7601608	-3.28	rs7569128	0.204242	4.56	1.965	369	4	lasso	0.133414	0.000275	1.743	0.08133
GTEx.Brain_Putamen_basal_ganglia	NSA2	5	74100000	74100000	0.471	rs4704139	-2.79	rs957680	0.45457	6.28	-1.848	468	4	lasso	0.46131	1.92e-12	-1.7427	0.0814
GTEx.Brain_Caudate_basal_ganglia	RP5-1092A3.4	1	28600000	28600000	0.4575	rs905908	-2.58	rs576550	0.443184	-6.63	-1.633	251	18	enet	0.4232	1.9e-13	1.7425	0.081414
GTEx.Brain_Cerebellar_Hemisphere	SDHAF2	11	61200000	61200000	0.362	rs7111608	-2.67	rs921635	0.09672	4.4	-1.86	341	4	lasso	0.07434	0.00586	-1.74233	0.0815
GTEx.Brain_Cerebellar_Hemisphere	CHL1	3	238000	451000	0.218	rs1110344	2.35	rs330891	0.19903	4.33	1.012	431	17	enet	0.198008	8.34e-06	1.7422	0.0815
GTEx.Brain_Cortex	LSMEM1	7	112000000	112000000	0.274	rs7806781	-3.16	rs11768787	0.08501	4.22	-1.96	403	19	enet	0.0969	0.00125	-1.742	0.08151
GTEx.Brain_Hypothalamus	NBR2	17	41277627	41305688	0.437	rs16940410	-3.33	rs8176318	0.59356	-7.03	-1.748	285	8	lasso	0.59553	3.27e-17	1.74132	0.0816
GTEx.Brain_Nucleus_accumbens_basal_ganglia	CCBL2	1	89400000	89400000	0.378	rs12098051	-2.72	rs10801690	0.44245	-6.4	-1.523	356	20	enet	0.3226	2.13e-09	1.7414	0.0816
GTEx.Brain_Hypothalamus	RP11-375N15.2	8	9410000	9410000	0.22	rs17703426	-3.82	rs587059	0.26827	-4.77	-1.688	578	8	lasso	0.22392	5.55e-06	1.74	0.0819
GTEx.Brain_Cerebellum	DBF4B	17	42785976	42829632	0.604	rs4098686	4.78	rs7502528	0.404013	-6.47	1.126	390	9	lasso	0.40116	5.49e-13	-1.7372	0.0824
GTEx.Brain_Frontal_Cortex_BA9	CCDC88B	11	64100000	64100000	0.226	rs12786124	-3.27	rs645078	0.09701	-4.7	-1.799	336	10	lasso	0.088769	0.0024	1.7359	0.082576
GTEx.Brain_Caudate_basal_ganglia	TNFAIP6	2	152000000	152000000	0.352	rs4664492	4.7	rs289871	0.01444	3.71	1.724	443	36	enet	-0.00749	0.604	1.7352	0.0827
GTEx.Brain_Caudate_basal_ganglia	CTD-3025N20.3	8	66500000	66500000	0.285	rs7817180	3.39	rs1053088	0.24508	-5.68	1.63	351	3	lasso	0.2639	3.24e-08	-1.7349	0.08276
GTEx.Brain_Cerebellar_Hemisphere	CEP104	1	3730000	3770000	0.4645	rs1128474	3.02	rs6663840	0.109662	-4.39	-1.373	458	5	lasso	0.10249	0.00138	1.7348	0.08278
GTEx.Brain_Cortex	RP1-59M18.2	11	18000000	18000000	0.445	rs36101996	3	rs4237721	0.03565	3.81	-0.824	499	34	enet	0.2208	9.28e-07	-1.734	0.0829
GTEx.Brain_Nucleus_accumbens_basal_ganglia	ABCA9	17	66970629	67057205	0.29	rs755424	-2.83	rs11077922	0.00603	-4.18	-1.915	487	6	lasso	0.08601	0.00264	-1.732	0.0832
GTEx.Brain_Frontal_Cortex_BA9	UBXN6	19	4446046	4457819	0.307	rs16992502	2.59	rs34080966	0.06421	-4.5	-1.894	356	5	enet	0.12479	0.000349	1.7318	0.08332
GTEx.Brain_Cerebellum	RP11-977G19.11	12	56700000	56700000	0.167	rs2950387	3.64	rs17118403	0.1914	-4.71	-1.783	254	14	lasso	0.179672	5.38e-06	1.7317	0.083329
GTEx.Brain_Hippocampus	SNHG5	6	86400000	86400000	0.33	rs6454491	-3.03	rs2842600	0.37756	-5.88	1.682	340	32	enet	0.34549	5.96e-09	-1.7306	0.0835
GTEx.Brain_Hippocampus	CCDC174	3	14700000	14700000	0.35	rs7629002	-2.95	rs11717438	0.06327	4.05	2.033	617	3	lasso	0.065	0.0128	1.7304	0.0836
GTEx.Brain_Cerebellum	ATIC	2	216000000	216000000	0.3261	rs1250043	-2.82	rs16853834	0.354441	6.08	1.111	473	3	lasso	0.344685	5.33e-11	1.72983	0.0837
GTEx.Brain_Hippocampus	NUDT13	10	74900000	74900000	0.198	rs6415912	-3.42	rs12244049	0.14705	-4.02	1.732	223	14	lasso	0.12457	0.000776	-1.7294	0.0837
GTEx.Brain_Cerebellar_Hemisphere	RP11-457M11.2	6	26634611	26637008	0.138	rs9467704	-3.86	rs1056667	0.02278	-3.78	1.921	431	35	enet	0.00759	0.2	-1.7294	0.08373
GTEx.Brain_Cerebellar_Hemisphere	SCO1	17	10583654	10601692	0.326	rs1859999	-3.02	rs11078857	0.00771	-3.73	-0.593	498	15	enet	0.162135	5.96e-05	-1.7277	0.084
GTEx.Brain_Frontal_Cortex_BA9	RP11-10C24.1	3	33800000	33800000	0.258	rs11718552	3.24	rs4678615	-0.01118	3.56	-0.867	347	14	enet	0.06807	0.00718	-1.727	0.0842
GTEx.Brain_Nucleus_accumbens_basal_ganglia	RP11-499P20.2	10	18800000	18800000	0.371	rs9645525	3.11	rs10828851	0.00627	3.57	-0.522	597	41	enet	-0.009693	0.723	-1.726	0.0843
GTEx.Brain_Nucleus_accumbens_basal_ganglia	AP1S1	7	101000000	101000000	0.397	rs6968731	-2.76	rs1048303	0.06491	4.07	1.115	367	5	enet	0.040576	0.0302	1.72604	0.0843
GTEx.Brain_Cerebellar_Hemisphere	USP40	2	234000000	234000000	0.337	rs11679046	3.88	rs12472244	0.021334	3.99	0.511	759	8	lasso	0.043721	0.0283	1.72575	0.08439
GTEx.Brain_Cerebellar_Hemisphere	HEATR2	7	769000	829000	0.662	rs1007766	-4.07	rs6943174	0.593226	7.31	1.83	291	4	lasso	0.576715	5.98e-18	1.72482	0.08456
GTEx.Brain_Hippocampus	RP11-792A8.4	7	66200000	66200000	0.289	rs6973163	-3.85	rs6945843	0.18098	4.38	-1.586	227	10	lasso	0.17425	6.94e-05	-1.7239	0.084734
GTEx.Brain_Cerebellum	CIB2	15	78400000	78400000	0.273	rs8035460	4.89	rs8036417	0.035094	4.48	-1.177	406	24	enet	0.09158	0.00116	-1.72279	0.08493
GTEx.Brain_Cerebellum	RNF112	17	19314438	19320589	0.232	rs4925042	2.79	rs2453569	0.012265	3.18	0.906	261	20	enet	0.0403	0.0242	1.7222	0.085
GTEx.Brain_Cerebellar_Hemisphere	STAG3L4	7	66800000	66800000	0.376	rs7791853	-3.89	rs6956666	0.289402	-5.58	-2.059	355	6	lasso	0.314133	8.17e-09	1.72147	0.08517
GTEx.Brain_Cerebellum	WFDC2	20	44098346	44110172	0.273	rs7271519	3.08	rs2745062	0.00946	-3.59	0.311	491	6	lasso	0.02844	0.0494	-1.7208	0.08528
GTEx.Brain_Putamen_basal_ganglia	KNSTRN	15	40700000	40700000	0.546	rs12442731	-3.27	rs7164321	0.36588	5.62	-2.486	380	8	lasso	0.40527	1.01e-10	-1.7205	0.0853
GTEx.Brain_Cerebellar_Hemisphere	PGBD5	1	230000000	231000000	0.4471	rs6691073	3.64	rs12405197	0.289967	-5.18	2.285	670	6	lasso	0.28963	3.83e-08	-1.7198	0.08547
GTEx.Brain_Cortex	CAPZA1	1	113000000	113000000	0.207	rs10157998	-3.03	rs2932532	0.16528	4.13	-2.085	329	6	lasso	0.10811	0.000669	-1.7197	0.0855
GTEx.Brain_Cerebellum	CTC-338M12.6	5	181000000	181000000	0.2544	rs2010351	-2.94	rs254456	0.1248	4.49	1.009	208	14	enet	0.06529	0.0055	1.7191	0.085596
GTEx.Brain_Cerebellar_Hemisphere	AC004985.12	7	44000000	44000000	0.642	rs15866	3	rs17551738	0.093618	4.95	-0.765	348	22	enet	0.108012	0.00104	-1.7185	0.08571
GTEx.Brain_Cerebellum	PHACTR4	1	28700000	28800000	0.201	rs204074	-2.87	rs6598929	0.13617	-4.39	-1.897	320	16	lasso	0.126624	0.000143	1.7184	0.085718
GTEx.Brain_Hippocampus	GLYCTK-AS1	3	52300000	52300000	0.166	rs7614424	3.34	rs2071506	0.24941	-4.74	-1.587	332	6	lasso	0.15353	0.000192	1.7174	0.0859
GTEx.Brain_Hippocampus	FAS	10	90800000	90800000	0.717	rs1411780	-3.65	rs1926196	0.2945	4.91	-1.221	563	45	enet	0.33644	1.03e-08	-1.717	0.086
GTEx.Brain_Hypothalamus	LYRM4	6	5100000	5260000	0.408	rs9392668	3.23	rs7774359	0.01531	-3.78	-0.155	722	14	enet	0.0898	0.00401	1.717	0.086
GTEx.Brain_Cerebellum	KSR1	17	25783670	25948299	0.3166	rs940009	-3.6	rs322188	0.32766	6.18	1.571	338	6	lasso	0.31368	5.62e-10	1.7165	0.0861
GTEx.Brain_Cerebellar_Hemisphere	RRP7B	22	42951229	42978044	0.4837	rs11090093	-3.89	rs137122	0.13303	-5.06	-1.402	419	12	lasso	0.27505	9.39e-08	1.7159	0.08617
GTEx.Brain_Cerebellar_Hemisphere	PSMD13	11	239000	253000	0.389	rs11601356	2.85	rs6598056	0.23026	5.43	-0.939	283	22	enet	0.29774	2.31e-08	-1.71459	0.0864
GTEx.Brain_Cerebellar_Hemisphere	MT1XP1	1	16600000	16600000	0.2457	rs3738605	-3.06	rs11260732	0.176786	4.43	1.272	300	3	lasso	0.13324	0.000278	1.71441	0.08645
GTEx.Brain_Caudate_basal_ganglia	TRMT13	1	101000000	101000000	0.1277	rs4908005	-2.71	rs11166376	0.094882	4.1	1.572	446	11	enet	0.02107	0.081	1.714	0.086521
GTEx.Brain_Cortex	C14orf79	14	105000000	105000000	0.367	rs11624762	-2.92	rs2582574	0.31379	5.58	-1.424	299	5	lasso	0.27312	3.34e-08	-1.7136	0.0866
GTEx.Brain_Nucleus_accumbens_basal_ganglia	RP11-6N17.9	17	46022790	46051804	0.466	rs7502875	2.91	rs16957085	0.05065	-4.07	-1.655	384	17	lasso	0.10761	0.000827	1.714	0.0866
GTEx.Brain_Nucleus_accumbens_basal_ganglia	RP11-638I8.1	7	45900000	45900000	0.352	rs12702161	3.2	rs11766222	0.14248	-4.75	-1.264	399	29	enet	0.174641	2.02e-05	1.71317	0.0867
GTEx.Brain_Frontal_Cortex_BA9	BATF3	1	213000000	213000000	0.41	rs3125296	2.518	rs3795837	0.0731	4.47	1.675	418	15	enet	0.063274	0.00925	1.7126	0.08678
GTEx.Brain_Nucleus_accumbens_basal_ganglia	PTPRCAP	11	67200000	67200000	0.354	rs1138272	-3.89	rs10274	0.36291	-6.19	-1.773	222	7	lasso	0.3843	2.68e-11	1.7124	0.08682
GTEx.Brain_Cerebellum	RP11-21J18.1	18	9102734	9254344	0.377	rs4325638	3.11	rs624193	-0.00802	-3.25	1.104	608	6	lasso	-0.00582	0.521	-1.7121	0.0869
GTEx.Brain_Hippocampus	TBX19	1	168000000	168000000	0.854	rs2744661	-3.2	rs203780	0.04015	6.86	1.897	501	13	lasso	0.03195	0.0612	1.712	0.086983
GTEx.Brain_Caudate_basal_ganglia	BTN2A2	6	26383324	26395102	0.273	rs2071303	-4.36	rs1614887	0.020711	-3.53	3.76	529	13	enet	0.0393	0.0275	-1.712	0.087
GTEx.Brain_Cortex	MRTO4	1	19600000	19600000	0.326	rs9064	-4.68	rs10917277	0.25174	-5.14	-1.696	492	3	lasso	0.22345	7.89e-07	1.7113	0.08703
GTEx.Brain_Caudate_basal_ganglia	AC024560.3	3	197000000	197000000	0.232	rs4857596	-2.83	rs6775958	0.047338	4.21	-0.225	378	22	enet	0.13817	8.98e-05	-1.7107	0.0871
GTEx.Brain_Cerebellar_Hemisphere	RP1-142L7.5	6	112000000	112000000	0.273	rs490080	-2.7	rs9387090	0.10042	4.06	-1.431	476	12	lasso	0.0916	0.00241	-1.70998	0.08727
GTEx.Brain_Cerebellum	ABHD11	7	73200000	73200000	0.389	rs2239691	2.92	rs6460052	0.227	-4.9	1.717	257	4	lasso	0.242758	8.62e-08	-1.7094	0.08738
GTEx.Brain_Cerebellar_Hemisphere	CDIP1	16	4560676	4588829	0.467	rs4786456	-3.51	rs4786500	0.471992	6.87	-1.057	405	6	lasso	0.52172	1.2e-15	-1.70766	0.0877
GTEx.Brain_Cerebellum	RP3-434O14.8	1	210000000	210000000	0.534	rs7534723	2.6	rs724286	0.10606	-5.31	-0.84	506	24	enet	0.229058	2.17e-07	1.7072	0.087783
GTEx.Brain_Cerebellum	ABCA7	19	1040102	1065568	0.456	rs3786981	-3.74	rs10419707	0.228771	4.98	1.892	431	8	lasso	0.188674	3.03e-06	1.7067	0.08787
GTEx.Brain_Cerebellar_Hemisphere	RAD51C	17	56769934	56811703	0.281	rs11657850	-2.97	rs35104446	0.2933	-5.38	1.539	305	32	enet	0.291984	3.31e-08	-1.705	0.0882
GTEx.Brain_Cerebellum	DEPTOR	8	121000000	121000000	0.235	rs11996390	-2.44	rs1467044	0.2178	-4.83	-1.682	469	3	lasso	0.17349	7.94e-06	1.70455	0.088278
GTEx.Brain_Cerebellum	SPPL3	12	121000000	121000000	0.286	rs4766961	-3.78	rs625228	0.2204	5.29	-1.238	485	9	enet	0.242711	8.64e-08	-1.704	0.088374
GTEx.Brain_Cerebellar_Hemisphere	RP11-712L6.5	11	126000000	126000000	0.303	rs4519108	3.25	rs555228	0.04032	3.94	-1.31	634	11	lasso	0.04205	0.0308	-1.70388	0.0884
GTEx.Brain_Cerebellum	MAN1B1	9	140000000	140000000	0.3374	rs7022335	2.98	rs6420280	0.222914	5.71	1.763	344	4	lasso	0.24281	8.59e-08	1.7038	0.0884
GTEx.Brain_Nucleus_accumbens_basal_ganglia	BPHL	6	3120000	3150000	0.535	rs9503330	3.08	rs909962	0.35943	-5.85	-1.84	644	6	lasso	0.40009	8.13e-12	1.704	0.08842
GTEx.Brain_Cerebellum	INPP5E	9	139000000	139000000	0.4018	rs4842074	-3.3	rs11145756	0.304154	-6.32	1.753	341	20	enet	0.28814	3.63e-09	-1.7036	0.0885
GTEx.Brain_Cerebellar_Hemisphere	ZNF500	16	4808305	4817625	0.272	rs741692	-2.65	rs12599765	0.131923	4.54	1.522	354	13	enet	0.12447	0.00044	1.70186	0.088782
GTEx.Brain_Putamen_basal_ganglia	ZSCAN31	6	28292470	28324048	0.324	rs3734572	4.54	rs1654774	0.11354	4.78	-2.111	390	7	lasso	0.1746	6.15e-05	-1.7	0.089
GTEx.Brain_Caudate_basal_ganglia	DBF4B	17	42785976	42829632	0.621	rs4098686	4.78	rs34839354	0.431392	-6.81	0.628	390	20	enet	0.48566	6.87e-16	-1.7	0.0891
GTEx.Brain_Nucleus_accumbens_basal_ganglia	RP5-1007M22.2	1	90000000	90100000	0.221	rs10801771	-3.33	rs1343779	0.02431	3.86	2.304	381	5	lasso	0.03497	0.041	1.7001	0.0891
GTEx.Brain_Frontal_Cortex_BA9	ALS2CR12	2	202000000	202000000	0.2609	rs6717641	2.82	rs1035142	0.287	5.19	1.52	363	8	enet	0.23953	5.1e-07	1.6995	0.089225
GTEx.Brain_Cerebellar_Hemisphere	CTD-3193K9.3	17	40835205	40851484	0.127	rs12942547	3	rs11653231	0.15142	-4.18	-1.697	257	5	lasso	0.112657	0.000814	1.6985	0.0894
GTEx.Brain_Nucleus_accumbens_basal_ganglia	TRAPPC4	11	119000000	119000000	0.384	rs9332871	3.91	rs569	0.22382	5.07	1.762	372	4	lasso	0.2039	3.72e-06	1.6985	0.08942
GTEx.Brain_Cerebellar_Hemisphere	BTN2A2	6	26383324	26395102	0.222	rs2071303	-4.36	rs6456716	-0.01007	3.46	-0.016	529	27	enet	-0.00614	0.495	1.6983	0.08946
GTEx.Brain_Hypothalamus	AGAP8	10	51200000	51400000	0.567	rs717721	-3.08	rs7922121	0.23737	4.47	-0.871	206	5	lasso	0.28584	1.95e-07	-1.69666	0.0898
GTEx.Brain_Cerebellum	CA13	8	86100000	86200000	0.314	rs4740049	-2.23	rs13259399	0.31686	6.1	-1.981	232	29	enet	0.3284	1.86e-10	-1.6963	0.089829
GTEx.Brain_Cortex	RP11-152H18.3	11	8710000	8720000	0.406	rs4636658	2.56	rs10840106	0.03511	-4.25	-0.772	463	25	enet	0.1057	0.000763	1.6962	0.0899
GTEx.Brain_Cerebellar_Hemisphere	ZNF251	8	146000000	146000000	0.293	rs2958482	-2.13	rs2953854	0.259651	-5.4	-2.128	209	13	enet	0.278406	7.65e-08	1.6951	0.0901
GTEx.Brain_Cortex	RP11-108M9.4	1	17200000	17200000	0.491	rs11585357	3.12	rs6691985	0.10526	4.11	0.423	326	8	lasso	0.15305	5.25e-05	1.6947	0.09013
GTEx.Brain_Cerebellum	RP11-154D6.1	6	71900000	72000000	0.447	rs2200528	-3.37	rs866142	0.360173	-6.45	-1.696	497	4	enet	0.37426	5.1e-12	1.6944	0.09019
GTEx.Brain_Cortex	TOP3A	17	18174742	18218321	0.212	rs2746028	-2.77	rs2473656	0.126238	4.08	-1.719	278	11	enet	0.090148	0.00181	-1.6942	0.0902
GTEx.Brain_Nucleus_accumbens_basal_ganglia	C9orf156	9	101000000	101000000	0.259	rs10817858	2.77	rs10119795	0.325	5.51	-1.475	492	3	lasso	0.303	7.89e-09	-1.6939	0.09029
GTEx.Brain_Cortex	TYW1B	7	72000000	72300000	0.378	rs7800425	-2.69	rs4483038	0.364872	6.41	-1.643	226	4	lasso	0.403	2.91e-12	-1.693	0.09045
GTEx.Brain_Frontal_Cortex_BA9	FAM149A	4	187000000	187000000	0.44	rs4862687	-2.95	rs2036912	0.29054	-5.2	-1.522	618	5	lasso	0.27724	4.97e-08	1.6926	0.0905
GTEx.Brain_Cerebellar_Hemisphere	KLHL24	3	183000000	183000000	0.313	rs7614051	-2.64	rs9856997	0.10169	-4.4	-0.191	484	22	enet	0.08516	0.00336	1.6921	0.0906
GTEx.Brain_Hypothalamus	CDK7	5	68500000	68600000	0.307	rs6861079	3.64	rs338668	0.05872	3.97	-2.357	274	14	enet	0.14303	0.00032	-1.6924	0.0906
GTEx.Brain_Cerebellar_Hemisphere	ZNF571-AS1	19	38040435	38078249	0.387	rs2927743	2.02	rs35205379	0.105114	4.69	1.804	287	6	lasso	0.05727	0.0141	1.69156	0.09073
GTEx.Brain_Hypothalamus	RP11-378J18.8	1	223000000	223000000	0.285	rs10495196	2.72	rs2378607	0.1707	4.04	1.337	315	6	lasso	0.07287	0.00885	1.6908	0.09088
GTEx.Brain_Cerebellum	RP11-37E23.5	13	32900000	32900000	0.311	rs17068199	-3.12	rs2013080	0.11884	-4.67	-1.569	430	2	lasso	0.186303	3.53e-06	1.6906	0.0909
GTEx.Brain_Nucleus_accumbens_basal_ganglia	DHRS4	14	24400000	24400000	0.465	rs3742489	3.87	rs10483284	0.05329	-4.15	1.553	482	9	lasso	-0.002798	0.39	-1.6906	0.0909
GTEx.Brain_Cerebellum	SLC9A3R1	17	72744791	72765492	0.2516	rs11077753	3.05	rs509574	0.247936	5.58	1.672	438	2	lasso	0.2283	2.28e-07	1.6903	0.091
GTEx.Brain_Cerebellar_Hemisphere	RP11-341N2.1	2	243000000	243000000	0.412	rs35670872	-2.87	rs4973686	0.352924	5.71	1.531	85	5	lasso	0.323422	4.48e-09	1.68983	0.09106
GTEx.Brain_Hypothalamus	RP11-638I8.1	7	45900000	45900000	0.292	rs12702161	3.2	rs2461127	0.08307	3.53	1.048	399	8	lasso	0.1195	0.000987	1.6898	0.09107
GTEx.Brain_Caudate_basal_ganglia	FTSJ2	7	2270000	2280000	0.3792	rs6461534	3.94	rs7787274	0.248742	5.08	1.884	389	6	lasso	0.19844	2.29e-06	1.6894	0.0911
GTEx.Brain_Cerebellar_Hemisphere	IRF6	1	210000000	210000000	0.3603	rs7534723	2.6	rs7545542	0.282604	-5.58	-1.708	518	6	lasso	0.33479	2.13e-09	1.68953	0.09112
GTEx.Brain_Cerebellum	THEM4	1	152000000	152000000	0.314	rs1933064	-2.79	rs2932579	0.26558	-5.55	1.777	339	3	lasso	0.249057	5.61e-08	-1.6887	0.091286
GTEx.Brain_Cerebellar_Hemisphere	CRLF3	17	29096406	29151794	0.376	rs4141117	-2.89	rs216445	0.34824	-5.71	-1.635	294	26	enet	0.353789	5.98e-10	1.6879	0.0914
GTEx.Brain_Cerebellum	HEATR2	7	769000	829000	0.615	rs1007766	-4.07	rs6943174	0.473	6.97	1.83	291	8	lasso	0.471835	9.54e-16	1.6879	0.09144
GTEx.Brain_Cortex	FANK1	10	128000000	128000000	0.3034	rs1278277	-3.37	rs10901507	0.10198	4.72	1.353	637	19	enet	0.13746	0.000128	1.68657	0.0917
GTEx.Brain_Caudate_basal_ganglia	PTPN13	4	87500000	87700000	0.263	rs7664479	2.93	rs10516780	0.15507	-4.48	2.179	404	17	enet	0.11048	0.000456	-1.6858	0.09183
GTEx.Brain_Caudate_basal_ganglia	RP11-318E3.4	10	5900000	5900000	0.385	rs1539446	3.61	rs3209286	0.06265	3.8	-2.077	663	35	enet	0.10679	0.000565	-1.6855	0.0919
GTEx.Brain_Hippocampus	FBN1	15	48700000	48900000	0.433	rs8043050	3	rs1426722	0.12165	3.77	1.516	400	9	lasso	0.1967	2.25e-05	1.6843	0.0921
GTEx.Brain_Putamen_basal_ganglia	ADHFE1	8	67300000	67400000	0.266	rs7012434	2.9	rs2718990	0.2423	-5.08	1.773	296	12	enet	0.151131	0.000198	-1.684	0.0921
GTEx.Brain_Nucleus_accumbens_basal_ganglia	SLC9A3	5	473000	524000	0.3941	rs11134054	3.02	rs2278254	0.354126	5.86	-1.444	331	5	lasso	0.31995	2.54e-09	-1.68416	0.09215
GTEx.Brain_Cortex	CTA-390C10.10	22	25872185	25875938	0.405	rs542162	-3.61	rs6004658	0.20765	-4.75	-1.655	491	3	lasso	0.15109	5.88e-05	1.6839	0.092204
GTEx.Brain_Cerebellum	SMIM19	8	42400000	42400000	0.239	rs6996712	2.51	rs2923427	0.23058	5.18	1.522	264	4	lasso	0.22392	3.05e-07	1.68354	0.09227
GTEx.Brain_Frontal_Cortex_BA9	LINC00969	3	195000000	195000000	0.4639	rs9820939	2.64	rs4677617	0.27119	5.05	1.142	311	6	lasso	0.26408	1.13e-07	1.6834	0.0923
GTEx.Brain_Cortex	FAM89A	1	231000000	231000000	0.456	rs6691073	3.64	rs4074493	0.20847	4.66	1.767	583	10	lasso	0.20458	2.5e-06	1.6829	0.09239
GTEx.Brain_Putamen_basal_ganglia	CCBL2	1	89400000	89400000	0.346	rs12098051	-2.72	rs1325923	0.260789	-5.04	-1.661	356	21	enet	0.25077	1.15e-06	1.6828	0.0924
GTEx.Brain_Cerebellum	CTD-2514C3.1	20	25999468	26001320	0.209	rs35364051	3.37	rs2752929	0.05284	-4.31	1.072	102	5	lasso	0.1498	3.47e-05	-1.6826	0.09244
GTEx.Brain_Hippocampus	NUDT19	19	33182867	33204702	0.241	rs7255223	-3.5	rs2287881	0.0645	-4.17	1.67	390	16	enet	0.130293	0.00059	-1.6822	0.092533
GTEx.Brain_Putamen_basal_ganglia	RP11-973D8.4	12	56400000	56400000	0.182	rs10783746	3.79	rs2695789	0.208328	-4.32	-1.682	284	1	lasso	0.13506	0.000434	1.682	0.092569
GTEx.Brain_Cortex	AHRR	5	322000	438000	0.4371	rs11134054	3.02	rs10055993	0.0194	4.24	1.169	298	4	lasso	0.218907	1.04e-06	1.68197	0.09257
GTEx.Brain_Cortex	HEMK1	3	50600000	50600000	0.163	rs420536	-3.14	rs12491425	0.0148	-3.49	2.373	315	19	enet	0.02701	0.0606	-1.6816	0.092643
GTEx.Brain_Cerebellum	CTA-390C10.10	22	25872185	25875938	0.396	rs542162	-3.61	rs6004658	0.28622	-5.61	-1.655	491	4	lasso	0.227652	2.38e-07	1.68104	0.0928
GTEx.Brain_Cerebellar_Hemisphere	ENTPD3	3	40400000	40500000	0.312	rs7625538	-3.53	rs2276870	0.2071	-5.4	1.167	369	38	enet	0.269807	1.29e-07	-1.6801	0.0929
GTEx.Brain_Cerebellar_Hemisphere	DUTP6	1	167000000	167000000	0.2194	rs2205647	2.77	rs12117020	0.138221	4.69	-1.514	574	4	lasso	0.14225	0.000173	-1.67991	0.09298
GTEx.Brain_Hypothalamus	LINC00116	2	111000000	111000000	0.253	rs2089640	-1.9	rs11898910	0.01469	-4.08	1.73	72	13	enet	0.02559	0.0834	-1.6797	0.09301
GTEx.Brain_Cerebellum	ATPIF1	1	28600000	28600000	0.166	rs905908	-2.58	rs905909	0.18799	-4.49	-1.679	253	2	lasso	0.18384	4.13e-06	1.679	0.093162
GTEx.Brain_Cortex	RNF123	3	49700000	49800000	0.232	rs6446257	4.44	rs7634902	0.0527	3.94	2.109	319	33	enet	0.04378	0.0235	1.6788	0.093195
GTEx.Brain_Cerebellum	MFN1	3	179000000	179000000	0.2554	rs12171276	3.02	rs6804758	0.23571	5.21	1.761	366	5	lasso	0.214022	5.87e-07	1.67878	0.0932
GTEx.Brain_Nucleus_accumbens_basal_ganglia	NCOA6	20	33284722	33413452	0.237	rs10485505	-2.53	rs2424997	0.00582	-3.86	-0.653	368	12	lasso	0.0823	0.00322	1.678	0.0933
GTEx.Brain_Cerebellar_Hemisphere	RP5-1092A3.4	1	28600000	28600000	0.6283	rs905908	-2.58	rs905909	0.461893	-6.61	-1.679	251	10	lasso	0.47341	7.85e-14	1.67786	0.09337
GTEx.Brain_Frontal_Cortex_BA9	MRPL55	1	228000000	228000000	0.343	rs13374918	2.372	rs822725	-0.00676	-3.39	1.682	321	3	enet	-0.007592	0.572	-1.6759	0.093767
GTEx.Brain_Frontal_Cortex_BA9	ACOT2	14	74000000	74000000	0.23	rs17128968	-2.17	rs1024603	0.05331	3.7	1.535	344	4	lasso	0.132045	0.000236	1.6757	0.09381
GTEx.Brain_Frontal_Cortex_BA9	HACE1	6	105000000	105000000	0.248	rs2756324	3.63	rs2486143	0.2073	-4.7	-0.896	444	22	enet	0.17985	1.67e-05	1.67502	0.09393
GTEx.Brain_Cortex	RP5-1092A3.4	1	28600000	28600000	0.481	rs905908	-2.58	rs2938867	0.45978	-6.65	-1.645	251	4	lasso	0.45023	6.08e-14	1.6749	0.09395
GTEx.Brain_Cerebellum	SLC43A1	11	57300000	57300000	0.272	rs7102929	4.52	rs2439451	0.03864	4.83	-2.175	363	17	enet	0.175754	6.89e-06	-1.6746	0.094015
GTEx.Brain_Cortex	NBAS	2	15300000	15700000	0.147	rs4668431	-3.89	rs10929367	0.10294	4.17	-1.674	668	1	lasso	0.088211	0.00202	-1.674	0.0941
GTEx.Brain_Frontal_Cortex_BA9	COX7A2L	2	42600000	42700000	0.413	rs4953435	2.84	rs1981664	0.34172	5.93	1.475	543	10	enet	0.32396	2.37e-09	1.6734	0.094243
GTEx.Brain_Putamen_basal_ganglia	MYOM2	8	1990000	2110000	0.547	rs4132186	-2.6	rs6987264	0.1323	4.37	1.823	741	13	lasso	0.191166	2.66e-05	1.672	0.0946
GTEx.Brain_Nucleus_accumbens_basal_ganglia	TBC1D7	6	13300000	13300000	0.478	rs7739181	-2.45	rs4602719	0.34739	6.23	1.647	533	9	lasso	0.36929	8.03e-11	1.672	0.09462
GTEx.Brain_Cerebellum	ITIH4-AS1	3	52900000	52900000	0.2475	rs7614424	3.34	rs2276817	0.00476	4.29	-0.586	377	16	lasso	0.047997	0.0153	-1.67133	0.0947
GTEx.Brain_Cerebellum	ALG1L	3	126000000	126000000	0.4962	rs28384489	3.99	rs3804587	0.21956	-6.15	1.939	405	32	enet	0.311883	6.42e-10	-1.67132	0.0947
GTEx.Brain_Caudate_basal_ganglia	INPP5E	9	139000000	139000000	0.229	rs4842074	-3.3	rs11145756	0.20385	-5.05	1.753	341	8	enet	0.21669	7.2e-07	-1.67054	0.094813
GTEx.Brain_Cerebellum	MORN4	10	99400000	99400000	0.3883	rs11189219	-2.66	rs10786360	0.08568	-4.68	-1.286	474	8	lasso	0.14105	5.95e-05	1.66989	0.09494
GTEx.Brain_Putamen_basal_ganglia	AHI1	6	136000000	136000000	0.3	rs2009129	-3.01	rs9376115	0.1109	-4.21	-1.888	441	36	enet	0.11754	0.00101	1.6698	0.09497
GTEx.Brain_Cortex	CCDC176	14	74500000	74500000	0.192	rs7142620	-4.07	rs7153587	-0.00939	3.61	0.406	405	9	enet	0.01622	0.114	1.6692	0.0951
GTEx.Brain_Cortex	RP11-334C17.5	17	78174472	78179748	0.36	rs1696756	3.65	rs12450437	0.231763	4.89	-1.197	463	22	enet	0.145132	8.27e-05	-1.6692	0.0951
GTEx.Brain_Cortex	REEP1	2	86400000	86600000	0.152	rs2241434	-2.83	rs3770059	0.04431	-3.95	-1.797	481	3	lasso	0.055705	0.0121	1.6692	0.0951
GTEx.Brain_Cortex	AC006547.14	22	20135950	20138399	0.409	rs165849	-3.07	rs1153418	0.00597	-3.49	0.844	369	7	lasso	0.042224	0.0256	-1.669	0.09512
GTEx.Brain_Cortex	HMGCL	1	24100000	24200000	0.215	rs4649168	-3.28	rs11591202	0.09104	4.28	2.3	365	12	enet	0.12135	0.000319	1.6687	0.09517
GTEx.Brain_Hypothalamus	RP11-190A12.8	1	160000000	160000000	0.425	rs12410866	-3.29	rs4133290	0.32201	5.34	-0.716	494	4	lasso	0.33342	1.24e-08	-1.6679	0.09533
GTEx.Brain_Cerebellum	SGCA	17	48241575	48253292	0.6501	rs4148415	3.13	rs2586471	0.486263	7.34	-1.552	433	6	lasso	0.48672	2.25e-16	-1.6669	0.0955
GTEx.Brain_Cortex	NDUFA10	2	241000000	241000000	0.366	rs11679243	2.89	rs8369	0.10351	-4.83	1.737	601	5	lasso	0.134235	0.000154	-1.6669	0.0955
GTEx.Brain_Hippocampus	CYP21A1P	6	31973413	31976228	0.168	rs429150	-3.31	rs1150753	0.17113	-4.13	-1.856	183	11	enet	0.10684	0.0018	1.666	0.09573
GTEx.Brain_Cortex	N6AMT1	21	30244513	30257693	0.172	rs16982350	-2.92	rs7282280	0.23496	-4.91	1.605	472	12	enet	0.21508	1.32e-06	-1.666	0.0958
GTEx.Brain_Frontal_Cortex_BA9	RP11-108M9.4	1	17200000	17200000	0.272	rs11585357	3.117	rs279788	0.09969	4.11	1.402	326	9	lasso	0.063414	0.00918	1.6655	0.095816
GTEx.Brain_Nucleus_accumbens_basal_ganglia	RP5-1092A3.4	1	28600000	28600000	0.485	rs905908	-2.58	rs905909	0.41114	-6.46	-1.679	251	9	lasso	0.43275	6.31e-13	1.665	0.0959
GTEx.Brain_Putamen_basal_ganglia	CTD-3025N20.3	8	66500000	66500000	0.218	rs7817180	3.39	rs4320587	0.3313	-5.22	1.665	351	6	lasso	0.328087	1.38e-08	-1.665	0.0959
GTEx.Brain_Cerebellar_Hemisphere	CECR7	22	17517460	17541715	0.5139	rs2385785	-3.62	rs5748829	0.29655	5.84	1.467	473	27	enet	0.45489	3.54e-13	1.6649	0.09593
GTEx.Brain_Cerebellum	BRD3	9	137000000	137000000	0.5323	rs6583657	3.78	rs10761407	-0.009966	3.64	-3.457	554	47	enet	0.136343	7.93e-05	-1.6644	0.096
GTEx.Brain_Nucleus_accumbens_basal_ganglia	GVQW1	9	32600000	32600000	0.266	rs13292245	-3.12	rs597131	0.288	-5.43	-1.421	505	9	enet	0.27136	6.11e-08	1.6645	0.09601
GTEx.Brain_Cerebellum	NBAS	2	15300000	15700000	0.2416	rs4668431	-3.89	rs3805103	0.058272	4.5	-1.644	668	29	enet	0.075173	0.00307	-1.66406	0.0961
GTEx.Brain_Putamen_basal_ganglia	AP001877.1	11	95600000	95600000	0.395	rs3017756	2.92	rs11021305	0.045821	3.9	2.347	617	15	lasso	0.07855	0.00649	1.663	0.0963
GTEx.Brain_Cerebellum	AK9	6	110000000	110000000	0.376	rs10080925	2.54	rs7755941	0.060813	-4.13	1.432	456	9	lasso	0.12044	0.000208	-1.6626	0.09639
GTEx.Brain_Cerebellum	C14orf79	14	105000000	105000000	0.336	rs11624762	-2.92	rs2582574	0.235857	5.64	-1.424	299	10	lasso	0.3307	1.56e-10	-1.6622	0.0965
GTEx.Brain_Hippocampus	CTD-2203K17.1	5	33400000	33400000	0.236	rs1533015	-2.42	rs272735	0.16339	4.16	-0.786	473	34	enet	0.15481	0.00018	-1.6622	0.0965
GTEx.Brain_Caudate_basal_ganglia	TIPIN	15	66600000	66700000	0.444	rs17254697	-2.8	rs11853245	0.34199	5.99	1.58	515	8	enet	0.33948	1.51e-10	1.66162	0.096589
GTEx.Brain_Frontal_Cortex_BA9	DNAJA1	9	33000000	33000000	0.406	rs13292245	-3.12	rs12555111	0.07006	4.06	-1.189	473	74	enet	0.3065	7.55e-09	-1.66159	0.096595
GTEx.Brain_Cortex	ROR2	9	94300000	94700000	0.567	rs7035248	2.91	rs4639579	0.174908	-4.5	-1.509	630	21	lasso	0.12807	0.000218	1.6612	0.0967
GTEx.Brain_Caudate_basal_ganglia	CECR7	22	17517460	17541715	0.563	rs2385785	-3.62	rs5748829	0.38164	6.21	1.467	473	20	enet	0.52065	2.18e-17	1.66	0.096951
GTEx.Brain_Nucleus_accumbens_basal_ganglia	RP11-977G19.11	12	56700000	56700000	0.301	rs2950387	3.64	rs2066819	0.11843	-4.15	-1.416	254	10	lasso	0.07582	0.00456	1.6594	0.09704
GTEx.Brain_Nucleus_accumbens_basal_ganglia	DUTP6	1	167000000	167000000	0.242	rs2205647	2.77	rs12122547	0.01998	4.73	-1.615	574	4	lasso	0.089	0.00225	-1.6593	0.0971
GTEx.Brain_Cerebellum	LAMC2	1	183000000	183000000	0.18	rs11589702	2.1	rs2276543	0.24902	5.22	-1.651	461	2	lasso	0.208963	8.17e-07	-1.6584	0.097229
GTEx.Brain_Hypothalamus	RP5-1092A3.4	1	28600000	28600000	0.368	rs905908	-2.58	rs2938867	0.38209	-5.57	-1.645	251	4	lasso	0.35946	2.53e-09	1.6582	0.09728
GTEx.Brain_Cerebellum	PLAC9	10	81900000	81900000	0.1319	rs7916423	-3.2	rs2819872	0.01864	-3.85	0.724	393	14	enet	0.01196	0.139	-1.65739	0.09744
GTEx.Brain_Hippocampus	CYP2D6	22	42522501	42526908	0.392	rs11090093	-3.89	rs2284087	0.21796	-5.35	1.062	341	9	lasso	0.3193	2.86e-08	-1.657	0.09751
GTEx.Brain_Cortex	HNRNPA1L2	13	53200000	53200000	0.263	rs2806984	-2.85	rs9526975	0.172	-4.76	1.655	422	6	lasso	0.1451	8.29e-05	-1.656	0.09763
GTEx.Brain_Frontal_Cortex_BA9	CKAP2	13	53000000	53100000	0.168	rs6561690	-2.43	rs9526975	0.248881	-4.91	1.655	369	1	lasso	0.1776	1.89e-05	-1.655	0.0979
GTEx.Brain_Frontal_Cortex_BA9	GUSBP1	5	21300000	21600000	0.675	rs9292998	2.71	rs6884724	0.485502	6.72	-1.688	343	10	lasso	0.49067	6.59e-15	-1.6553	0.0979
GTEx.Brain_Nucleus_accumbens_basal_ganglia	CTA-390C10.10	22	25872185	25875938	0.263	rs542162	-3.61	rs6004658	0.169421	-4.28	-1.655	491	1	lasso	0.06589	0.00775	1.655	0.09792
GTEx.Brain_Cerebellum	U2AF1L4	19	36234056	36235441	0.359	rs231237	-3.02	rs9973289	0.031031	4.51	0.039	415	11	lasso	0.0668	0.00503	-1.6547	0.09798
GTEx.Brain_Cerebellum	UPF1	19	18942747	18979045	0.197	rs968525	3.93	rs7257846	0.052417	3.59	0.466	343	20	enet	0.012282	0.136	1.6544	0.09805
GTEx.Brain_Frontal_Cortex_BA9	SMIM19	8	42400000	42400000	0.411	rs6996712	2.51	rs2923427	0.32543	6.21	1.522	264	9	lasso	0.37816	5.35e-11	1.6537	0.09818
GTEx.Brain_Cerebellum	PTPN22	1	114000000	114000000	0.255	rs668800	-2.5	rs3811021	0.01797	3.82	0.136	494	44	enet	0.069891	0.00419	1.6535	0.098219
GTEx.Brain_Cerebellar_Hemisphere	HLA-B	6	31321649	31324965	0.314	rs3778639	3.64	rs2523605	0.18075	4.91	-1.623	207	4	lasso	0.19543	9.63e-06	-1.6533	0.09826
GTEx.Brain_Hippocampus	RP11-977G19.11	12	56700000	56700000	0.248	rs2950387	3.64	rs17118403	0.21104	-4.46	-1.783	254	5	lasso	0.16517	0.000109	1.653	0.09833
GTEx.Brain_Frontal_Cortex_BA9	WASH3P	15	103000000	103000000	0.196	rs7165359	-2.31	rs12900200	0.04846	-3.67	1.954	182	10	enet	0.08158	0.00351	-1.65277	0.09838
GTEx.Brain_Cerebellum	RP11-932O9.9	15	30900000	30900000	0.343	rs16956362	2.13	rs4779759	0.347631	6.05	-1.553	187	5	lasso	0.32262	2.88e-10	-1.65245	0.09844
GTEx.Brain_Cortex	NBR2	17	41277627	41305688	0.386	rs16940410	-3.33	rs11650132	0.545616	-7.33	-1.687	285	14	lasso	0.527968	4.71e-17	1.6521	0.0985
GTEx.Brain_Cerebellum	RP11-783K16.13	11	64000000	64000000	0.472	rs12786124	-3.27	rs12798333	0.23123	5.72	0.956	319	9	lasso	0.253317	4.19e-08	1.652	0.098528
GTEx.Brain_Cortex	SLC25A27	6	46600000	46600000	0.295	rs1687134	-3.33	rs2270450	0.14144	4.72	2.015	524	10	lasso	0.226	6.82e-07	1.6517	0.0986
GTEx.Brain_Caudate_basal_ganglia	KNOP1	16	19721831	19726359	0.575	rs16971792	3.31	rs3829539	0.37262	7.01	-1.653	442	2	lasso	0.3874	3.67e-12	-1.6516	0.098617
GTEx.Brain_Hippocampus	ZNF568	19	37407231	37488834	0.189	rs2462576	-2.49	rs10416960	-0.00805	3.7	0.78	306	10	enet	0.026708	0.079	1.6508	0.09878
GTEx.Brain_Cerebellum	PPIL6	6	110000000	110000000	0.302	rs10080925	2.54	rs10080925	0.144448	-4.26	2.543	392	13	lasso	0.11178	0.000349	-1.6507	0.09881
GTEx.Brain_Cerebellar_Hemisphere	NPHP4	1	5920000	6050000	0.321	rs2871871	3.19	rs12033563	0.105876	4.13	1.437	534	5	lasso	0.10538	0.00119	1.65029	0.09888
GTEx.Brain_Hypothalamus	ZNF251	8	146000000	146000000	0.201	rs2958482	-2.13	rs2958483	0.02999	-3.69	-1.798	209	10	enet	0.05685	0.0188	1.6503	0.0989
GTEx.Brain_Cerebellum	FGD3	9	95700000	95800000	0.2943	rs10821141	-6.79	rs7852416	0.279473	5.45	-1.226	442	2	lasso	0.278758	7.09e-09	-1.6497	0.099
GTEx.Brain_Cerebellum	ASNSD1	2	191000000	191000000	0.3955	rs17271148	-2.18	rs2289226	0.347968	-6.29	1.633	288	2	lasso	0.456991	3.87e-15	-1.64876	0.0992
GTEx.Brain_Caudate_basal_ganglia	ORMDL1	2	191000000	191000000	0.219	rs17271148	-2.18	rs1233284	0.05171	3.8	1.618	310	3	enet	0.03859	0.0287	1.6482	0.0993
GTEx.Brain_Cerebellum	RP11-645C24.5	16	21805416	21807080	0.526	rs3785083	2.89	rs4783412	0.24986	-5.2	-2.169	131	18	enet	0.26337	2.09e-08	1.64839	0.0993
GTEx.Brain_Cortex	RP11-80I15.1	9	97900000	97900000	0.342	rs10993286	2.64	rs10761350	0.080155	4.02	-1.531	345	6	lasso	0.17232	1.71e-05	-1.648	0.0994
GTEx.Brain_Caudate_basal_ganglia	NIPAL2	8	99200000	99300000	0.222	rs2444891	2.94	rs3735887	0.13021	4.01	1.185	476	3	lasso	0.0316	0.0431	1.6477	0.09941
GTEx.Brain_Cerebellar_Hemisphere	NUP50	22	45559722	45583896	0.3933	rs4823406	3.04	rs140553	-0.00961	3.45	-0.37	628	6	lasso	0.00157	0.289	-1.6475	0.09946
GTEx.Brain_Cortex	CHKB	22	51018619	51039884	0.324	rs2269379	3.19	rs140518	0.15805	-4.57	-0.981	281	4	lasso	0.190605	5.8e-06	1.6475	0.099466
GTEx.Brain_Cerebellar_Hemisphere	MAN1B1	9	140000000	140000000	0.22	rs7022335	2.98	rs4880200	0.24759	4.79	1.594	344	5	lasso	0.136422	0.000235	1.6473	0.09949
GTEx.Brain_Hippocampus	GUSBP1	5	21300000	21600000	0.314	rs9292998	2.71	rs6884724	0.13397	4.88	-1.688	343	3	lasso	0.15018	0.000226	-1.6465	0.0997
GTEx.Brain_Putamen_basal_ganglia	CECR7	22	17517460	17541715	0.555	rs2385785	-3.62	rs5748829	0.36309	5.5	1.467	473	23	enet	0.40818	8.33e-11	1.6463	0.0997
GTEx.Brain_Caudate_basal_ganglia	RP11-792A8.4	7	66200000	66200000	0.1362	rs6973163	-3.85	rs6945843	0.133633	4.08	-1.586	227	2	lasso	0.10467	0.000638	-1.6455	0.0999
GTEx.Brain_Cortex	SUZ12P	17	29036317	29117926	0.152	rs4141117	-2.89	rs7503542	0.162491	-4.52	-1.617	304	10	lasso	0.151582	5.71e-05	1.6429	0.1
GTEx.Brain_Nucleus_accumbens_basal_ganglia	SUZ12P	17	29036317	29117926	0.343	rs4141117	-2.89	rs7503542	0.32055	-5.9	-1.617	304	9	lasso	0.31796	2.91e-09	1.645	0.1
GTEx.Brain_Frontal_Cortex_BA9	TYW1B	7	72000000	72300000	0.467	rs7800425	-2.69	rs7792924	0.474231	6.68	-1.614	226	3	lasso	0.44033	4.59e-13	-1.6438	0.10021
GTEx.Brain_Cerebellar_Hemisphere	TRAPPC10	21	45432200	45526433	0.34	rs3916995	2.76	rs8126958	0.020477	-4.3	2.036	408	20	enet	0.0749	0.0057	-1.6428	0.1004
GTEx.Brain_Cerebellar_Hemisphere	PKMP3	6	86400000	86400000	0.137	rs6454491	-3.03	rs1173419	0.0165	-3.77	1.743	329	6	lasso	0.0321	0.0519	-1.64245	0.100496
GTEx.Brain_Caudate_basal_ganglia	RP11-499P20.2	10	18800000	18800000	0.401	rs9645525	3.11	rs11596974	0.07858	4.2	-1.249	597	7	lasso	0.07561	0.0034	-1.6425	0.1005
GTEx.Brain_Caudate_basal_ganglia	AC002550.5	16	19717673	19726705	0.644	rs16971792	3.31	rs3829539	0.42056	7.33	-1.653	443	2	lasso	0.4306	1e-13	-1.6422	0.100555
GTEx.Brain_Cortex	SNHG5	6	86400000	86400000	0.507	rs6454491	-3.03	rs1059307	0.568719	-7.37	1.554	340	3	lasso	0.537	1.83e-17	-1.642	0.10059
GTEx.Brain_Hippocampus	ADRBK2	22	25960816	26125261	0.44	rs542162	-3.61	rs8142586	-0.01259	-3.18	2.419	628	13	lasso	-0.0126	0.893	-1.641	0.10071
GTEx.Brain_Cerebellar_Hemisphere	RAP1GDS1	4	99200000	99400000	0.221	rs4527483	-3.37	rs1919211	0.01632	3.19	1.895	403	7	lasso	0.06465	0.00962	1.64139	0.100717
GTEx.Brain_Frontal_Cortex_BA9	PPP1CB	2	29000000	29000000	0.267	rs4413120	-2.79	rs3768665	0.13496	-4.24	-1.468	536	5	lasso	0.12111	0.000426	1.6413	0.100734
GTEx.Brain_Cerebellum	RP11-164P12.4	4	153000000	153000000	0.4764	rs6846809	3.17	rs6825241	0.40521	-6.93	1.853	376	17	lasso	0.487106	2.17e-16	-1.64116	0.10076
GTEx.Brain_Cerebellum	RP11-152F13.7	15	82900000	83000000	0.228	rs17158396	-2.69	rs11856590	0.040713	-3.65	-1.337	141	4	lasso	0.07179	0.00375	1.64072	0.10085
GTEx.Brain_Caudate_basal_ganglia	ICAM3	19	10444452	10450499	0.556	rs10417403	-3.43	rs3176768	0.33974	-6.02	-1.293	368	7	lasso	0.3329	2.46e-10	1.6406	0.10088
GTEx.Brain_Cortex	CCDC138	2	109000000	110000000	0.157	rs11123706	3.88	rs17020526	-0.00612	-3.56	2.434	403	3	lasso	-0.000969	0.343	-1.6405	0.1009
GTEx.Brain_Caudate_basal_ganglia	HSPBAP1	3	122000000	123000000	0.202	rs836860	2.82	rs6770902	0.188633	-4.56	-1.118	545	9	lasso	0.15715	2.89e-05	1.6402	0.101
GTEx.Brain_Cerebellar_Hemisphere	SLC41A3	3	126000000	126000000	0.294	rs28384489	3.99	rs2365005	-0.00758	3.53	-0.806	465	11	enet	-0.002804	0.387	-1.6402	0.101
GTEx.Brain_Cerebellum	TOP3B	22	22311397	22337213	0.461	rs16997333	-4.14	rs2283797	0.01955	-4.35	-0.941	399	33	enet	0.186112	3.57e-06	1.63983	0.101
GTEx.Brain_Cerebellum	GVQW1	9	32600000	32600000	0.1688	rs13292245	-3.12	rs621277	0.1243	4.47	1.52	505	5	lasso	0.080495	0.00224	1.6382	0.101
GTEx.Brain_Cerebellar_Hemisphere	CIRH1A	16	69165194	69265033	0.704	rs16958594	2.98	rs17624199	0.201977	-4.42	1.207	351	14	lasso	0.27482	9.53e-08	-1.63981	0.101045
GTEx.Brain_Frontal_Cortex_BA9	RP5-901A4.1	11	67800000	67800000	0.358	rs1138272	-3.89	rs2286163	0.18505	4.77	-1.319	253	13	lasso	0.182474	1.44e-05	-1.6397	0.101065
GTEx.Brain_Nucleus_accumbens_basal_ganglia	AFAP1L1	5	149000000	149000000	0.1504	rs3733662	-2.89	rs17109282	0.116935	4.32	-1.227	600	7	lasso	0.10817	0.000802	-1.63961	0.10109
GTEx.Brain_Nucleus_accumbens_basal_ganglia	STX4	16	31044210	31054296	0.191	rs17708472	3.62	rs8050588	0.108292	-4.01	-1.547	236	14	enet	0.086513	0.00257	1.6387	0.10127
GTEx.Brain_Cerebellar_Hemisphere	PSME2	14	24600000	24600000	0.5391	rs222612	2.65	rs7152749	0.059873	-4.3	0.771	506	13	lasso	0.1122	0.000833	-1.6388	0.1013
GTEx.Brain_Caudate_basal_ganglia	ALG8	11	77800000	77900000	0.284	rs7395344	-3.34	rs579711	0.10488	-4.66	1.105	359	6	lasso	0.09545	0.00109	-1.6382	0.101377
GTEx.Brain_Frontal_Cortex_BA9	TMPRSS5	11	114000000	114000000	0.325	rs487690	-4.05	rs4938050	0.22377	5.03	1.252	555	3	lasso	0.149946	8.85e-05	1.6376	0.101495
GTEx.Brain_Cortex	BMP8A	1	40000000	40000000	0.267	rs11205653	3.9	rs1180347	0.01252	4.33	-1.409	376	26	enet	0.07302	0.00467	-1.6376	0.1015
GTEx.Brain_Cortex	CTD-3025N20.3	8	66500000	66500000	0.423	rs7817180	3.39	rs7836349	0.4261	-6.47	1.633	351	5	lasso	0.4252	4.93e-13	-1.63681	0.1017
GTEx.Brain_Hypothalamus	NUDT13	10	74900000	74900000	0.116	rs6415912	-3.42	rs11000557	0.02619	-3.64	1.645	223	11	lasso	0.05044	0.0254	-1.63594	0.1019
GTEx.Brain_Cerebellar_Hemisphere	ARL16	17	79648204	79650954	0.334	rs9907460	3.21	rs6565620	0.25196	-5.71	1.14	306	5	lasso	0.249996	4.22e-07	-1.6331	0.102
GTEx.Brain_Cerebellum	AC002550.5	16	19717673	19726705	0.487	rs16971792	3.31	rs3829539	0.52215	7.37	-1.653	443	2	lasso	0.51775	9.68e-18	-1.63573	0.102
GTEx.Brain_Cerebellum	DHODH	16	72042487	72058954	0.222	rs4788811	-3.93	rs9941087	0.01966	4.12	1.879	361	6	lasso	0.00845	0.176	1.63604	0.102
GTEx.Brain_Cerebellum	TRMT61B	2	29100000	29100000	0.2615	rs13009937	2.99	rs6744612	-0.002859	3.1	-1.552	582	6	lasso	-0.003211	0.413	-1.63319	0.102
GTEx.Brain_Cortex	TEFM	17	29224354	29231547	0.129	rs4141117	-2.89	rs9915139	0.153498	-4.01	-1.638	272	16	lasso	0.124697	0.000264	1.636	0.102
GTEx.Brain_Nucleus_accumbens_basal_ganglia	DBF4B	17	42785976	42829632	0.616	rs4098686	4.78	rs4369727	0.28132	-5.21	0.812	390	10	lasso	0.2246	1.09e-06	-1.636	0.102
GTEx.Brain_Nucleus_accumbens_basal_ganglia	RP11-33B1.1	4	120000000	120000000	0.416	rs17050208	2.52	rs2389803	0.35776	-5.78	-1.337	438	11	lasso	0.334	9.55e-10	1.633	0.102
GTEx.Brain_Nucleus_accumbens_basal_ganglia	PRMT7	16	68344877	68390700	0.295	rs9888796	-2.97	rs9935025	0.239839	5.21	-1.762	326	17	enet	0.157471	5.33e-05	-1.6351	0.10204
GTEx.Brain_Cortex	SYCE1L	16	77240338	77246902	0.544	rs2200442	4.27	rs11865641	0.41087	6.31	-1.741	736	5	lasso	0.389	8.86e-12	-1.6345	0.102158
GTEx.Brain_Hypothalamus	KNOP1	16	19721831	19726359	0.311	rs16971792	3.31	rs3829539	0.36853	5.5	-1.653	442	2	lasso	0.33546	1.09e-08	-1.634	0.10229
GTEx.Brain_Hypothalamus	RP5-855D21.2	8	187000	188000	0.215	rs11997640	-2.88	rs11774528	0.03586	3.64	-1.566	316	5	lasso	0.01315	0.156	-1.6332	0.1024
GTEx.Brain_Cerebellum	HLA-DRB1	6	32546546	32557625	0.539	rs429150	-3.31	rs9271055	0.42273	7.07	-1.134	233	12	enet	0.4785	5e-16	-1.63248	0.102578
GTEx.Brain_Putamen_basal_ganglia	BID	22	18216906	18257536	0.485	rs5746439	-2.66	rs11704288	0.17079	-4.27	-1.892	530	12	lasso	0.12953	0.000568	1.6325	0.10258
GTEx.Brain_Nucleus_accumbens_basal_ganglia	AK9	6	110000000	110000000	0.278	rs10080925	2.54	rs7755941	0.02216	-4.13	1.432	456	22	enet	0.09277	0.00184	-1.632	0.10269
GTEx.Brain_Caudate_basal_ganglia	RP11-341G23.4	12	104000000	104000000	0.3957	rs10861081	-2.54	rs751448	0.08429	4.52	1.215	612	8	lasso	0.17801	8.13e-06	1.6317	0.1027
GTEx.Brain_Cerebellum	SNCAIP	5	122000000	122000000	0.2753	rs10050596	2.78	rs3811903	-0.00923	-3.69	-0.977	385	31	enet	0.02642	0.0559	1.631	0.10288
GTEx.Brain_Hypothalamus	LYPD3	19	43964939	43969812	0.307	rs2239374	3.2	rs2599437	0.04093	3.49	1.822	330	7	lasso	0.078638	0.00676	1.63118	0.1029
GTEx.Brain_Cerebellum	RP11-24N18.1	16	28841933	28848521	0.248	rs181206	4.38	rs7500911	-0.00614	2.98	1.05	171	26	enet	0.01099	0.148	1.63181	0.103
GTEx.Brain_Cerebellum	C9orf156	9	101000000	101000000	0.3048	rs10817858	2.77	rs7357707	0.266199	5.59	-1.499	492	7	lasso	0.243659	8.11e-08	-1.6292	0.103
GTEx.Brain_Cortex	RAD51C	17	56769934	56811703	0.277	rs11657850	-2.97	rs12946522	0.26574	-5.77	1.876	305	20	enet	0.300402	5.4e-09	-1.6301	0.103
GTEx.Brain_Frontal_Cortex_BA9	SUZ12P	17	29036317	29117926	0.183	rs4141117	-2.89	rs9893922	0.23985	-5.01	-1.56	304	22	enet	0.23989	4.99e-07	1.6295	0.103
GTEx.Brain_Hippocampus	TMEM110	3	52900000	52900000	0.169	rs7614424	3.34	rs2240920	0.10884	3.7	-1.605	385	7	lasso	0.13321	0.000513	-1.6321	0.103
GTEx.Brain_Nucleus_accumbens_basal_ganglia	CTD-3025N20.3	8	66500000	66500000	0.153	rs7817180	3.39	rs1053088	0.19394	-4.63	1.63	351	1	lasso	0.1482	8.94e-05	-1.63	0.1031
GTEx.Brain_Frontal_Cortex_BA9	ARMC1	8	66500000	66500000	0.216	rs7817180	3.39	rs1053088	0.22988	4.92	1.63	361	2	lasso	0.19399	7.44e-06	1.6285	0.10343
GTEx.Brain_Cortex	CD40	20	44746911	44758502	0.3593	rs6094270	-3.1	rs13038523	-0.00631	-3.25	2.388	489	50	enet	-0.00609	0.513	-1.6271	0.10372
GTEx.Brain_Caudate_basal_ganglia	RGS12	4	3310000	3440000	0.28	rs10212869	2.98	rs3088231	0.04456	3.75	1.479	404	26	enet	0.15778	2.78e-05	1.6268	0.10378
GTEx.Brain_Cerebellum	TYW1B	7	72000000	72300000	0.241	rs7800425	-2.69	rs7792924	0.209	4.94	-1.614	226	2	lasso	0.170065	9.85e-06	-1.6262	0.1039
GTEx.Brain_Putamen_basal_ganglia	FAM189B	1	155000000	155000000	0.341	rs9297	3.5	rs7520184	0.012426	-3.68	1.347	305	4	lasso	0.01099	0.173	-1.62637	0.1039
GTEx.Brain_Cerebellum	SYNRG	17	35874900	35969544	0.2538	rs8069412	-3.4	rs3094501	0.246182	5.32	-1.545	322	4	lasso	0.26508	1.86e-08	-1.6261	0.104
GTEx.Brain_Cerebellum	LINC00116	2	111000000	111000000	0.3618	rs2089640	-1.9	rs2271242	0.132793	-4.49	1.785	72	7	lasso	0.139678	6.47e-05	-1.62528	0.104
GTEx.Brain_Frontal_Cortex_BA9	HNRNPA1L2	13	53200000	53200000	0.314	rs2806984	-2.85	rs4284531	0.355343	-5.75	1.755	422	9	enet	0.3641	1.47e-10	-1.626	0.104
GTEx.Brain_Caudate_basal_ganglia	SYCE1L	16	77240338	77246902	0.516	rs2200442	4.27	rs11865641	0.43809	6.8	-1.741	736	5	lasso	0.4267	1.41e-13	-1.6244	0.104282
GTEx.Brain_Nucleus_accumbens_basal_ganglia	NLRC3	16	3589033	3627401	0.241	rs4786456	-3.51	rs12933120	0.145073	-5.14	-1.406	358	6	enet	0.224317	1.11e-06	1.6243	0.10432
GTEx.Brain_Cerebellar_Hemisphere	FAM149A	4	187000000	187000000	0.404	rs4862687	-2.95	rs11725687	0.33613	-6	-1.624	618	1	lasso	0.31791	6.4e-09	1.624	0.104376
GTEx.Brain_Putamen_basal_ganglia	AP006621.1	11	780000	781000	0.54	rs10902222	-2.34	rs4963153	0.398583	5.78	1.464	392	8	lasso	0.38998	2.82e-10	1.6236	0.10447
GTEx.Brain_Cerebellum	RP3-395M20.8	1	2480000	2490000	0.186	rs3100865	-2.9	rs3814298	0.05415	4.21	-1.449	342	8	enet	0.064178	0.00587	-1.6234	0.104508
GTEx.Brain_Hypothalamus	DDX55	12	124000000	124000000	0.374	rs11057298	-2.29	rs7306549	0.04875	-3.76	-1.585	373	20	enet	0.028	0.0743	1.623	0.1046
GTEx.Brain_Nucleus_accumbens_basal_ganglia	REEP1	2	86400000	86600000	0.174	rs2241434	-2.83	rs3770059	0.030827	-4.15	-1.797	481	14	enet	0.074	0.00502	1.6218	0.104852
GTEx.Brain_Caudate_basal_ganglia	SNHG7	9	140000000	140000000	0.368	rs28642252	2.79	rs6874	0.101748	-4.45	-0.37	352	6	lasso	0.26764	2.51e-08	1.62151	0.104908
GTEx.Brain_Frontal_Cortex_BA9	CYP2D6	22	42522501	42526908	0.51	rs11090093	-3.89	rs133373	0.199203	-5.71	1.048	341	5	lasso	0.33827	8.96e-10	-1.6212	0.104971
GTEx.Brain_Caudate_basal_ganglia	SUZ12P	17	29036317	29117926	0.352	rs4141117	-2.89	rs7503542	0.357778	-6.06	-1.617	304	24	enet	0.31864	7e-10	1.623	0.105
GTEx.Brain_Cerebellum	TEFM	17	29224354	29231547	0.1411	rs4141117	-2.89	rs9915139	0.045287	-4.36	-1.638	272	34	enet	0.0129	0.131	1.6222	0.105
GTEx.Brain_Hippocampus	STK4	20	43595115	43708600	0.24	rs7271519	3.08	rs6032069	-0.01256	-3.52	0.918	474	15	enet	-0.00334	0.393	-1.622	0.105
GTEx.Brain_Putamen_basal_ganglia	RP5-1092A3.4	1	28600000	28600000	0.473	rs905908	-2.58	rs905909	0.307066	-5.3	-1.679	251	5	lasso	0.28258	1.97e-07	1.62086	0.105
GTEx.Brain_Cerebellar_Hemisphere	ENTPD6	20	25176329	25205953	0.22	rs35364051	3.37	rs6107015	0.26382	-5.49	1.69	440	3	lasso	0.17037	3.82e-05	-1.61999	0.10523
GTEx.Brain_Cortex	GPNMB	7	23300000	23300000	0.191	rs12533936	3.29	rs7807879	0.186555	-5.05	1.794	415	7	lasso	0.242	2.41e-07	-1.6191	0.10542
GTEx.Brain_Hippocampus	AC074289.1	2	64400000	64500000	0.3216	rs17619012	-3.3	rs1365482	0.19004	-4.24	1.576	421	3	lasso	0.09545	0.00307	-1.6189	0.1055
GTEx.Brain_Cerebellar_Hemisphere	MMAB	12	110000000	110000000	0.314	rs12831686	2.96	rs11836136	0.269546	-5.41	1.488	427	3	lasso	0.24237	6.62e-07	-1.6178	0.1057
GTEx.Brain_Putamen_basal_ganglia	GUSBP1	5	21300000	21600000	0.59	rs9292998	2.71	rs6884724	0.39479	6.09	-1.688	343	8	lasso	0.42493	2.63e-11	-1.6179	0.1057
GTEx.Brain_Cortex	HLA-C	6	31236526	31239882	0.635	rs3778639	3.64	rs2523578	0.30697	5.48	-3.319	196	29	enet	0.4644	1.77e-14	-1.617	0.10585
GTEx.Brain_Cerebellum	RP5-1092A3.4	1	28600000	28600000	0.592	rs905908	-2.58	rs2938867	0.5401	-7.5	-1.645	251	5	lasso	0.554401	1.8e-19	1.617	0.105869
GTEx.Brain_Cortex	NCOA6	20	33284722	33413452	0.1426	rs10485505	-2.53	rs2424997	0.0311	-3.61	-0.653	368	13	enet	0.05113	0.0156	1.617	0.10587
GTEx.Brain_Cerebellum	ADAP2	17	29248698	29286340	0.1072	rs735053	-2.94	rs9893922	0.128278	4.35	-1.56	287	3	lasso	0.11678	0.000259	-1.6168	0.106
GTEx.Brain_Nucleus_accumbens_basal_ganglia	CRLF3	17	29096406	29151794	0.187	rs4141117	-2.89	rs9912440	0.22799	-5	-1.665	294	9	lasso	0.21453	1.99e-06	1.617	0.106
GTEx.Brain_Hypothalamus	POM121B	7	72700000	72700000	0.166	rs12154743	-2.39	rs7792924	0.14849	-3.77	-1.614	145	2	lasso	0.05868	0.0172	1.6162	0.10604
GTEx.Brain_Caudate_basal_ganglia	COQ9	16	57481641	57495187	0.332	rs1651665	-4.04	rs190108	0.12391	4.61	1.092	556	7	lasso	0.1033	0.000692	1.6154	0.106221
GTEx.Brain_Caudate_basal_ganglia	TYW1B	7	72000000	72300000	0.6715	rs7800425	-2.69	rs7792924	0.556096	7.49	-1.614	226	2	lasso	0.5458	1.56e-18	-1.615	0.1063
GTEx.Brain_Cerebellum	FBXO27	19	39481354	39523425	0.704	rs6508808	-2.99	rs12982349	0.478094	7.02	-1.795	410	17	enet	0.528405	3.13e-18	-1.6142	0.10649
GTEx.Brain_Cerebellum	LMBR1L	12	49500000	49500000	0.18	rs11168963	-3.22	rs10747561	0.1475	-4.62	-1.614	308	1	lasso	0.122293	0.000186	1.614	0.106527
GTEx.Brain_Hypothalamus	RP11-96L14.7	1	26500000	26500000	0.56	rs9438621	-3.29	rs12145714	0.14201	4.62	-0.583	426	9	lasso	0.30234	7.64e-08	-1.6132	0.10671
GTEx.Brain_Cerebellar_Hemisphere	TCF7	5	133000000	133000000	0.464	rs620498	3.48	rs2429080	0.07373	-4.6	-1.287	486	7	lasso	0.054573	0.0161	1.613	0.10674
GTEx.Brain_Nucleus_accumbens_basal_ganglia	FAM86JP	3	126000000	126000000	0.536	rs28384489	3.99	rs17334039	0.21539	5.27	0.982	398	57	enet	0.358	1.81e-10	1.6128	0.106782
GTEx.Brain_Caudate_basal_ganglia	TMEM158	3	45300000	45300000	0.324	rs17575828	-4.54	rs4683028	-0.001814	4.22	1.594	463	7	enet	0.05083	0.0141	1.6129	0.107
GTEx.Brain_Cerebellar_Hemisphere	TEFM	17	29224354	29231547	0.313	rs4141117	-2.89	rs170052	0.27906	-5.01	-1.56	272	6	lasso	0.290486	3.63e-08	1.6104	0.107
GTEx.Brain_Frontal_Cortex_BA9	RP11-977G19.11	12	56700000	56700000	0.2997	rs2950387	3.64	rs17118439	0.335782	-5.65	-1.577	254	5	lasso	0.31818	3.49e-09	1.6126	0.107
GTEx.Brain_Hippocampus	RP11-334C17.5	17	78174472	78179748	0.46	rs1696756	3.65	rs2304856	0.019542	3.69	-1.963	463	7	lasso	0.022082	0.0992	-1.61315	0.107
GTEx.Brain_Hippocampus	LY75	2	161000000	161000000	0.2346	rs2729715	-2.84	rs2203053	0.09687	-4.04	1.341	488	13	enet	0.05826	0.0176	-1.612	0.107
GTEx.Brain_Nucleus_accumbens_basal_ganglia	RAPGEFL1	17	38333263	38351908	0.162	rs12601929	-3.56	rs9909593	0.05598	4.04	-0.382	290	4	lasso	0.06606	0.00768	-1.611	0.107
GTEx.Brain_Putamen_basal_ganglia	XXbac-BPG181M17.6	6	32939842	32940630	0.351	rs2744507	3.28	rs2858870	0.00386	3.78	1.141	271	3	lasso	0.0317	0.0606	1.614	0.107
GTEx.Brain_Putamen_basal_ganglia	RP11-341N2.1	2	243000000	243000000	0.4	rs35670872	-2.87	rs4973686	0.2381	4.57	1.531	85	6	lasso	0.15696	0.000148	1.61164	0.10704
GTEx.Brain_Nucleus_accumbens_basal_ganglia	TYW1B	7	72000000	72300000	0.575	rs7800425	-2.69	rs7792924	0.39311	6.86	-1.614	226	2	lasso	0.441351	3.15e-13	-1.61129	0.1071
GTEx.Brain_Caudate_basal_ganglia	RP11-108M9.4	1	17200000	17200000	0.2636	rs11585357	3.12	rs279024	0.098223	4.36	1.078	326	4	lasso	0.06842	0.00514	1.6109	0.107199
GTEx.Brain_Hippocampus	RP11-383J24.6	8	125000000	125000000	0.377	rs13279330	3.63	rs10505446	0.01638	3.35	1.317	536	8	lasso	0.01582	0.136	1.6104	0.1073
GTEx.Brain_Cerebellar_Hemisphere	RP11-176H8.1	14	31900000	31900000	0.0952	rs10872853	-2.28	rs8018901	0.066558	3.91	1.717	302	6	lasso	0.0686	0.00786	1.6096	0.1075
GTEx.Brain_Cerebellum	FAM103A1	15	83700000	83700000	0.246	rs7171743	-3.45	rs7182320	0.071109	-4.21	1.716	304	5	lasso	0.07913	0.00243	-1.60931	0.10755
GTEx.Brain_Cortex	DESI1	22	41994032	42017100	0.17	rs2839715	1.95	rs17377643	0.01139	-3.7	-1.74	304	5	enet	0.057718	0.0109	1.6093	0.107554
GTEx.Brain_Frontal_Cortex_BA9	RP11-296I10.6	16	70253477	70279519	0.181	rs2168608	-4.21	rs8062183	0.12134	-4.3	-2.169	200	4	lasso	0.09987	0.00133	1.6086	0.108
GTEx.Brain_Caudate_basal_ganglia	SETD9	5	56200000	56200000	0.307	rs978405	-2.68	rs832554	0.27648	-5.72	-1.586	494	6	lasso	0.257396	5.01e-08	1.6063	0.10821
GTEx.Brain_Cerebellum	LINC00957	7	44100000	44100000	0.232	rs15866	3	rs10228823	0.224	-5.11	-1.551	329	34	enet	0.207934	8.74e-07	1.6063	0.10821
GTEx.Brain_Caudate_basal_ganglia	MAN2C1	15	75600000	75700000	0.228	rs11638663	2.41	rs28610581	0.23645	5.31	-1.34	226	20	enet	0.21529	7.87e-07	-1.60474	0.10855
GTEx.Brain_Hypothalamus	BTN3A2	6	26365387	26378546	0.344	rs2071303	-4.36	rs4609015	0.036379	3.67	-0.422	541	29	lasso	0.1385	0.000397	1.6032	0.108885
GTEx.Brain_Frontal_Cortex_BA9	RP11-469M7.1	2	202000000	202000000	0.3516	rs2254576	3.26	rs10168564	0.01403	4.59	0.522	455	60	enet	0.06828	0.0071	1.6029	0.108964
GTEx.Brain_Cerebellar_Hemisphere	CYP4V2	4	187000000	187000000	0.448	rs4862687	-2.95	rs6816903	0.09835	-4.64	-1.739	581	10	lasso	0.24568	5.45e-07	1.6018	0.1092
GTEx.Brain_Cortex	WWOX	16	78133310	79246564	0.482	rs2161719	-3.31	rs8057015	-0.00989	3.96	-1.153	1920	9	lasso	0.0113	0.154	-1.6017	0.109216
GTEx.Brain_Nucleus_accumbens_basal_ganglia	TRAPPC6B	14	39600000	39600000	0.255	rs977606	-2.8	rs8014813	-0.00984	3.7	-1.198	368	7	enet	-0.000776	0.338	-1.6014	0.1093
GTEx.Brain_Cortex	URM1	9	131000000	131000000	0.332	rs1004464	2.83	rs2240944	0.157681	-4.72	-1.602	257	3	lasso	0.14159	0.000101	1.601	0.1094
GTEx.Brain_Cerebellum	AC008746.12	19	54949847	54950362	0.244	rs10414749	3.57	rs10401901	0.23416	-5.11	-1.27	440	2	lasso	0.203729	1.15e-06	1.6007	0.10943
GTEx.Brain_Frontal_Cortex_BA9	C9orf156	9	101000000	101000000	0.148	rs10817858	2.77	rs6586	0.28539	5.22	-1.6	492	1	lasso	0.26421	1.12e-07	-1.6	0.109599
GTEx.Brain_Cerebellar_Hemisphere	C9orf156	9	101000000	101000000	0.262	rs10817858	2.77	rs6586	0.22072	4.8	-1.6	492	2	lasso	0.140499	0.000189	-1.5998	0.10965
GTEx.Brain_Hippocampus	CTSW	11	65600000	65700000	0.414	rs35166611	-4.2	rs4930352	-0.00831	3.43	-2.291	331	35	enet	0.07283	0.00887	-1.5995	0.10972
GTEx.Brain_Nucleus_accumbens_basal_ganglia	AC092295.7	19	37063972	37085610	0.366	rs17639574	-2.5	rs1830031	0.05836	4.6	-0.517	305	22	enet	0.253095	1.92e-07	-1.59832	0.10997
GTEx.Brain_Cerebellum	GAA	17	78075355	78093678	0.4752	rs1696756	3.65	rs11150846	0.442782	-6.81	1.664	425	14	enet	0.45259	5.82e-15	-1.5996	0.11
GTEx.Brain_Cortex	ALKBH3	11	43900000	43900000	0.475	rs10501303	4.4	rs12576917	0.10064	4.44	-0.095	525	11	lasso	0.1222	0.000304	1.5994	0.11
GTEx.Brain_Frontal_Cortex_BA9	AC007319.1	2	188000000	188000000	0.1559	rs10169039	3.47	rs907463	0.08124	4.27	-1.534	351	7	lasso	0.10541	0.000989	-1.5969	0.110287
GTEx.Brain_Putamen_basal_ganglia	PPCDC	15	75300000	75400000	0.322	rs12898794	-2.52	rs7173218	0.02557	4.07	-0.992	273	42	enet	0.13274	0.000486	-1.597	0.1103
GTEx.Brain_Caudate_basal_ganglia	SLC22A3	6	161000000	161000000	0.153	rs3822846	2.58	rs6905958	0.09599	4.2	-1.275	563	39	enet	0.10686	0.000563	-1.5966	0.11035
GTEx.Brain_Cerebellar_Hemisphere	TDRD6	6	46700000	46700000	0.335	rs1687134	-3.33	rs2270450	0.24796	-4.79	2.015	518	9	lasso	0.219	2.56e-06	-1.59659	0.110357
GTEx.Brain_Cerebellar_Hemisphere	RP11-154D6.1	6	71900000	72000000	0.603	rs2200528	-3.37	rs866142	0.32274	-6.02	-1.696	497	9	enet	0.3302	2.88e-09	1.59646	0.110385
GTEx.Brain_Frontal_Cortex_BA9	MED4	13	48600000	48700000	0.456	rs7982499	3.33	rs7324484	-0.004945	-3.38	-0.484	352	47	enet	0.1454	0.000114	-1.597	0.1104
GTEx.Brain_Cerebellar_Hemisphere	RNF180	5	63500000	63700000	0.123	rs1910421	3.73	rs356606	0.14975	-4.17	-1.597	354	9	lasso	0.139785	0.000197	1.595	0.11071
GTEx.Brain_Putamen_basal_ganglia	TTC38	22	46663858	46689905	0.372	rs138548	3.7	rs6008495	-0.0112	3.68	1.526	446	8	enet	-0.01246	0.901	1.595	0.11072
GTEx.Brain_Putamen_basal_ganglia	HBS1L	6	135000000	135000000	0.262	rs228420	-3.62	rs9399129	0.21457	-4.43	-2.119	419	19	enet	0.1364	0.000407	1.5941	0.11091
GTEx.Brain_Hypothalamus	ZBTB43	9	130000000	130000000	0.41	rs12551115	-4.11	rs10122788	0.0547	3.89	-2.062	401	7	lasso	0.02413	0.0897	-1.5935	0.111
GTEx.Brain_Nucleus_accumbens_basal_ganglia	FAM149A	4	187000000	187000000	0.474	rs4862687	-2.95	rs2036912	0.38598	-6.16	-1.522	618	10	lasso	0.352	2.73e-10	1.5948	0.111
GTEx.Brain_Frontal_Cortex_BA9	GDF9	5	132000000	132000000	0.268	rs739719	3.03	rs30179	0.112354	-4.06	-1.992	393	5	lasso	0.1005	0.00129	1.5929	0.1112
GTEx.Brain_Hippocampus	SURF1	9	136000000	136000000	0.622	rs3124768	3.32	rs3118667	0.132105	4.49	-3.151	552	16	lasso	0.20567	1.43e-05	-1.5918	0.1114
GTEx.Brain_Cortex	LARS2	3	45400000	45600000	0.588	rs17575828	-4.54	rs11549809	0.497	-6.99	-1.472	569	6	lasso	0.48469	2.9e-15	1.5917	0.111452
GTEx.Brain_Cerebellar_Hemisphere	DDX55	12	124000000	124000000	0.425	rs11057298	-2.29	rs11057306	0.281237	-5.16	-1.67	373	10	lasso	0.24943	4.37e-07	1.5911	0.11159
GTEx.Brain_Putamen_basal_ganglia	UBE2FP3	1	112000000	112000000	0.377	rs538779	3.17	rs1264899	0.215543	4.29	0.759	594	11	lasso	0.17916	4.9e-05	1.59085	0.1116
GTEx.Brain_Caudate_basal_ganglia	TMEM259	19	1011095	1021117	0.342	rs3786981	-3.74	rs4807440	0.14093	3.9	1.72	426	7	lasso	0.07144	0.00432	1.591	0.11162
GTEx.Brain_Frontal_Cortex_BA9	ADHFE1	8	67300000	67400000	0.367	rs7012434	2.9	rs7819605	0.21962	-4.94	1.739	296	23	enet	0.12771	0.000298	-1.5904	0.11175
GTEx.Brain_Cortex	GUSBP1	5	21300000	21600000	0.4661	rs9292998	2.71	rs6884724	0.39477	6.23	-1.688	343	6	lasso	0.409732	1.73e-12	-1.59003	0.11183
GTEx.Brain_Cerebellar_Hemisphere	ZDHHC24	11	66300000	66300000	0.216	rs35166611	-4.2	rs11227527	0.11346	-4.12	-0.652	259	15	enet	0.15628	8.17e-05	1.58735	0.112
GTEx.Brain_Cerebellar_Hemisphere	RP11-660L16.2	11	71200000	71200000	0.441	rs4269942	2.45	rs4944957	0.45814	-6.51	1.577	351	8	lasso	0.45351	3.95e-13	-1.58856	0.112
GTEx.Brain_Cerebellar_Hemisphere	RP11-578O24.2	8	79600000	79600000	0.328	rs12677936	-2.7	rs1384804	0.197621	-4.5	0.993	310	11	lasso	0.150573	0.000111	-1.58949	0.112
GTEx.Brain_Putamen_basal_ganglia	HSPBAP1	3	122000000	123000000	0.369	rs836860	2.82	rs11719086	0.20644	-4.76	-1.313	545	10	lasso	0.25958	7.11e-07	1.589	0.112
GTEx.Brain_Hippocampus	ZNF93	19	20018533	20046384	0.376	rs10401193	3.85	rs8113576	0.01924	3.52	0.068	277	34	enet	0.065112	0.0127	1.5887	0.112139
GTEx.Brain_Hippocampus	EXOC3	5	443000	470000	0.336	rs11134054	3.02	rs4957044	0.00285	3.4	-0.919	309	7	lasso	0.07019	0.01	-1.5877	0.1123
GTEx.Brain_Caudate_basal_ganglia	ABHD12	20	25275379	25371619	0.0919	rs35364051	3.37	rs6115200	0.04962	4.06	1.686	400	13	enet	0.0385	0.0288	1.5872	0.11246
GTEx.Brain_Hippocampus	CCBL2	1	89400000	89400000	0.39	rs12098051	-2.72	rs7532151	0.27348	-4.77	-1.632	356	5	lasso	0.13315	0.000514	-1.587	0.112577
GTEx.Brain_Hippocampus	CENPP	9	95100000	95400000	0.608	rs12379054	3.39	rs7872739	-0.012411	3.78	-0.416	503	9	lasso	0.00357	0.261	-1.586	0.1127
GTEx.Brain_Caudate_basal_ganglia	PSMD13	11	239000	253000	0.314	rs11601356	2.85	rs511744	0.15011	4.76	-1.166	283	10	lasso	0.15748	2.83e-05	-1.5857	0.112816
GTEx.Brain_Cerebellar_Hemisphere	ZNF337	20	25654851	25677477	0.185	rs35364051	3.37	rs3813916	0.00244	-3.94	-1.436	249	12	lasso	0.00755	0.201	1.58528	0.1129
GTEx.Brain_Cerebellum	RP4-669P10.16	22	42535623	42535938	0.402	rs11090093	-3.89	rs5758651	0.24046	5.83	-2.096	346	14	lasso	0.396984	7.81e-13	-1.58536	0.1129
GTEx.Brain_Nucleus_accumbens_basal_ganglia	NCAPD2	12	6600000	6640000	0.27	rs7976699	2.81	rs2532484	0.10826	-4.24	1.326	363	6	lasso	0.12273	0.000364	-1.5852	0.11293
GTEx.Brain_Caudate_basal_ganglia	HLA-K	6	29894955	29897009	0.269	rs9258158	2.71	rs1632953	0.000682	3.3	-1.444	38	9	lasso	-0.00775	0.621	-1.586	0.113
GTEx.Brain_Cerebellar_Hemisphere	PPP3CC	8	22300000	22400000	0.232	rs4872006	-5.1	rs2469769	0.014899	-3.52	-0.066	558	23	enet	0.05028	0.0201	-1.58341	0.113
GTEx.Brain_Cerebellum	G6PC3	17	42148103	42153709	0.3939	rs4098686	4.78	rs12945560	0.009336	3.66	0.343	356	22	enet	0.1588	1.99e-05	-1.5845	0.113
GTEx.Brain_Cerebellum	PRPS1P2	9	128000000	128000000	0.0871	rs7040520	-1.93	rs3896021	0.080979	-3.86	0.605	304	16	enet	0.037643	0.0283	-1.5848	0.113
GTEx.Brain_Nucleus_accumbens_basal_ganglia	SMIM19	8	42400000	42400000	0.333	rs6996712	2.51	rs2923441	0.31231	5.77	1.559	264	3	lasso	0.306	6.47e-09	1.585	0.113
GTEx.Brain_Frontal_Cortex_BA9	TMEM254	10	81800000	81900000	0.351	rs7916423	-3.2	rs3904714	0.002711	3.54	-2.262	349	31	enet	0.120567	0.000439	-1.58456	0.11307
GTEx.Brain_Cortex	COQ3	6	99800000	99800000	0.202	rs2892615	-3.68	rs4448102	0.177206	4.29	-1.611	468	2	lasso	0.0924	0.0016	-1.5833	0.11334
GTEx.Brain_Frontal_Cortex_BA9	TEX29	13	112000000	112000000	0.452	rs9515418	-3.06	rs942653	0.095002	4.2	-1.351	521	8	lasso	0.2427	4.2e-07	-1.583	0.1134
GTEx.Brain_Cerebellar_Hemisphere	SLC9A3	5	473000	524000	0.414	rs11134054	3.02	rs2278254	0.35797	5.69	-1.444	331	2	lasso	0.337763	1.75e-09	-1.5822	0.1136
GTEx.Brain_Cerebellum	CYP2D7P1	22	42536214	42540576	0.37	rs11090093	-3.89	rs9607885	0.22977	5.38	-2.141	346	6	lasso	0.207164	9.19e-07	-1.58217	0.1136
GTEx.Brain_Cerebellum	GDI2	10	5810000	5880000	0.3135	rs1539446	3.61	rs2275774	0.1389	-4.59	1.41	727	4	lasso	0.08796	0.00144	-1.58204	0.11364
GTEx.Brain_Caudate_basal_ganglia	POMZP3	7	76200000	76300000	0.6334	rs3909148	3.09	rs11505688	0.375117	-6.38	1.799	155	10	lasso	0.43412	7.44e-14	-1.5819	0.1137
GTEx.Brain_Cerebellum	ACOT1	14	74000000	74000000	0.48	rs17128968	-2.17	rs35067250	-0.00999	3.8	-1.463	335	26	enet	0.0603	0.00737	-1.5819	0.1137
GTEx.Brain_Cerebellum	AP001468.1	21	47612391	47613673	0.205	rs17393980	-2.98	rs2254522	0.03634	-4.05	-0.753	474	24	enet	0.0878	0.00146	1.5816	0.11374
GTEx.Brain_Frontal_Cortex_BA9	PGM2	4	37800000	37900000	0.363	rs907311	-3.23	rs4832960	0.1989	5.01	-1.609	668	6	lasso	0.15498	6.7e-05	-1.5814	0.1138
GTEx.Brain_Cerebellum	CECR7	22	17517460	17541715	0.685	rs2385785	-3.62	rs5748829	0.34924	6.24	1.467	473	8	lasso	0.351717	3.08e-11	1.581	0.1139
GTEx.Brain_Cortex	ZNF253	19	19976695	20005483	0.258	rs10401193	3.85	rs4389259	0.10858	-4.18	-1.396	283	6	lasso	0.05065	0.0161	1.5808	0.11393
GTEx.Brain_Cerebellar_Hemisphere	ZNF34	8	146000000	146000000	0.205	rs2958482	-2.13	rs2958516	0.061355	-4.14	-1.745	209	2	lasso	0.018851	0.106	1.57854	0.114
GTEx.Brain_Cerebellum	GNL3	3	52700000	52700000	0.1398	rs7614424	3.34	rs2083180	0.07064	-4.31	-2.459	378	43	enet	0.089838	0.00129	1.58024	0.114
GTEx.Brain_Frontal_Cortex_BA9	PPM1L	3	160000000	161000000	0.1823	rs6800515	3.24	rs6441320	0.1261	4.24	0.965	443	23	enet	0.06983	0.00654	1.5811	0.114
GTEx.Brain_Hippocampus	PPM1M	3	52300000	52300000	0.239	rs7614424	3.34	rs7651709	-0.01252	3.77	-0.817	308	10	lasso	0.00968	0.187	-1.5783	0.114
GTEx.Brain_Putamen_basal_ganglia	MILR1	17	62461569	62464760	0.293	rs7217938	-2.86	rs16947903	0.2788	4.83	1.206	222	4	lasso	0.22007	5.96e-06	1.5789	0.114
GTEx.Brain_Cerebellum	VIPR2	7	159000000	159000000	0.269	rs439681	3.24	rs1017033	-0.00674	3.68	-0.938	332	17	enet	0.03751	0.0286	-1.5804	0.11401
GTEx.Brain_Cerebellum	ZNF251	8	146000000	146000000	0.332	rs2958482	-2.13	rs7014773	0.29806	-6.1	-2.068	209	13	enet	0.32254	2.9e-10	1.5796	0.114198
GTEx.Brain_Hippocampus	ZNF641	12	48700000	48700000	0.194	rs4628721	3.73	rs12811832	0.0729	3.96	-2.291	473	10	enet	0.044854	0.033	-1.579	0.11437
GTEx.Brain_Frontal_Cortex_BA9	FAM47E	4	77100000	77200000	0.292	rs7691847	3.27	rs2869872	0.34732	5.79	-1.468	500	5	lasso	0.29538	1.56e-08	-1.5786	0.1144
GTEx.Brain_Hypothalamus	SETD9	5	56200000	56200000	0.356	rs978405	-2.68	rs185220	0.31078	-5.26	-1.164	494	16	enet	0.3484	5e-09	1.5789	0.1144
GTEx.Brain_Cerebellar_Hemisphere	OSGEPL1-AS1	2	191000000	191000000	0.325	rs17271148	-2.18	rs3816196	0.168192	-4.39	1.598	309	5	lasso	0.128103	0.000364	-1.57829	0.1145
GTEx.Brain_Putamen_basal_ganglia	GSTT2	22	24322339	24326106	0.503	rs2330625	-2.73	rs5751770	0.36015	5.82	0.909	377	19	enet	0.42078	3.51e-11	1.5782	0.11453
GTEx.Brain_Cerebellar_Hemisphere	DNAJC9	10	74900000	75000000	0.1553	rs6415912	-3.42	rs16930362	0.07094	3.61	1.538	222	5	lasso	0.08273	0.00381	1.5769	0.1148
GTEx.Brain_Frontal_Cortex_BA9	VILL	3	38000000	38000000	0.3129	rs149822	-2	rs6809649	0.29955	-5.54	-1.347	410	11	enet	0.34014	7.88e-10	1.5763	0.115
GTEx.Brain_Cerebellum	UPF2	10	12000000	12100000	0.3512	rs3013016	-3.9	rs17136827	0.17872	4.49	-1.634	496	3	lasso	0.11199	0.000345	-1.57606	0.11501
GTEx.Brain_Cerebellar_Hemisphere	GNL3LP1	5	60200000	60200000	0.214	rs7734108	-3.62	rs4647150	0.16648	4.85	-0.851	317	10	lasso	0.117859	0.000621	-1.576	0.11504
GTEx.Brain_Nucleus_accumbens_basal_ganglia	GGT1	22	24990778	25024972	0.386	rs2011521	-2.34	rs1547359	0.000777	3.41	-0.894	380	32	enet	-0.0027	0.387	-1.5759	0.11504
GTEx.Brain_Caudate_basal_ganglia	AGAP8	10	51200000	51400000	0.486	rs717721	-3.08	rs7922121	0.10267	4.79	-0.871	206	15	enet	0.29307	4.34e-09	-1.5751	0.1152
GTEx.Brain_Hypothalamus	HLA-DQB1	6	32627244	32636160	0.521	rs532098	2.81	rs1063355	0.362353	5.43	-2.055	217	3	lasso	0.417	6.01e-11	-1.5748	0.115298
GTEx.Brain_Hippocampus	KNOP1	16	19721831	19726359	0.251	rs16971792	3.31	rs1858973	0.25	4.95	-1.616	442	7	lasso	0.14307	0.000319	-1.575	0.11533
GTEx.Brain_Caudate_basal_ganglia	MMP24	20	33814457	33864801	0.38	rs17426419	-2.44	rs6060450	0.02019	3.47	-1.518	358	8	enet	0.0201	0.0859	-1.5744	0.1154
GTEx.Brain_Cerebellar_Hemisphere	RP3-434O14.8	1	210000000	210000000	0.3049	rs7534723	2.6	rs6685182	0.178296	-5.08	-1.456	506	5	lasso	0.22797	1.53e-06	1.57431	0.11542
GTEx.Brain_Cerebellar_Hemisphere	BCR	22	23521891	23660224	0.3358	rs17002697	2.63	rs131693	0.19936	-5.27	-2.272	424	15	enet	0.32479	4.1e-09	1.5736	0.11558
GTEx.Brain_Caudate_basal_ganglia	AC016722.2	2	47100000	47100000	0.357	rs9309141	-2.87	rs10167561	0.18721	5	-1.76	588	6	lasso	0.18635	4.86e-06	-1.5723	0.1159
GTEx.Brain_Hypothalamus	HCG27	6	31165537	31171745	0.247	rs3778639	3.64	rs2844498	0.028854	3.56	1.894	168	8	enet	0.0097	0.187	1.5719	0.115968
GTEx.Brain_Cerebellum	CDIPT	16	29869678	29875057	0.236	rs4788186	-2.39	rs4788188	0.16881	-4.58	1.179	149	9	enet	0.1775	6.17e-06	-1.57148	0.116
GTEx.Brain_Cerebellum	PITPNM3	17	6360914	6459814	0.2427	rs2159270	3.16	rs9911012	0.196471	4.67	1.548	608	3	lasso	0.16831	1.1e-05	1.5737	0.116
GTEx.Brain_Cerebellum	PPP2R3A	3	136000000	136000000	0.2849	rs711967	-3.76	rs10512987	-0.00961	3.33	2.612	343	21	enet	0.037395	0.0288	1.57269	0.116
GTEx.Brain_Cortex	MCU	10	74500000	74600000	0.3596	rs6415912	-3.42	rs12247568	-0.01049	4.86	1.42	315	4	lasso	-0.00753	0.587	1.57297	0.116
GTEx.Brain_Frontal_Cortex_BA9	TADA2A	17	35766965	35839835	0.283	rs8069412	-3.4	rs2158235	0.11498	3.94	-1.66	345	4	lasso	0.11606	0.000559	-1.5719	0.116
GTEx.Brain_Hippocampus	RAD51C	17	56769934	56811703	0.156	rs11657850	-2.97	rs12947982	0.145224	-4.11	1.575	305	6	enet	0.137136	0.000425	-1.57356	0.116
GTEx.Brain_Cortex	C15orf57	15	40800000	40900000	0.161	rs1075506	-3.12	rs17674454	0.11963	-3.74	1.649	345	3	lasso	0.10106	0.000991	-1.57166	0.11603
GTEx.Brain_Putamen_basal_ganglia	RP11-190A12.8	1	160000000	160000000	0.427	rs12410866	-3.29	rs4133290	0.432902	5.95	-0.716	494	6	lasso	0.49344	1.64e-13	-1.571	0.1162
GTEx.Brain_Nucleus_accumbens_basal_ganglia	RP11-296I10.6	16	70253477	70279519	0.145	rs2168608	-4.21	rs2070203	0.109116	4.31	1.585	200	3	lasso	0.083461	0.00303	1.5704	0.11633
GTEx.Brain_Hippocampus	AHI1	6	136000000	136000000	0.278	rs2009129	-3.01	rs2746419	0.10041	-3.87	-2.566	441	5	lasso	0.04756	0.0291	1.5696	0.1165
GTEx.Brain_Nucleus_accumbens_basal_ganglia	RP11-455J20.3	2	191000000	191000000	0.336	rs17271148	-2.18	rs1233284	0.133056	-4.07	1.618	309	7	lasso	0.10057	0.00121	-1.5691	0.116615
GTEx.Brain_Cortex	RP11-122G18.5	1	161000000	161000000	0.32	rs2502807	3.31	rs13375736	0.28547	-5.24	1.892	393	2	lasso	0.25159	1.35e-07	-1.5683	0.11681
GTEx.Brain_Hippocampus	CLIP1	12	123000000	123000000	0.271	rs7961894	-3.18	rs11060094	0.13758	4.15	1.406	369	4	lasso	0.119246	0.000999	1.568	0.11685
GTEx.Brain_Cerebellum	MTMR9LP	1	32700000	32700000	0.368	rs12040661	2.46	rs3795425	0.19426	5.47	1.577	193	8	lasso	0.167149	1.18e-05	1.5676	0.116967
GTEx.Brain_Cerebellar_Hemisphere	FGFBP3	10	93700000	93700000	0.2956	rs4933670	-2.27	rs11186734	0.08972	4.16	-1.187	314	8	lasso	0.08673	0.0031	-1.5674	0.117
GTEx.Brain_Cerebellum	RP11-19P22.8	17	25952510	25953464	0.4138	rs940009	-3.6	rs1676587	0.428461	6.66	1.517	303	3	lasso	0.41003	2.58e-13	1.5661	0.117
GTEx.Brain_Nucleus_accumbens_basal_ganglia	ARL16	17	79648204	79650954	0.25	rs9907460	3.21	rs8071084	0.26818	-5.13	1.533	306	3	lasso	0.2352	5.76e-07	-1.567	0.117
GTEx.Brain_Nucleus_accumbens_basal_ganglia	CYCSP34	13	41437735	41438038	0.199	rs17061329	-2.56	rs4254182	0.03437	-3.85	0.091	339	6	lasso	0.11487	0.000558	1.567	0.1172
GTEx.Brain_Caudate_basal_ganglia	TRAPPC4	11	119000000	119000000	0.491	rs9332871	3.91	rs11006	0.30248	5.63	1.734	372	33	enet	0.26708	2.61e-08	1.5662	0.117311
GTEx.Brain_Caudate_basal_ganglia	CTA-390C10.10	22	25872185	25875938	0.317	rs542162	-3.61	rs6004658	0.01934	-4.3	-1.655	491	3	lasso	0.06884	0.00502	1.566	0.117357
GTEx.Brain_Cerebellar_Hemisphere	ASNSD1	2	191000000	191000000	0.37	rs17271148	-2.18	rs4667297	0.326773	-5.48	1.566	288	2	lasso	0.296707	2.46e-08	-1.56553	0.11746
GTEx.Brain_Cerebellar_Hemisphere	RP3-337O18.9	20	44521333	44522058	0.177	rs6094270	-3.1	rs3746513	0.005	-3.78	1.351	503	5	lasso	-0.0032	0.398	-1.56533	0.1175
GTEx.Brain_Nucleus_accumbens_basal_ganglia	MTMR3	22	30279144	30426855	0.198	rs877549	3.75	rs9614152	-0.000159	3.33	0.771	460	69	enet	0.02479	0.0721	-1.5642	0.11778
GTEx.Brain_Cerebellar_Hemisphere	EXOSC10	1	11100000	11200000	0.2338	rs516243	-4.6	rs1205592	0.102658	4.23	0.729	353	3	lasso	0.11721	0.000642	1.56412	0.11779
GTEx.Brain_Cerebellar_Hemisphere	AIDA	1	223000000	223000000	0.1717	rs10495196	2.72	rs2378606	0.126514	-4.27	1.569	318	3	lasso	0.14232	0.000172	-1.56377	0.11787
GTEx.Brain_Cerebellar_Hemisphere	RAB37	17	72666717	72743474	0.364	rs4789046	-3.36	rs563530	0.16965	4.55	1.71	461	8	lasso	0.126349	0.000399	1.5632	0.118
GTEx.Brain_Cortex	SERGEF	11	17800000	18000000	0.563	rs722341	3.39	rs11024318	-0.00811	3.74	1.016	636	13	lasso	0.1497	6.38e-05	-1.562	0.118
GTEx.Brain_Hypothalamus	ARL16	17	79648204	79650954	0.305	rs9907460	3.21	rs11150805	0.35908	-5.41	1.809	306	3	lasso	0.319	2.91e-08	-1.56297	0.118
GTEx.Brain_Caudate_basal_ganglia	MT1XP1	1	16600000	16600000	0.344	rs3738605	-3.06	rs6672616	0.021214	3.9	0.583	300	31	enet	0.06258	0.00718	1.5629	0.118072
GTEx.Brain_Nucleus_accumbens_basal_ganglia	LARS2	3	45400000	45600000	0.285	rs17575828	-4.54	rs12630693	0.23492	-5.17	-1.502	569	4	lasso	0.30254	8.13e-09	1.5623	0.118207
GTEx.Brain_Cerebellum	AKR1A1	1	46000000	46000000	0.176	rs12139364	3.39	rs7532762	0.01741	3.71	1.562	283	1	lasso	-0.00058	0.334	1.562	0.118288
GTEx.Brain_Frontal_Cortex_BA9	CTA-390C10.10	22	25872185	25875938	0.296	rs542162	-3.61	rs6004658	0.293545	-5.29	-1.655	491	4	lasso	0.25234	2.34e-07	1.5618	0.118328
GTEx.Brain_Putamen_basal_ganglia	SDHAP1	3	196000000	196000000	0.313	rs9820939	2.64	rs844518	-0.01262	-3.24	0.589	283	28	enet	0.02358	0.0907	1.56	0.118681
GTEx.Brain_Cerebellar_Hemisphere	CTD-3092A11.2	15	30800000	30800000	0.224	rs16956362	2.13	rs4779759	0.210301	4.89	-1.553	127	2	lasso	0.18779	1.47e-05	-1.5596	0.11886
GTEx.Brain_Cerebellar_Hemisphere	ERICH1	8	565000	688000	0.513	rs1553410	3.64	rs11781454	0.137562	-4.29	1.084	585	40	enet	0.156156	8.22e-05	-1.55705	0.119
GTEx.Brain_Cerebellum	MPHOSPH6	16	82181403	82203831	0.402	rs2967370	2.91	rs2911407	0.36382	6.58	1.032	741	10	enet	0.38691	1.81e-12	1.55738	0.119
GTEx.Brain_Cerebellum	CTB-187M2.2	17	19315099	19316431	0.282	rs4925042	2.79	rs11657205	-0.009455	-2.94	-0.751	257	25	enet	-0.00265	0.394	1.5596	0.119
GTEx.Brain_Hippocampus	SUZ12P	17	29036317	29117926	0.226	rs4141117	-2.89	rs9893922	0.231935	-4.74	-1.56	304	11	lasso	0.217879	7.6e-06	1.56071	0.119
GTEx.Brain_Putamen_basal_ganglia	CYCSP34	13	41400000	41400000	0.403	rs17061329	-2.56	rs9315792	0.03854	-3.86	0.091	339	17	enet	0.21733	6.88e-06	1.559	0.119
GTEx.Brain_Cerebellum	DHDDS	1	26800000	26800000	0.32	rs9438621	-3.29	rs10493028	0.00444	3.92	0.522	368	27	enet	0.131271	0.000108	1.5584	0.119131
GTEx.Brain_Caudate_basal_ganglia	RP11-977G19.11	12	56700000	56700000	0.314	rs2950387	3.64	rs17118403	0.25061	-5.22	-1.783	254	5	lasso	0.27867	1.18e-08	1.5583	0.1192
GTEx.Brain_Cerebellar_Hemisphere	CYP2D7P1	22	42536214	42540576	0.394	rs11090093	-3.89	rs742086	0.08578	4.95	-1.1	346	12	enet	0.20063	7.21e-06	-1.5579	0.11926
GTEx.Brain_Cerebellar_Hemisphere	AC002550.5	16	19717673	19726705	0.498	rs16971792	3.31	rs9931167	0.442688	6.55	-1.574	443	8	lasso	0.43247	2.05e-12	-1.55748	0.119358
GTEx.Brain_Cerebellar_Hemisphere	ZNF322	6	26636518	26659980	0.217	rs9467704	-3.86	rs2101582	0.11991	-4.01	3.06	433	18	lasso	0.05581	0.0152	-1.5574	0.11938
GTEx.Brain_Cerebellar_Hemisphere	SNHG5	6	86400000	86400000	0.133	rs6454491	-3.03	rs2475792	0.09981	-4.23	1.46	340	5	lasso	0.089	0.00277	-1.55723	0.119415
GTEx.Brain_Frontal_Cortex_BA9	GSTT2B	22	24299601	24303373	0.769	rs2330625	-2.73	rs1892714	0.601648	7.41	1.391	382	13	lasso	0.6462	5.26e-22	1.5553	0.119874
GTEx.Brain_Cerebellar_Hemisphere	TADA2A	17	35766965	35839835	0.257	rs8069412	-3.4	rs2158235	0.11932	4.37	-1.66	345	5	lasso	0.073195	0.00621	-1.5536	0.12
GTEx.Brain_Frontal_Cortex_BA9	CTD-2258A20.5	16	66503699	66515133	0.291	rs233525	-3.64	rs151338	0.01228	-3.77	1.136	481	6	lasso	0.06102	0.0104	-1.5543	0.12
GTEx.Brain_Nucleus_accumbens_basal_ganglia	RAD51C	17	56769934	56811703	0.376	rs11657850	-2.97	rs2240259	0.18734	-4.28	1.617	305	11	lasso	0.12169	0.000385	-1.557	0.12
GTEx.Brain_Frontal_Cortex_BA9	PIDD	11	799000	806000	0.324	rs10902222	-2.34	rs7942159	0.14896	-4.31	-1.394	390	2	lasso	0.11216	0.000689	1.5538	0.120224
GTEx.Brain_Cerebellum	KIAA1033	12	106000000	106000000	0.304	rs10861467	-3.03	rs1107756	0.24954	5.21	-1.487	658	6	lasso	0.177357	6.23e-06	-1.5534	0.120318
GTEx.Brain_Cortex	AC002550.5	16	19717673	19726705	0.498	rs16971792	3.31	rs3829539	0.45525	6.89	-1.653	443	6	lasso	0.456	3.86e-14	-1.5531	0.12041
GTEx.Brain_Cerebellar_Hemisphere	RP11-932O9.9	15	30900000	30900000	0.226	rs16956362	2.13	rs4779759	0.235272	4.74	-1.553	187	1	lasso	0.20806	4.75e-06	-1.553	0.12042
GTEx.Brain_Cerebellar_Hemisphere	RP11-932O9.7	15	30900000	30900000	0.293	rs16956362	2.13	rs4779759	0.279517	5.19	-1.553	189	1	lasso	0.25652	2.87e-07	-1.553	0.12042
GTEx.Brain_Cerebellum	CTD-3092A11.2	15	30800000	30800000	0.188	rs16956362	2.13	rs4779759	0.16457	4.63	-1.553	127	1	lasso	0.16587	1.28e-05	-1.553	0.12042
GTEx.Brain_Cerebellum	RP11-932O9.7	15	30900000	30900000	0.3	rs16956362	2.13	rs4779759	0.312735	5.9	-1.553	189	1	lasso	0.30462	1.1e-09	-1.553	0.12042
GTEx.Brain_Cortex	RP11-218M22.1	12	740000	773000	0.248	rs748125	-2.76	rs2075032	0.04651	4.61	1.357	452	14	enet	0.16023	3.46e-05	1.553	0.12043
GTEx.Brain_Hypothalamus	RP11-977G19.11	12	56700000	56700000	0.325	rs2950387	3.64	rs2695789	0.20231	-5.29	-1.682	254	6	lasso	0.2283	4.41e-06	1.553	0.1205
GTEx.Brain_Cerebellum	RP11-328C8.4	12	42900000	42900000	0.401	rs10880268	3.17	rs10880289	0.2939	6.28	-1.467	419	9	lasso	0.349383	3.7e-11	-1.5523	0.1206
GTEx.Brain_Hypothalamus	POMZP3	7	76200000	76300000	0.37	rs3909148	3.09	rs11505688	0.21646	-5.22	1.799	155	3	lasso	0.32045	2.67e-08	-1.552	0.12066
GTEx.Brain_Caudate_basal_ganglia	METTL10	10	126000000	126000000	0.334	rs897277	3.46	rs2362515	0.15959	-4.98	-1.291	558	3	lasso	0.17903	7.63e-06	1.5506	0.121
GTEx.Brain_Cerebellar_Hemisphere	SRR	17	2210330	2224910	0.371	rs4268798	3	rs12450028	0.24057	-5.25	-1.02	406	7	lasso	0.22229	2.12e-06	1.5523	0.121
GTEx.Brain_Cerebellum	TUSC3	8	15300000	15600000	0.318	rs13251251	-2.77	rs240653	0.11859	4.75	0.824	1008	6	lasso	0.181	4.94e-06	1.55042	0.121039
GTEx.Brain_Caudate_basal_ganglia	GPNMB	7	23300000	23300000	0.1979	rs12533936	3.29	rs199357	0.240144	-5.38	1.459	415	11	enet	0.25701	5.15e-08	-1.5501	0.1211
GTEx.Brain_Hypothalamus	CECR7	22	17517460	17541715	0.614	rs2385785	-3.62	rs16981964	0.4371	5.97	1.443	473	4	lasso	0.53344	9.03e-15	1.55	0.12118
GTEx.Brain_Caudate_basal_ganglia	ZNF584	19	58912871	58929694	0.341	rs2304521	-2.39	rs292828	0.01209	-3.59	-0.079	296	24	enet	0.15474	3.34e-05	1.5493	0.12131
GTEx.Brain_Nucleus_accumbens_basal_ganglia	RNF187	1	229000000	229000000	0.239	rs13374918	2.37	rs801114	-0.00724	3.5	1.443	367	10	lasso	-0.00639	0.517	1.5489	0.1214
GTEx.Brain_Caudate_basal_ganglia	GS1-124K5.11	7	66000000	66000000	0.0929	rs12540243	3.02	rs709609	0.056984	-4.09	-1.008	242	14	enet	0.07127	0.00436	1.5476	0.1217
GTEx.Brain_Hypothalamus	RP11-564C4.6	10	52400000	52400000	0.267	rs4935216	2.65	rs12358162	0.09574	-3.83	1.513	440	19	enet	0.03957	0.0425	-1.54654	0.122
GTEx.Brain_Nucleus_accumbens_basal_ganglia	ZNF500	16	4808305	4817625	0.17	rs741692	-2.65	rs12599765	0.015002	3.77	1.522	354	6	enet	-0.010317	0.791	1.5464	0.122
GTEx.Brain_Hippocampus	AC002550.5	16	19717673	19726705	0.248	rs16971792	3.31	rs9931167	0.245	5	-1.574	443	4	lasso	0.21978	6.89e-06	-1.546	0.122037
GTEx.Brain_Cerebellum	AKR1C2	10	5030000	5060000	0.2681	rs10795197	3.17	rs6650153	0.04302	4.4	-0.015	648	12	enet	0.10917	0.000408	-1.54608	0.12209
GTEx.Brain_Cerebellum	RP1-130H16.16	22	30770930	30773862	0.204	rs877549	3.75	rs5753112	0.0383	3.77	-1.233	423	4	lasso	0.023038	0.0689	-1.54621	0.1221
GTEx.Brain_Caudate_basal_ganglia	RP11-341N2.1	2	243000000	243000000	0.369	rs35670872	-2.87	rs4973686	0.2878	5.42	1.531	85	3	lasso	0.25476	5.98e-08	1.545	0.1223
GTEx.Brain_Cerebellum	PTK2	8	142000000	142000000	0.249	rs4961372	2.99	rs7815065	0.21682	-4.84	1.894	532	3	lasso	0.31149	6.61e-10	-1.54508	0.122328
GTEx.Brain_Cerebellum	HLCS	21	38123189	38362536	0.512	rs9974713	-2.67	rs2835537	0.27189	6.05	1.35	542	12	lasso	0.3062	9.79e-10	1.5447	0.12242
GTEx.Brain_Putamen_basal_ganglia	DOC2GP	11	67400000	67400000	0.354	rs1138272	-3.89	rs7941395	0.119518	4.7	-2.277	241	6	lasso	0.15157	0.000194	-1.544	0.12258
GTEx.Brain_Hippocampus	ZFYVE19	15	41100000	41100000	0.199	rs17671250	-2.55	rs11858113	0.069507	-3.64	-1.119	287	8	lasso	0.0086	0.198	1.544	0.1226
GTEx.Brain_Hippocampus	AMPH	7	38400000	38700000	0.4	rs1155507	-3.36	rs6462864	0.00718	-3.88	-2.231	716	32	enet	-0.00528	0.447	1.5426	0.122932
GTEx.Brain_Cerebellum	CFDP1	16	75327596	75467383	0.254	rs7188641	2.79	rs12933281	-0.00587	4.19	1.023	415	2	lasso	0.04621	0.017	1.54054	0.123
GTEx.Brain_Hippocampus	GZMA	5	54400000	54400000	0.321	rs7721054	-3.14	rs1335673	0.00142	3.71	-1.106	466	6	lasso	0.01657	0.131	-1.5421	0.123
GTEx.Brain_Hypothalamus	FAM47E	4	77100000	77200000	0.409	rs7691847	3.27	rs2869872	0.361846	5.46	-1.468	500	5	lasso	0.3591	2.58e-09	-1.5416	0.123
GTEx.Brain_Putamen_basal_ganglia	SUGT1	13	53200000	53300000	0.36	rs2806984	-2.85	rs12323047	-0.01241	3.09	-0.592	421	18	lasso	-0.0048	0.434	-1.5424	0.123
GTEx.Brain_Cerebellum	KLRAP1	12	10700000	10800000	0.624	rs10845052	-2.66	rs7965052	0.29447	5.81	1.234	457	22	enet	0.251296	4.81e-08	1.5422	0.123017
GTEx.Brain_Cerebellar_Hemisphere	RP5-1159O4.1	7	7590000	7600000	0.28	rs12668835	3.43	rs17168463	0.204658	4.49	-1.688	701	3	lasso	0.156679	7.99e-05	-1.5418	0.12312
GTEx.Brain_Putamen_basal_ganglia	GPNMB	7	23300000	23300000	0.31	rs12533936	3.29	rs199357	0.316	-5.59	1.459	415	5	lasso	0.32113	2.1e-08	-1.5418	0.12312
GTEx.Brain_Nucleus_accumbens_basal_ganglia	RP11-819C21.1	11	107000000	107000000	0.39	rs10890720	4.09	rs524764	0.16961	5.13	-0.802	465	26	enet	0.2259	1.01e-06	-1.5413	0.12324
GTEx.Brain_Cortex	ANKRD65	1	1350000	1360000	0.268	rs2477782	3.28	rs12089560	0.08838	-4.58	1.966	274	12	enet	0.13905	0.000117	-1.541	0.12331
GTEx.Brain_Putamen_basal_ganglia	SMIM19	8	42400000	42400000	0.331	rs6996712	2.51	rs2974354	0.2141	5.1	1.538	264	3	lasso	0.214228	8.09e-06	1.54	0.1235
GTEx.Brain_Cortex	CD247	1	167000000	167000000	0.381	rs203782	2.69	rs203849	0.02302	3.69	-1.95	649	6	lasso	0.01531	0.12	-1.5402	0.12351
GTEx.Brain_Cerebellar_Hemisphere	RP1-257A7.4	6	13300000	13300000	0.213	rs7739181	-2.45	rs2496132	0.18525	4.35	2.094	526	3	lasso	0.1207	0.000535	1.53965	0.123647
GTEx.Brain_Putamen_basal_ganglia	RP11-125B21.2	9	2420000	2640000	0.422	rs7857490	-3.48	rs10757571	0.04444	3.77	1.158	919	6	lasso	0.08696	0.00435	1.539	0.123914
GTEx.Brain_Cerebellum	RNF144A	2	7060000	7210000	0.4949	rs11694230	3.44	rs6709878	0.198479	-4.96	-1.703	653	34	enet	0.208966	8.17e-07	1.53956	0.124
GTEx.Brain_Cortex	AP006621.5	11	778000	784000	0.354	rs10902222	-2.34	rs4963153	0.17189	5.22	1.464	394	5	lasso	0.2266	6.51e-07	1.5394	0.124
GTEx.Brain_Frontal_Cortex_BA9	FN3KRP	17	80674559	80688204	0.236	rs1051855	3.47	rs8067360	0.04085	-4.11	-0.253	341	28	enet	0.09868	0.00142	1.5398	0.124
GTEx.Brain_Hypothalamus	HNRNPA1L2	13	53191605	53217919	0.196	rs2806984	-2.85	rs4307828	0.10435	-4.22	1.616	422	5	lasso	0.11825	0.00105	-1.539	0.124
GTEx.Brain_Putamen_basal_ganglia	SYCE1L	16	77240338	77246902	0.794	rs2200442	4.27	rs11865641	0.5663	6.78	-1.741	736	21	lasso	0.48549	3.05e-13	-1.5381	0.124018
GTEx.Brain_Frontal_Cortex_BA9	BID	22	18216906	18257536	0.315	rs5746439	-2.66	rs2587069	0.167723	-4.82	-1.867	530	10	enet	0.19863	5.69e-06	1.5378	0.124096
GTEx.Brain_Nucleus_accumbens_basal_ganglia	NAPRT1	8	145000000	145000000	0.628	rs4075205	-2.19	rs10282929	0.56841	-7.22	1.449	335	9	lasso	0.5353	7.28e-17	-1.538	0.1241
GTEx.Brain_Caudate_basal_ganglia	PRMT7	16	68344877	68390700	0.331	rs9888796	-2.97	rs10852440	0.28833	5.56	-1.582	326	8	lasso	0.2282	3.44e-07	-1.5377	0.124127
GTEx.Brain_Cerebellum	AKR7L	1	19600000	19600000	0.189	rs9064	-4.68	rs12133034	-0.00822	4.43	-1.272	497	9	enet	0.024399	0.0633	-1.5377	0.124131
GTEx.Brain_Cerebellar_Hemisphere	ZCRB1	12	42700000	42700000	0.327	rs10880268	3.17	rs1043652	0.317741	5.77	-1.544	427	5	lasso	0.30627	1.35e-08	-1.5373	0.12422
GTEx.Brain_Cerebellar_Hemisphere	SCAND2P	15	85200000	85200000	0.243	rs17610265	2.96	rs9744239	0.257908	5.11	-1.399	373	6	lasso	0.22344	1.98e-06	-1.5366	0.12439
GTEx.Brain_Cortex	TRAF1	9	124000000	124000000	0.31	rs10985009	-2.96	rs2057470	0.096368	-4.68	-1.786	347	26	enet	0.25851	8.63e-08	1.5365	0.1244
GTEx.Brain_Cerebellar_Hemisphere	GAS8	16	90087238	90111383	0.664	rs3803683	3.24	rs1805007	0.329799	5.53	2.249	243	59	enet	0.36095	3.67e-10	1.53607	0.12452
GTEx.Brain_Cortex	MZT2A	2	132000000	132000000	0.562	rs4091445	2.73	rs6724844	0.31396	-5.52	0.995	163	29	enet	0.288882	1.17e-08	-1.5359	0.1246
GTEx.Brain_Cerebellar_Hemisphere	RP11-164P12.3	4	153000000	153000000	0.195	rs6846809	3.17	rs6845648	0.04746	4.24	-0.992	377	20	enet	0.02231	0.0876	-1.53512	0.124754
GTEx.Brain_Cerebellar_Hemisphere	ZBED4	22	50247490	50283726	0.1657	rs6520124	-3.01	rs9616380	0.14782	-4.52	1.548	476	2	lasso	0.17157	3.58e-05	-1.5343	0.12495
GTEx.Brain_Cerebellar_Hemisphere	DEPTOR	8	121000000	121000000	0.316	rs11996390	-2.44	rs1467044	0.152222	-4.78	-1.682	469	8	lasso	0.29146	3.42e-08	1.53482	0.125
GTEx.Brain_Cerebellum	SVEP1	9	113000000	113000000	0.5647	rs1889329	-3.57	rs10980398	0.21236	4.86	-1.012	753	13	lasso	0.296495	1.99e-09	-1.5344	0.125
GTEx.Brain_Hypothalamus	UVSSA	4	1340000	1380000	0.195	rs7671502	3.21	rs7659054	0.006296	-3.48	-1.503	351	4	enet	0.01856	0.118	1.5326	0.125
GTEx.Brain_Nucleus_accumbens_basal_ganglia	KPNB1	17	45726842	45762871	0.24	rs7502875	2.91	rs2285860	-0.00318	-3.6	-1.092	417	9	lasso	0.00624	0.213	1.535	0.125
GTEx.Brain_Putamen_basal_ganglia	TIPIN	15	66600000	66700000	0.709	rs17254697	-2.8	rs6494562	0.47876	6.29	1.88	515	17	lasso	0.48685	2.75e-13	1.5338	0.1251
GTEx.Brain_Frontal_Cortex_BA9	CTD-3025N20.3	8	66500000	66500000	0.4	rs7817180	3.39	rs1053088	0.40479	-6.25	1.63	351	17	enet	0.36708	1.19e-10	-1.5335	0.12516
GTEx.Brain_Putamen_basal_ganglia	CTA-363E19.2	7	107000000	107000000	0.208	rs10274710	2.92	rs34084719	0.0215	4.06	-1.729	337	6	lasso	0.02637	0.079	-1.5324	0.12543
GTEx.Brain_Cerebellum	RP4-657D16.3	1	52300000	52300000	0.175	rs17398598	-2.66	rs7541944	0.00786	-3.75	-1.611	204	25	enet	-0.004147	0.447	1.5314	0.125669
GTEx.Brain_Cortex	NIPSNAP3A	9	108000000	108000000	0.354	rs12000585	-2.72	rs4149338	0.035404	-4.64	-0.683	598	4	lasso	0.11021	0.000595	1.5313	0.1257
GTEx.Brain_Cerebellum	LRRC25	19	18501954	18508427	0.379	rs12985909	2.75	rs16982485	0.076075	4.15	-1.018	371	7	lasso	0.106469	0.00048	-1.5311	0.12576
GTEx.Brain_Cerebellar_Hemisphere	COPB1	11	14500000	14500000	0.181	rs11023098	-3.56	rs12286408	0.15736	4.09	-1.431	352	20	enet	0.1324	0.00029	-1.52877	0.126
GTEx.Brain_Cerebellar_Hemisphere	TRIM47	17	73870242	73874656	0.262	rs9302994	-3.65	rs9908862	0.08458	-4.79	-1.35	367	8	enet	0.110007	0.000934	1.5292	0.126
GTEx.Brain_Cerebellar_Hemisphere	RMDN1	8	87500000	87500000	0.204	rs7824910	-2.03	rs3213912	0.111303	4.19	-0.41	449	25	enet	0.127173	0.000382	-1.52896	0.126
GTEx.Brain_Nucleus_accumbens_basal_ganglia	NUPL2	7	23200000	23200000	0.243	rs12533936	3.29	rs6961109	0.19692	-5.06	1.486	423	11	enet	0.216689	1.75e-06	-1.52941	0.1262
GTEx.Brain_Frontal_Cortex_BA9	NAPRT1	8	145000000	145000000	0.537	rs4075205	-2.19	rs10282929	0.39571	-6.11	1.449	335	16	enet	0.40929	5.25e-12	-1.5288	0.12632
GTEx.Brain_Cerebellum	ANKRD27	19	33087913	33166105	0.67	rs7255223	-3.5	rs7250780	0.281212	5.46	-0.801	416	15	lasso	0.315512	4.9e-10	-1.5272	0.12671
GTEx.Brain_Nucleus_accumbens_basal_ganglia	PHLDB3	19	43979255	44009087	0.24	rs2239374	3.2	rs2682582	-0.00675	3.22	1.028	358	10	enet	-0.010273	0.785	1.52719	0.12671
GTEx.Brain_Cerebellum	ZNF713	7	56000000	56000000	0.34	rs6593266	-2.56	rs12671091	0.21	-5.35	0.978	294	7	lasso	0.307319	9e-10	-1.5263	0.12692
GTEx.Brain_Cerebellar_Hemisphere	PATL1	11	59400000	59400000	0.356	rs7106518	2.86	rs556507	-0.00329	-3.53	1.464	346	12	lasso	0.09013	0.00261	-1.52633	0.127
GTEx.Brain_Hippocampus	RP5-1024N4.4	1	48700000	48700000	0.266	rs1524732	2.92	rs1056042	0.07399	4.46	-1.372	465	9	lasso	0.11746	0.00109	-1.526	0.12702
GTEx.Brain_Cerebellum	RP11-661A12.14	8	145000000	145000000	0.314	rs4075205	-2.19	rs10112966	0.13375	4.86	1.454	332	16	enet	0.2017	1.31e-06	1.52566	0.127094
GTEx.Brain_Caudate_basal_ganglia	TEAD2	19	49845695	49865714	0.351	rs30006	-3.16	rs753307	-0.00653	-3.55	-0.213	362	11	lasso	-0.00717	0.584	-1.5254	0.12715
GTEx.Brain_Cerebellar_Hemisphere	KIAA1199	15	81100000	81200000	0.525	rs11855539	-3.07	rs12591074	0.051997	4.07	-0.972	578	25	enet	0.10604	0.00115	1.5255	0.12715
GTEx.Brain_Frontal_Cortex_BA9	SIAE	11	125000000	125000000	0.316	rs10893325	-3.1	rs1783885	0.01596	3.29	0.353	515	8	enet	0.024002	0.0764	1.5251	0.127232
GTEx.Brain_Frontal_Cortex_BA9	C7orf63	7	89900000	89900000	0.217	rs9942677	-3.3	rs194537	0.09583	4.23	1.16	483	8	lasso	0.10079	0.00127	1.5245	0.12739
GTEx.Brain_Cerebellar_Hemisphere	RP4-694B14.5	20	25604681	25658710	0.165	rs35364051	3.37	rs3813916	0.09184	-3.98	-1.436	264	11	lasso	-0.00115	0.346	1.52387	0.12754
GTEx.Brain_Cerebellum	TULP4	6	159000000	159000000	0.461	rs341119	3.69	rs3812101	0.316207	5.8	1.574	578	15	lasso	0.27771	7.64e-09	1.5238	0.12756
GTEx.Brain_Cerebellar_Hemisphere	CYP2D8P1	22	42545877	42551007	0.2329	rs11090093	-3.89	rs739296	0.04493	3.81	-1.449	351	15	enet	0.04163	0.0315	-1.5236	0.12762
GTEx.Brain_Cerebellar_Hemisphere	TMEM63B	6	44100000	44100000	0.542	rs2295333	2.84	rs4714761	0.27626	5.74	-1.489	550	3	lasso	0.2422	6.7e-07	-1.52354	0.127624
GTEx.Brain_Cerebellum	RP11-152N13.5	10	75000000	75000000	0.0862	rs6415912	-3.42	rs1880701	0.0713	-3.47	1.513	211	17	lasso	0.03169	0.0406	-1.52267	0.12784
GTEx.Brain_Cerebellum	WDR36	5	110000000	110000000	0.2563	rs1347112	2.89	rs1457113	0.22193	5.03	1.087	402	4	lasso	0.26795	1.52e-08	1.5224	0.127899
GTEx.Brain_Cortex	RP4-758J24.5	1	54500000	54500000	0.559	rs581554	-3.17	rs17109989	0.07027	5.69	1.566	468	4	lasso	0.07418	0.00438	1.5224	0.12791
GTEx.Brain_Putamen_basal_ganglia	GS1-124K5.11	7	66000000	66000000	0.133	rs12540243	3.02	rs6945843	0.144	-4.25	-1.586	242	2	lasso	0.08482	0.00482	1.5221	0.12798
GTEx.Brain_Caudate_basal_ganglia	CKAP2	13	53000000	53100000	0.321	rs6561690	-2.43	rs9526975	0.22139	-5.04	1.655	369	6	lasso	0.23203	2.68e-07	-1.5206	0.128
GTEx.Brain_Cerebellar_Hemisphere	LINC00969	3	195000000	195000000	0.634	rs9820939	2.64	rs13084520	0.20873	4.86	0.551	311	30	enet	0.375223	1.36e-10	1.5227	0.128
GTEx.Brain_Cerebellum	INO80E	16	30007868	30015978	0.23	rs4788186	-2.39	rs4787491	0.09742	4.77	-0.703	195	8	enet	0.14165	5.73e-05	-1.52082	0.128
GTEx.Brain_Frontal_Cortex_BA9	KNOP1	16	19721831	19726359	0.435	rs16971792	3.31	rs720176	0.33116	5.73	-1.628	442	14	lasso	0.30192	1.02e-08	-1.5238	0.128
GTEx.Brain_Hypothalamus	SMIM19	8	42400000	42400000	0.181	rs6996712	2.51	rs2923446	0.18846	4.19	1.517	264	3	lasso	0.12974	0.000606	1.522	0.128
GTEx.Brain_Frontal_Cortex_BA9	CSDE1	1	115000000	115000000	0.154	rs3126219	4.387	rs360639	0.0269	-3.86	0.12	428	5	lasso	0.016577	0.116	1.521	0.128251
GTEx.Brain_Cerebellum	RP11-244F12.2	15	63400000	63400000	0.479	rs3816988	2.95	rs1994533	0.23121	-4.95	2.468	505	13	lasso	0.39635	8.23e-13	-1.52097	0.12827
GTEx.Brain_Caudate_basal_ganglia	TBC1D7	6	13300000	13300000	0.4	rs7739181	-2.45	rs4602719	0.38011	6.45	1.647	533	8	lasso	0.39531	1.94e-12	1.5208	0.12832
GTEx.Brain_Cerebellum	ZNF571-AS1	19	38040435	38078249	0.342	rs2927743	2.02	rs11083428	0.192997	4.8	1.822	287	4	lasso	0.203329	1.18e-06	1.5204	0.1284
GTEx.Brain_Cerebellum	STAT6	12	57500000	57500000	0.363	rs2950387	3.64	rs10506347	0.13783	3.92	-1.721	331	6	lasso	0.13133	0.000108	-1.5203	0.12843
GTEx.Brain_Putamen_basal_ganglia	ALS2CR12	2	202000000	202000000	0.462	rs6717641	2.82	rs1035142	0.43635	6.02	1.52	363	2	lasso	0.39557	1.94e-10	1.5201	0.128486
GTEx.Brain_Nucleus_accumbens_basal_ganglia	TIPIN	15	66600000	66700000	0.588	rs17254697	-2.8	rs6494562	0.29283	5.28	1.88	515	16	lasso	0.37112	7.03e-11	1.5199	0.12853
GTEx.Brain_Cerebellum	RP4-635E18.7	1	11100000	11100000	0.172	rs516243	-4.6	rs2486920	0.17286	4.42	1.453	343	5	lasso	0.08919	0.00134	1.5198	0.128562
GTEx.Brain_Cerebellum	EIF2AK1	7	6070000	6100000	0.18	rs2345864	3.32	rs591982	0.0172	3.76	0.996	336	14	enet	0.018441	0.0918	1.5197	0.1286
GTEx.Brain_Cortex	CDC42BPA	1	227000000	228000000	0.254	rs16847830	-2.78	rs3738725	0.00349	-4.04	2.084	595	24	enet	0.06097	0.00907	-1.5188	0.12881
GTEx.Brain_Cerebellar_Hemisphere	GGA3	17	73232694	73245089	0.224	rs1661709	3.28	rs9913538	-0.0048	2.86	0.152	344	4	lasso	0.000922	0.302	1.5165	0.129
GTEx.Brain_Nucleus_accumbens_basal_ganglia	C17orf62	17	80402265	80408705	0.389	rs1051855	3.47	rs3751913	0.25978	-5	-1.492	375	4	lasso	0.24453	3.26e-07	1.52	0.129
GTEx.Brain_Cerebellar_Hemisphere	TBX6	16	30097114	30103208	0.376	rs3087443	4	rs9922666	0.102149	3.71	1.889	213	4	lasso	0.07296	0.00629	1.51744	0.129155
GTEx.Brain_Frontal_Cortex_BA9	RP11-747H7.3	14	92200000	92200000	0.204	rs741198	-2.39	rs4904818	0.14801	4.4	-1.277	436	2	lasso	0.091254	0.0021	-1.5154	0.12967
GTEx.Brain_Cortex	OSBPL11	3	125000000	125000000	0.28	rs28384489	3.99	rs9857500	0.0455	3.97	0.431	387	28	enet	0.12401	0.000274	1.5151	0.129756
GTEx.Brain_Putamen_basal_ganglia	SNX16	8	82700000	82800000	0.338	rs1566558	1.89	rs11779650	0.1294	4.23	1.404	333	13	enet	0.183444	3.94e-05	1.515	0.1298
GTEx.Brain_Putamen_basal_ganglia	RP4-739H11.4	1	41200000	41200000	0.243	rs6694605	-2.54	rs570671	0.091414	3.76	-1.571	404	7	lasso	0.05138	0.0235	-1.51464	0.1299
GTEx.Brain_Cerebellum	UBE2W	8	74700000	74800000	0.236	rs6993015	-2.82	rs17224289	0.01362	3.73	1.681	498	52	enet	0.12537	0.000154	1.51448	0.129905
GTEx.Brain_Nucleus_accumbens_basal_ganglia	RP11-341N2.1	2	243000000	243000000	0.393	rs35670872	-2.87	rs4973686	0.270287	5.12	1.531	85	5	lasso	0.25347	1.88e-07	1.5144	0.129924
GTEx.Brain_Caudate_basal_ganglia	C4orf33	4	130000000	130000000	0.191	rs1216412	3.3	rs1450727	0.1294	-4.22	-1.498	380	18	enet	0.11694	0.000313	1.5144	0.12994
GTEx.Brain_Cerebellar_Hemisphere	AP3M2	8	42000000	42000000	0.278	rs7823138	2.76	rs12547064	0.125741	-4.38	1.385	356	3	lasso	0.137906	0.000217	-1.51557	0.13
GTEx.Brain_Cortex	CTD-2020K17.3	17	43315395	43319101	0.309	rs11012	3.91	rs1552458	0.166734	4.49	-1.173	247	10	lasso	0.181012	1.03e-05	-1.5123	0.13
GTEx.Brain_Putamen_basal_ganglia	LEMD2	6	33738979	33756913	0.277	rs3130099	3.01	rs943475	0.15403	4.51	-1.46	507	9	enet	0.1608	0.000122	-1.516	0.13
GTEx.Brain_Cortex	IMMT	2	86400000	86400000	0.147	rs2241434	-2.83	rs6547660	0.12458	-3.92	1.419	470	3	lasso	0.109604	0.000616	-1.5139	0.1301
GTEx.Brain_Nucleus_accumbens_basal_ganglia	CTD-2554C21.1	19	38270326	38283505	0.175	rs2927743	2.02	rs7259272	0.08635	4.41	-1.49	306	2	lasso	0.107802	0.000818	-1.51369	0.1301
GTEx.Brain_Cortex	CECR7	22	17517460	17541715	0.588	rs2385785	-3.62	rs5748829	0.40844	6.35	1.467	473	27	enet	0.594699	3.72e-20	1.5129	0.130306
GTEx.Brain_Putamen_basal_ganglia	GFRA1	10	118000000	118000000	0.36	rs12262871	-3.39	rs3781536	0.355	-5.41	-1.513	595	3	lasso	0.33851	7.36e-09	1.5128	0.13033
GTEx.Brain_Nucleus_accumbens_basal_ganglia	CTD-2228K2.7	5	473000	481000	0.5651	rs11134054	3.02	rs349583	0.111357	4.81	-1.303	310	23	enet	0.32727	1.55e-09	-1.51187	0.13057
GTEx.Brain_Cerebellar_Hemisphere	MTMR9LP	1	32700000	32700000	0.2002	rs12040661	2.46	rs3795425	0.205975	4.63	1.577	193	4	lasso	0.16458	5.22e-05	1.51168	0.13062
GTEx.Brain_Cerebellum	AC012615.1	19	1925185	1926009	0.358	rs2270048	-4.42	rs11669357	0.112475	-4.17	-1.625	350	4	lasso	0.035023	0.0332	-1.5111	0.13076
GTEx.Brain_Cortex	PIBF1	13	73400000	73600000	0.253	rs1410104	-3.5	rs9564921	0.2264	-4.93	1.524	652	3	lasso	0.2072	2.14e-06	-1.511	0.13088
GTEx.Brain_Nucleus_accumbens_basal_ganglia	PLA2G5	1	20400000	20400000	0.467	rs9064	-4.68	rs668630	0.03304	-3.92	1.698	559	10	lasso	0.10789	0.000815	-1.5104	0.1309
GTEx.Brain_Cerebellar_Hemisphere	TST	22	37406900	37415568	0.3484	rs12157866	-4.25	rs9610625	0.00435	3.84	-1.095	668	4	lasso	0.02582	0.0725	-1.5093	0.13122
GTEx.Brain_Putamen_basal_ganglia	RP11-57H14.4	10	115000000	115000000	0.327	rs12768310	-3.73	rs2044365	0.0613	3.46	1.204	445	5	lasso	0.05245	0.0224	1.5092	0.13124
GTEx.Brain_Cerebellum	NDUFV1	11	67400000	67400000	0.193	rs1138272	-3.89	rs684928	0.0066	-3.55	1.72	241	29	enet	0.046736	0.0165	-1.5087	0.131386
GTEx.Brain_Nucleus_accumbens_basal_ganglia	RP11-792A8.4	7	66200000	66200000	0.172	rs6973163	-3.85	rs4717342	0.03922	3.53	-0.736	227	5	lasso	0.033984	0.0433	-1.50821	0.1315
GTEx.Brain_Cerebellum	ZBED4	22	50247490	50283726	0.299	rs6520124	-3.01	rs761879	0.07054	-4.38	0.843	476	3	lasso	0.107044	0.000464	-1.50757	0.1317
GTEx.Brain_Frontal_Cortex_BA9	DGKQ	4	953000	981000	0.194	rs7671502	3.21	rs11248042	-0.00783	-3.36	-0.053	385	17	enet	0.02535	0.0709	1.5073	0.1317
GTEx.Brain_Hypothalamus	GS1-124K5.12	7	66000000	66100000	0.346	rs3980714	-3.84	rs10479729	0.18679	-4.83	1.176	250	13	lasso	0.14639	0.000272	-1.507	0.13181
GTEx.Brain_Hippocampus	HLA-DOB	6	32780540	32781248	0.501	rs2744507	3.28	rs4148876	0.53909	6.68	1.361	253	4	lasso	0.47367	1.05e-12	1.507	0.13188
GTEx.Brain_Cortex	HLA-DRB1	6	32546546	32557625	0.453	rs429150	-3.31	rs9271055	0.41641	6.29	-1.134	233	5	lasso	0.376	2.39e-11	-1.506	0.13195
GTEx.Brain_Cerebellum	ASB16-AS1	17	42253341	42264085	0.3691	rs4098686	4.78	rs425038	0.056825	-3.95	-2.781	348	32	enet	0.18837	3.09e-06	1.5073	0.132
GTEx.Brain_Cortex	AC135178.1	17	8261731	8263538	0.264	rs2233758	2.87	rs8069158	0.191443	-4.78	-2.139	443	2	lasso	0.212723	1.53e-06	1.5064	0.132
GTEx.Brain_Frontal_Cortex_BA9	PHACTR4	1	28700000	28800000	0.196	rs204074	-2.866	rs12139243	0.18203	-4.53	-1.174	320	4	lasso	0.189949	9.38e-06	1.5061	0.132029
GTEx.Brain_Cortex	EFCAB2	1	245000000	245000000	0.583	rs11590798	3.06	rs1196366	0.3373	5.93	-1.499	539	17	lasso	0.33862	3.75e-10	-1.5057	0.13214
GTEx.Brain_Cortex	ZDHHC8	22	20116979	20135530	0.299	rs165849	-3.06	rs4819522	0.04052	3.84	-1.558	383	4	lasso	0.026812	0.0612	-1.5054	0.132214
GTEx.Brain_Cerebellum	EBF3	10	132000000	132000000	0.2347	rs10764942	3.53	rs4750773	0.11421	-4.34	-2.221	646	4	lasso	0.05261	0.0116	1.5053	0.13225
GTEx.Brain_Nucleus_accumbens_basal_ganglia	ZBED6CL	7	150000000	150000000	0.341	rs17842527	2.63	rs11769348	0.15235	-4.02	-0.981	341	20	enet	0.157751	5.25e-05	1.50502	0.1323
GTEx.Brain_Cortex	GGCX	2	85800000	85800000	0.377	rs11684413	3.07	rs6705971	0.17289	4.97	2.238	459	30	enet	0.016718	0.11	1.5043	0.1325
GTEx.Brain_Cerebellar_Hemisphere	TMEM177	2	120000000	120000000	0.339	rs838102	2.19	rs11685222	0.246373	5.32	0.82	354	4	lasso	0.3068	1.3e-08	1.50386	0.13262
GTEx.Brain_Hypothalamus	AC002550.5	16	19717673	19726705	0.373	rs16971792	3.31	rs3829539	0.47317	6.24	-1.653	443	2	lasso	0.45922	3.06e-12	-1.503	0.13271
GTEx.Brain_Hypothalamus	GUSBP1	5	21300000	21600000	0.667	rs9292998	2.71	rs6884724	0.4077	5.98	-1.688	343	5	lasso	0.42233	4.18e-11	-1.5028	0.1329
GTEx.Brain_Caudate_basal_ganglia	ZFP28	19	57050317	57068169	0.59	rs8104997	-3.39	rs7254602	-0.0103	3.3	-1.151	481	15	lasso	0.06329	0.0069	-1.5026	0.13293
GTEx.Brain_Cerebellar_Hemisphere	CA3	8	86300000	86400000	0.194	rs4740049	-2.23	rs7004871	0.193607	-4.51	-1.305	191	7	lasso	0.152679	9.9e-05	1.50088	0.133
GTEx.Brain_Cerebellum	DHRS13	17	27224799	27230089	0.1595	rs2279956	-3.82	rs11652544	0.050001	-3.73	1.057	293	8	lasso	0.05238	0.0118	-1.5034	0.133
GTEx.Brain_Putamen_basal_ganglia	HLA-DRB1	6	32546546	32557625	0.349	rs429150	-3.31	rs9271055	0.36303	5.48	-1.134	233	4	lasso	0.3822	4.68e-10	-1.502	0.133
GTEx.Brain_Putamen_basal_ganglia	C22orf43	22	23950639	23974508	0.595	rs2330625	-2.73	rs17630135	0.15038	-4.43	-0.903	457	43	enet	0.28642	1.58e-07	1.5019	0.13312
GTEx.Brain_Cerebellar_Hemisphere	RP11-269F19.2	1	45200000	45200000	0.2323	rs17391430	-3.45	rs4660840	0.010998	3.77	0.285	349	3	lasso	0.02637	0.0704	1.50174	0.13316
GTEx.Brain_Cortex	ZSCAN31	6	28292470	28324048	0.511	rs3734572	4.54	rs2859365	0.17332	5.08	-1.142	390	34	enet	0.2226	8.32e-07	-1.501	0.13323
GTEx.Brain_Hypothalamus	ZNF593	1	26500000	26500000	0.539	rs9438621	-3.29	rs12145714	0.1315	4.5	-0.583	426	9	lasso	0.23847	2.58e-06	-1.501	0.13335
[truncated: 7,180 more rows]
