# Supplementary material for: Elucidating the genetic basis of social interaction and isolation
Source: Nat Commun. 2018 Jul 3;9:2457. doi: 10.1038/s41467-018-04930-1 (PMC6030100; doi:10.1038/s41467-018-04930-1)
Supplement: Supplementary file 6 — Supplementary Data 4 [file 41467_2018_4930_MOESM6_ESM.xlsx]

## Sheet: Sheet1
Supplementary Data 4 - Genetic Correlations
Trait	Catalogue Trait	PMID	rg	se	z	p
Loneliness	Neuroticism	27089181	0.6918	0.0251	27.5899	1.4701e-167
Loneliness	Depressive symptoms	27089181	0.8413	0.0319	26.3482	5.3853e-153
Loneliness	Subjective well being	27089181	-0.7182	0.0416	-17.247	1.1787e-66
Loneliness	Years of schooling 2016	27225129	-0.3267	0.0237	-13.8117	2.1672e-43
Loneliness	College completion	23722424	-0.4003	0.0367	-10.9207	9.1795e-28
Loneliness	Insomnia	27992416	0.4133	0.039	10.5991	3.0084e-26
Loneliness	Insomnia	28604731	0.4748	0.045	10.5623	4.4563e-26
Loneliness	Years of schooling (proxy cognitive performance)	25201988	-0.3702	0.0368	-10.0672	7.712e-24
Loneliness	Years of schooling 2013	23722424	-0.3534	0.0361	-9.7803	1.3674e-22
Loneliness	Age of first birth	27798627	-0.2979	0.0313	-9.5077	1.9485e-21
Loneliness	Major depressive disorder	22472876	0.6063	0.068	8.9149	4.882e-19
Loneliness	Neuroticism	24828478	0.6978	0.0858	8.1294	4.3158e-16
Loneliness	Waist circumference	25673412	0.19	0.0257	7.3834	1.5435e-13
Loneliness	Waist-to-hip ratio	25673412	0.1981	0.027	7.3327	2.2564e-13
Loneliness	Overweight	23563607	0.2102	0.0291	7.2273	4.9279e-13
Loneliness	Schizophrenia	25056061	0.1688	0.0243	6.9571	3.4746e-12
Loneliness	Obesity class 1	23563607	0.1861	0.0272	6.8489	7.4396e-12
Loneliness	PGC cross-disorder analysis	23453885	0.2556	0.0385	6.6468	2.9949e-11
Loneliness	Intelligence	28530673	-0.2208	0.0346	-6.3745	1.8351e-10
Loneliness	Body mass index	20935630	0.1673	0.0268	6.2379	4.4342e-10
Loneliness	Excessive daytime sleepiness	27992416	0.2534	0.0413	6.1395	8.2785e-10
Loneliness	Body fat	26833246	0.2192	0.0373	5.869	4.3842e-09
Loneliness	Fathers age at death	27015805	-0.3202	0.0569	-5.6269	1.8349e-08
Loneliness	Mothers age at death	27015805	-0.3305	0.0604	-5.4709	4.478e-08
Loneliness	Hip circumference	25673412	0.1346	0.025	5.3894	7.0712e-08
Loneliness	Former vs Current smoker	20418890	-0.3516	0.0668	-5.2603	1.4379e-07
Loneliness	Obesity class 2	23563607	0.1793	0.0343	5.2282	1.7116e-07
Loneliness	Lung cancer	27488534	0.2806	0.0577	4.8598	1.1751e-06
Loneliness	Ever vs never smoked	20418890	0.1958	0.0416	4.7051	2.5372e-06
Loneliness	Coronary artery disease	26343387	0.135	0.031	4.3527	1.3448e-05
Loneliness	Lung cancer (all)	24880342	0.2612	0.0618	4.2285	2.3528e-05
Loneliness	Triglycerides	20686565	0.1391	0.033	4.2174	2.4711e-05
Loneliness	Obesity class 3	23563607	0.2027	0.0492	4.1231	3.7389e-05
Loneliness	Childhood IQ	23358156	-0.2599	0.0636	-4.0884	4.3444e-05
Loneliness	Parents age at death	27015805	-0.279	0.0722	-3.8612	0.0001
Loneliness	Sleep duration	27494321	-0.1484	0.0411	-3.6103	0.0003
Loneliness	Squamous cell lung cancer	27488534	0.3111	0.0884	3.5206	0.0004
Loneliness	HOMA-IR	20081858	0.242	0.0689	3.5131	0.0004
Loneliness	Cigarettes smoked per day	20418890	0.2454	0.0694	3.5372	0.0004
Loneliness	Fasting insulin main effect	22581228	0.1859	0.0533	3.4885	0.0005
Loneliness	Forced Vital capacity(FVC)	28166213	-0.1158	0.0339	-3.4124	0.0006
Loneliness	Attention deficit hyperactivity disorder (GC)	27663945	0.4292	0.1246	3.4448	0.0006
Loneliness	Attention deficit hyperactivity disorder (No GC)	27663945	0.4293	0.1244	3.4503	0.0006
Loneliness	Extreme bmi	23563607	0.1308	0.0391	3.3485	0.0008
Loneliness	HDL cholesterol	20686565	-0.1186	0.0355	-3.3398	0.0008
Loneliness	Age at Menopause	26414677	-0.1094	0.0344	-3.1794	0.0015
Loneliness	ICV	25607358	-0.2177	0.0707	-3.0806	0.0021
Loneliness	Age at Menarche	25231870	-0.0766	0.0263	-2.9118	0.0036
Loneliness	Lung cancer (squamous cell)	24880342	0.3101	0.1074	2.8886	0.0039
Loneliness	HOMA-B	20081858	0.1632	0.0572	2.8549	0.0043
Loneliness	Childhood obesity	22484627	0.1368	0.048	2.8495	0.0044
Loneliness	Primary sclerosing cholangitis	27992413	-0.1334	0.0484	-2.7536	0.0059
Loneliness	Forced expiratory volume in 1 second (FEV1)	28166213	-0.0915	0.0334	-2.7378	0.0062
Loneliness	Number of children ever born	27798627	0.1047	0.0407	2.5743	0.01
Loneliness	Height_2010	20881960	-0.068	0.0265	-2.5669	0.0103
Loneliness	Lung adenocarcinoma	27488534	0.2139	0.0861	2.4845	0.013
Loneliness	Serum cystatin c	26831199	-0.104	0.043	-2.4211	0.0155
Loneliness	Forced expiratory volume in 1 second (FEV1)	21946350	-0.133	0.0606	-2.1964	0.0281
Loneliness	Inflammatory Bowel Disease (Euro)	26192919	0.077	0.0356	2.1627	0.0306
Loneliness	Rheumatoid Arthritis	24390342	0.0821	0.0383	2.1453	0.0319
Loneliness	Neo-conscientiousness	21173776	-0.2092	0.0981	-2.1313	0.0331
Loneliness	Extreme waist-to-hip ratio	23563607	0.1199	0.0605	1.9804	0.0477
Loneliness	Neo-openness to experience	21173776	-0.1566	0.0791	-1.9802	0.0477
Loneliness	Age of smoking initiation	20418890	-0.1387	0.0716	-1.9373	0.0527
Loneliness	Alzheimers disease	24162737	0.1469	0.0768	1.9137	0.0557
Loneliness	Platelet count	22139419	0.0676	0.0359	1.8839	0.0596
Loneliness	Ulcerative colitis	26192919	0.0771	0.0416	1.8522	0.064
Loneliness	Extreme height	23563607	-0.0629	0.0342	-1.8404	0.0657
Loneliness	Height; Females at age 10 and males at age 12	23449627	-0.0791	0.0457	-1.731	0.0834
Loneliness	Leptin_not_adjBMI	26833098	0.0945	0.0547	1.7283	0.0839
Loneliness	Lumbar Spine bone mineral density	26367794	-0.0676	0.04	-1.6885	0.0913
Loneliness	Lumbar spine bone mineral density	22504420	-0.0629	0.0377	-1.6709	0.0947
Loneliness	Primary biliary cirrhosis	26394269	0.0904	0.0541	1.6704	0.0948
Loneliness	Femoral Neck bone mineral density	26367794	-0.0638	0.0389	-1.6381	0.1014
Loneliness	2hr glucose adjusted for BMI	20081857	-0.1133	0.0702	-1.6131	0.1067
Loneliness	Chronotype	27494321	-0.0598	0.0374	-1.5993	0.1098
Loneliness	Infant head circumference	22504419	-0.1089	0.0684	-1.5927	0.1112
Loneliness	LDL cholesterol	20686565	0.0761	0.0484	1.573	0.1157
Loneliness	Crohns disease	26192919	0.057	0.0364	1.5635	0.1179
Loneliness	Total Cholesterol	20686565	0.058	0.0394	1.4719	0.1411
Loneliness	Birth weight	27680694	-0.044	0.0302	-1.4561	0.1454
Loneliness	Amyotrophic lateral sclerosis	27455348	0.1042	0.0732	1.423	0.1547
Loneliness	Multiple sclerosis	21833088	0.1228	0.0899	1.3666	0.1717
Loneliness	Fasting glucose main effect	22581228	0.0632	0.0466	1.3553	0.1753
Loneliness	Mean Pallidum	25607358	-0.0967	0.072	-1.3443	0.1788
Loneliness	Difference in height between adolescence and adulthood; age 14	23449627	-0.094	0.0727	-1.2927	0.1961
Loneliness	HbA1C	20858683	0.0727	0.058	1.2522	0.2105
Loneliness	Asthma	17611496	0.0814	0.0655	1.2424	0.2141
Loneliness	Mean Thalamus	25607358	-0.087	0.0707	-1.2299	0.2188
Loneliness	Transferrin	25352340	0.0741	0.0657	1.1267	0.2599
Loneliness	Ferritin	25352340	-0.0733	0.0663	-1.106	0.2687
Loneliness	Attention deficit hyperactivity disorder	20732625	0.0911	0.0857	1.064	0.2873
Loneliness	Femoral neck bone mineral density	22504420	-0.0352	0.0333	-1.0584	0.2899
Loneliness	Parkinsons disease	19915575	0.0434	0.046	0.942	0.3462
Loneliness	Type 2 Diabetes	22885922	0.0417	0.0449	0.9281	0.3533
Loneliness	Mean platelet volume	22139419	-0.0432	0.0475	-0.9109	0.3623
Loneliness	Mean Putamen	25607358	-0.0501	0.0551	-0.909	0.3633
Loneliness	Eczema	26482879	0.0531	0.0588	0.9028	0.3666
Loneliness	Mean Hippocampus	25607358	-0.0631	0.0774	-0.8148	0.4152
Loneliness	Autism spectrum disorder	0	0.0384	0.0474	0.8103	0.4178
Loneliness	Heart rate	23583979	0.0294	0.0373	0.79	0.4295
Loneliness	Chronic Kidney Disease	26831199	0.0615	0.0787	0.7817	0.4344
Loneliness	Celiac disease	20190752	-0.0412	0.0614	-0.6713	0.502
Loneliness	Mean Caudate	25607358	-0.0322	0.0527	-0.6098	0.542
Loneliness	Forced expiratory volume in 1 second (FEV1)/Forced Vital capacity(FVC)	21946350	-0.0269	0.0459	-0.5847	0.5588
Loneliness	Forced expiratory volume in 1 second (FEV1)	26635082	-0.0275	0.0475	-0.5794	0.5623
Loneliness	Difference in height between childhood and adulthood; age 8	23449627	-0.0301	0.0521	-0.5775	0.5636
Loneliness	Serum creatinine (non-diabetes)	26831199	-0.0206	0.0364	-0.5661	0.5713
Loneliness	Forced Vital capacity(FVC)	26635082	-0.0244	0.0464	-0.5262	0.5987
Loneliness	Anorexia Nervosa	24514567	-0.0169	0.033	-0.512	0.6086
Loneliness	Leptin_adjBMI	26833098	-0.0293	0.0582	-0.504	0.6143
Loneliness	Urate	23263486	0.0157	0.0315	0.4964	0.6196
Loneliness	Systemic lupus erythematosus	26502338	0.0249	0.0516	0.4815	0.6302
Loneliness	Forced expiratory volume in 1 second (FEV1)/Forced Vital capacity(FVC)	28166213	-0.015	0.0332	-0.4521	0.6512
Loneliness	Child birth length	25281659	-0.0248	0.0551	-0.4513	0.6518
Loneliness	Bipolar disorder	21926972	-0.0162	0.0398	-0.4078	0.6835
Loneliness	Fasting proinsulin	20081858	0.0449	0.113	0.3978	0.6908
Loneliness	Urinary albumin-to-creatinine ratio	26631737	0.0191	0.0607	0.3146	0.7531
Loneliness	Adiponectin	22479202	0.018	0.0575	0.3137	0.7538
Loneliness	Forearm Bone mineral density	26367794	0.0317	0.1153	0.2749	0.7834
Loneliness	Urinary albumin-to-creatinine ratio (non-diabetes)	26631737	-0.0166	0.0626	-0.2645	0.7914
Loneliness	Forced expiratory volume in 1 second (FEV1)/Forced Vital capacity(FVC)	26635082	0.0127	0.0553	0.2294	0.8185
Loneliness	Child birth weight	23202124	0.0097	0.0538	0.18	0.8571
Loneliness	Serum creatinine	26831199	-0.0063	0.0351	-0.18	0.8571
Loneliness	Sitting height ratio	25865494	-0.0072	0.0472	-0.1521	0.8791
Loneliness	Mean Accumbens	25607358	0.0008	0.0848	0.0096	0.9924
Pub or Social club	Years of schooling 2016	27225129	-0.3291	0.0277	-11.8924	1.2969e-32
Pub or Social club	College completion	23722424	-0.3623	0.0476	-7.6111	2.7168e-14
Pub or Social club	Years of schooling (proxy cognitive performance)	25201988	-0.3551	0.0471	-7.5367	4.821e-14
Pub or Social club	Years of schooling 2013	23722424	-0.3604	0.0479	-7.5309	5.0411e-14
Pub or Social club	Ever vs never smoked	20418890	0.3192	0.0506	6.3032	2.9164e-10
Pub or Social club	Age of first birth	27798627	-0.1639	0.0331	-4.949	7.4595e-07
Pub or Social club	Childhood IQ	23358156	-0.3105	0.0676	-4.5953	4.321e-06
Pub or Social club	Waist-to-hip ratio	25673412	0.1311	0.033	3.9793	6.9118e-05
Pub or Social club	Chronotype	27494321	-0.1409	0.0377	-3.7424	0.0002
Pub or Social club	Mothers age at death	27015805	-0.2524	0.0706	-3.5756	0.0003
Pub or Social club	Height; Females at age 10 and males at age 12	23449627	-0.1614	0.0468	-3.4516	0.0006
Pub or Social club	Former vs Current smoker	20418890	-0.2574	0.0777	-3.3129	0.0009
Pub or Social club	Anorexia Nervosa	24514567	-0.1186	0.0363	-3.2679	0.0011
Pub or Social club	Celiac disease	20190752	-0.1869	0.0604	-3.0962	0.002
Pub or Social club	Birth weight	27680694	-0.0938	0.0305	-3.0742	0.0021
Pub or Social club	Lung cancer	27488534	0.1795	0.0608	2.9537	0.0031
Pub or Social club	Lung cancer (all)	24880342	0.1807	0.0645	2.8009	0.0051
Pub or Social club	Attention deficit hyperactivity disorder (No GC)	27663945	0.3114	0.1123	2.7719	0.0056
Pub or Social club	Attention deficit hyperactivity disorder (GC)	27663945	0.3118	0.1127	2.7653	0.0057
Pub or Social club	Sleep duration	27494321	-0.1279	0.0471	-2.7155	0.0066
Pub or Social club	Age at Menarche	25231870	0.075	0.0289	2.5982	0.0094
Pub or Social club	Squamous cell lung cancer	27488534	0.1959	0.0774	2.5325	0.0113
Pub or Social club	Neo-openness to experience	21173776	-0.2059	0.0815	-2.5253	0.0116
Pub or Social club	Attention deficit hyperactivity disorder	20732625	0.269	0.1084	2.481	0.0131
Pub or Social club	Schizophrenia	25056061	0.0799	0.0324	2.4622	0.0138
Pub or Social club	Height_2010	20881960	-0.0737	0.03	-2.4549	0.0141
Pub or Social club	Number of children ever born	27798627	0.097	0.0411	2.3601	0.0183
Pub or Social club	Age of smoking initiation	20418890	-0.2134	0.094	-2.2702	0.0232
Pub or Social club	Amyotrophic lateral sclerosis	27455348	0.2136	0.0973	2.1942	0.0282
Pub or Social club	Waist circumference	25673412	0.0628	0.0302	2.0819	0.0374
Pub or Social club	Lung cancer (squamous cell)	24880342	0.2209	0.1066	2.0723	0.0382
Pub or Social club	Fathers age at death	27015805	-0.1369	0.066	-2.0731	0.0382
Pub or Social club	Alzheimers disease	24162737	0.1436	0.0696	2.0616	0.0392
Pub or Social club	Child birth weight	23202124	-0.1187	0.0588	-2.0175	0.0436
Pub or Social club	Forearm Bone mineral density	26367794	0.2014	0.1111	1.812	0.07
Pub or Social club	Forced expiratory volume in 1 second (FEV1)/Forced Vital capacity(FVC)	28166213	-0.0602	0.0343	-1.7542	0.0794
Pub or Social club	Parents age at death	27015805	-0.1383	0.079	-1.752	0.0798
Pub or Social club	Subjective well being	27089181	-0.0749	0.0444	-1.6851	0.092
Pub or Social club	Multiple sclerosis	21833088	-0.1641	0.1014	-1.6176	0.1058
Pub or Social club	Fasting glucose main effect	22581228	0.0762	0.0489	1.5569	0.1195
Pub or Social club	Neo-conscientiousness	21173776	-0.1491	0.0974	-1.5304	0.1259
Pub or Social club	Systemic lupus erythematosus	26502338	-0.0833	0.0575	-1.4486	0.1474
Pub or Social club	Transferrin	25352340	0.0836	0.06	1.3933	0.1635
Pub or Social club	Lung adenocarcinoma	27488534	0.119	0.0877	1.357	0.1748
Pub or Social club	Age at Menopause	26414677	-0.0517	0.0384	-1.347	0.178
Pub or Social club	Forced expiratory volume in 1 second (FEV1)/Forced Vital capacity(FVC)	21946350	-0.0582	0.0446	-1.3042	0.1921
Pub or Social club	Body fat	26833246	0.0521	0.0406	1.2844	0.199
Pub or Social club	Urate	23263486	0.0505	0.0394	1.2826	0.1996
Pub or Social club	Neuroticism	24828478	0.1021	0.08	1.2766	0.2017
Pub or Social club	Forced expiratory volume in 1 second (FEV1)	26635082	-0.0584	0.0497	-1.1729	0.2408
Pub or Social club	Triglycerides	20686565	0.0562	0.048	1.1706	0.2418
Pub or Social club	Leptin_not_adjBMI	26833098	0.071	0.0618	1.148	0.251
Pub or Social club	Ulcerative colitis	26192919	-0.0449	0.0401	-1.1204	0.2625
Pub or Social club	PGC cross-disorder analysis	23453885	0.0477	0.0427	1.117	0.264
Pub or Social club	Difference in height between adolescence and adulthood; age 14	23449627	0.0863	0.0777	1.1103	0.2669
Pub or Social club	Coronary artery disease	26343387	0.0353	0.0326	1.0846	0.2781
Pub or Social club	Type 2 Diabetes	22885922	-0.0541	0.0501	-1.0787	0.2807
Pub or Social club	Childhood obesity	22484627	-0.0554	0.0515	-1.0752	0.2823
Pub or Social club	Forced Vital capacity(FVC)	26635082	-0.0449	0.0427	-1.0527	0.2925
Pub or Social club	Adiponectin	22479202	0.0621	0.0596	1.0422	0.2973
Pub or Social club	Bipolar disorder	21926972	-0.0438	0.0438	-0.9982	0.3182
Pub or Social club	Cigarettes smoked per day	20418890	0.0678	0.0686	0.989	0.3227
Pub or Social club	Total Cholesterol	20686565	0.0387	0.0411	0.9407	0.3469
Pub or Social club	Femoral Neck bone mineral density	26367794	0.0393	0.0419	0.9374	0.3485
Pub or Social club	HDL cholesterol	20686565	-0.0356	0.039	-0.9125	0.3615
Pub or Social club	Forced expiratory volume in 1 second (FEV1)	21946350	-0.0609	0.0673	-0.9047	0.3656
Pub or Social club	HOMA-B	20081858	-0.0642	0.0713	-0.9005	0.3679
Pub or Social club	Forced Vital capacity(FVC)	28166213	0.0341	0.038	0.8975	0.3694
Pub or Social club	Ferritin	25352340	0.0712	0.0795	0.8961	0.3702
Pub or Social club	Asthma	17611496	-0.0527	0.0649	-0.8109	0.4174
Pub or Social club	Obesity class 2	23563607	-0.0343	0.044	-0.7798	0.4355
Pub or Social club	Inflammatory Bowel Disease (Euro)	26192919	-0.0251	0.0322	-0.779	0.436
Pub or Social club	Fasting insulin main effect	22581228	-0.0438	0.0576	-0.7609	0.4467
Pub or Social club	Depressive symptoms	27089181	0.0363	0.0506	0.7183	0.4726
Pub or Social club	Child birth length	25281659	-0.0411	0.0594	-0.6915	0.4892
Pub or Social club	Extreme height	23563607	-0.0288	0.0418	-0.6891	0.4908
Pub or Social club	Urinary albumin-to-creatinine ratio (non-diabetes)	26631737	0.0503	0.0734	0.686	0.4927
Pub or Social club	Difference in height between childhood and adulthood; age 8	23449627	0.045	0.0667	0.6748	0.4998
Pub or Social club	LDL cholesterol	20686565	0.0287	0.0468	0.6145	0.5389
Pub or Social club	Urinary albumin-to-creatinine ratio	26631737	0.0435	0.073	0.5968	0.5506
Pub or Social club	Hip circumference	25673412	-0.017	0.032	-0.5307	0.5956
Pub or Social club	Infant head circumference	22504419	-0.0402	0.0797	-0.5049	0.6136
Pub or Social club	Primary biliary cirrhosis	26394269	-0.0273	0.055	-0.4969	0.6193
Pub or Social club	Mean platelet volume	22139419	-0.0239	0.0559	-0.4271	0.6693
Pub or Social club	Chronic Kidney Disease	26831199	-0.0342	0.0811	-0.4219	0.6731
Pub or Social club	2hr glucose adjusted for BMI	20081857	0.0352	0.0873	0.4037	0.6864
Pub or Social club	HOMA-IR	20081858	0.0312	0.0777	0.4019	0.6878
Pub or Social club	Lumbar Spine bone mineral density	26367794	0.0167	0.0419	0.3979	0.6907
Pub or Social club	HbA1C	20858683	0.0227	0.0649	0.3499	0.7264
Pub or Social club	Neuroticism	27089181	0.0169	0.0489	0.3459	0.7294
Pub or Social club	Parkinsons disease	19915575	-0.0158	0.0494	-0.3194	0.7495
Pub or Social club	Platelet count	22139419	-0.0133	0.0417	-0.3183	0.7502
Pub or Social club	Major depressive disorder	22472876	-0.019	0.0631	-0.3003	0.764
Pub or Social club	Body mass index	20935630	0.01	0.0339	0.2948	0.7681
Pub or Social club	Femoral neck bone mineral density	22504420	-0.0109	0.0371	-0.2934	0.7692
Pub or Social club	Heart rate	23583979	-0.0115	0.0403	-0.2858	0.775
Pub or Social club	Overweight	23563607	0.0098	0.0359	0.2721	0.7856
Pub or Social club	Extreme waist-to-hip ratio	23563607	-0.0177	0.066	-0.2677	0.789
Pub or Social club	Serum cystatin c	26831199	-0.0132	0.0503	-0.2619	0.7934
Pub or Social club	Extreme bmi	23563607	0.0117	0.0487	0.2406	0.8099
Pub or Social club	Leptin_adjBMI	26833098	0.0139	0.058	0.2394	0.8108
Pub or Social club	Obesity class 1	23563607	0.0081	0.0361	0.2236	0.8231
Pub or Social club	Fasting proinsulin	20081858	0.0162	0.0873	0.186	0.8525
Pub or Social club	Eczema	26482879	0.0132	0.0741	0.1778	0.8589
Pub or Social club	Lumbar spine bone mineral density	22504420	0.0071	0.0414	0.1703	0.8648
Pub or Social club	Serumurate overweight	25811787	-0.0116	0.0769	-0.1505	0.8803
Pub or Social club	Serum creatinine	26831199	-0.0057	0.0382	-0.149	0.8816
Pub or Social club	Crohns disease	26192919	0.0047	0.0328	0.1433	0.886
Pub or Social club	Forced expiratory volume in 1 second (FEV1)/Forced Vital capacity(FVC)	26635082	0.0081	0.0583	0.139	0.8895
Pub or Social club	Rheumatoid Arthritis	24390342	0.0054	0.0437	0.1227	0.9024
Pub or Social club	Serum creatinine (non-diabetes)	26831199	0.0039	0.039	0.0987	0.9214
Pub or Social club	Obesity class 3	23563607	0.006	0.062	0.0969	0.9228
Pub or Social club	Sitting height ratio	25865494	-0.0052	0.0554	-0.0933	0.9257
Pub or Social club	Forced expiratory volume in 1 second (FEV1)	28166213	0.0027	0.0375	0.0717	0.9429
Pub or Social club	Autism spectrum disorder	0	-0.0012	0.0629	-0.0189	0.9849
Sports	Years of schooling 2016	27225129	0.4925	0.0224	21.9686	5.751e-107
Sports	Years of schooling 2013	23722424	0.5642	0.0368	15.3471	3.7031e-53
Sports	Years of schooling (proxy cognitive performance)	25201988	0.5688	0.0387	14.6976	6.6752e-49
Sports	College completion	23722424	0.5742	0.0396	14.4863	1.4785e-47
Sports	Age of first birth	27798627	0.4684	0.0329	14.2538	4.2482e-46
Sports	Depressive symptoms	27089181	-0.355	0.0455	-7.8003	6.1738e-15
Sports	Neuroticism	27089181	-0.2597	0.0374	-6.9478	3.7108e-12
Sports	Former vs Current smoker	20418890	0.4017	0.0703	5.7115	1.12e-08
Sports	Bipolar disorder	21926972	0.2168	0.0415	5.2191	1.7984e-07
Sports	Lung cancer	27488534	-0.3391	0.065	-5.216	1.8279e-07
Sports	Lung cancer (all)	24880342	-0.3532	0.0699	-5.0505	4.407e-07
Sports	Coronary artery disease	26343387	-0.1515	0.0319	-4.7456	2.0792e-06
Sports	Ever vs never smoked	20418890	-0.222	0.0479	-4.6342	3.5827e-06
Sports	Heart rate	23583979	-0.1967	0.0428	-4.5945	4.3381e-06
Sports	Childhood IQ	23358156	0.3255	0.0726	4.4841	7.3227e-06
Sports	Anorexia Nervosa	24514567	0.1497	0.0348	4.3085	1.6433e-05
Sports	Fathers age at death	27015805	0.264	0.0614	4.3022	1.6914e-05
Sports	Mothers age at death	27015805	0.3534	0.0849	4.1636	3.1326e-05
Sports	Parents age at death	27015805	0.2856	0.0687	4.1599	3.1833e-05
Sports	Cigarettes smoked per day	20418890	-0.2677	0.0653	-4.1013	4.1081e-05
Sports	Body fat	26833246	-0.1763	0.0439	-4.0189	5.8483e-05
Sports	Subjective well being	27089181	0.1875	0.049	3.8284	0.0001
Sports	Attention deficit hyperactivity disorder (GC)	27663945	-0.4203	0.1156	-3.635	0.0003
Sports	Attention deficit hyperactivity disorder (No GC)	27663945	-0.42	0.1151	-3.6477	0.0003
Sports	Autism spectrum disorder	0	0.1675	0.049	3.4186	0.0006
Sports	Rheumatoid Arthritis	24390342	-0.1364	0.0401	-3.4035	0.0007
Sports	Neuroticism	24828478	-0.2237	0.0669	-3.3448	0.0008
Sports	HDL cholesterol	20686565	0.1338	0.0405	3.3081	0.0009
Sports	Lung adenocarcinoma	27488534	-0.3531	0.1079	-3.271	0.0011
Sports	Squamous cell lung cancer	27488534	-0.2657	0.0819	-3.2461	0.0012
Sports	Age at Menopause	26414677	0.1168	0.0364	3.2079	0.0013
Sports	Triglycerides	20686565	-0.1058	0.0341	-3.1001	0.0019
Sports	Leptin_adjBMI	26833098	-0.1987	0.0651	-3.0551	0.0022
Sports	Height; Females at age 10 and males at age 12	23449627	0.1447	0.0493	2.9353	0.0033
Sports	Lung cancer (squamous cell)	24880342	-0.2958	0.101	-2.9296	0.0034
Sports	Waist-to-hip ratio	25673412	-0.1027	0.0354	-2.8981	0.0038
Sports	Number of children ever born	27798627	-0.1198	0.0421	-2.847	0.0044
Sports	Age of smoking initiation	20418890	0.2633	0.0942	2.7948	0.0052
Sports	Leptin_not_adjBMI	26833098	-0.1795	0.0643	-2.7926	0.0052
Sports	Height_2010	20881960	0.0732	0.0271	2.7047	0.0068
Sports	HOMA-IR	20081858	-0.1805	0.0667	-2.7063	0.0068
Sports	Lumbar Spine bone mineral density	26367794	0.1122	0.0421	2.6637	0.0077
Sports	Fasting insulin main effect	22581228	-0.145	0.0584	-2.4824	0.0131
Sports	Asthma	17611496	-0.1445	0.0593	-2.4391	0.0147
Sports	Infant head circumference	22504419	0.1726	0.0708	2.437	0.0148
Sports	Systemic lupus erythematosus	26502338	-0.11	0.0469	-2.3482	0.0189
Sports	Extreme waist-to-hip ratio	23563607	-0.16	0.0685	-2.3366	0.0195
Sports	Femoral neck bone mineral density	22504420	0.0918	0.0397	2.3126	0.0207
Sports	Major depressive disorder	22472876	-0.1418	0.0635	-2.2325	0.0256
Sports	Forced Vital capacity(FVC)	26635082	0.1203	0.0548	2.1943	0.0282
Sports	Forced expiratory volume in 1 second (FEV1)	26635082	0.1167	0.0536	2.1785	0.0294
Sports	Platelet count	22139419	-0.0834	0.0389	-2.1437	0.0321
Sports	Fasting glucose main effect	22581228	-0.0931	0.0447	-2.0843	0.0371
Sports	Chronotype	27494321	0.0668	0.0325	2.0528	0.0401
Sports	LDL cholesterol	20686565	-0.0931	0.0454	-2.0493	0.0404
Sports	Forced Vital capacity(FVC)	28166213	0.0716	0.0358	1.9971	0.0458
Sports	Birth weight	27680694	0.0668	0.0354	1.8894	0.0588
Sports	Waist circumference	25673412	-0.0616	0.0338	-1.8224	0.0684
Sports	PGC cross-disorder analysis	23453885	0.0739	0.041	1.8044	0.0712
Sports	Total Cholesterol	20686565	-0.0674	0.0375	-1.799	0.072
Sports	Amyotrophic lateral sclerosis	27455348	0.1448	0.0821	1.763	0.0779
Sports	Femoral Neck bone mineral density	26367794	0.0762	0.0441	1.7293	0.0838
Sports	Crohns disease	26192919	-0.0682	0.0398	-1.7144	0.0864
Sports	Forced expiratory volume in 1 second (FEV1)/Forced Vital capacity(FVC)	21946350	0.0835	0.0488	1.7096	0.0873
Sports	Alzheimers disease	24162737	-0.1174	0.0691	-1.6987	0.0894
Sports	Obesity class 3	23563607	-0.0892	0.0533	-1.6747	0.094
Sports	Type 2 Diabetes	22885922	-0.0788	0.0472	-1.6712	0.0947
Sports	Serum cystatin c	26831199	0.0927	0.0557	1.6664	0.0956
Sports	Inflammatory Bowel Disease (Euro)	26192919	-0.0646	0.0391	-1.6536	0.0982
Sports	Forced expiratory volume in 1 second (FEV1)	28166213	0.0564	0.0344	1.638	0.1014
Sports	HbA1C	20858683	-0.0941	0.0576	-1.6348	0.1021
Sports	Lumbar spine bone mineral density	22504420	0.0629	0.0403	1.5594	0.1189
Sports	Obesity class 2	23563607	-0.0657	0.0424	-1.5507	0.121
Sports	Primary biliary cirrhosis	26394269	-0.0822	0.0534	-1.5399	0.1236
Sports	Obesity class 1	23563607	-0.051	0.0352	-1.447	0.1479
Sports	Urate	23263486	0.0393	0.0273	1.4399	0.1499
Sports	Age at Menarche	25231870	0.0381	0.0283	1.3467	0.1781
Sports	Forearm Bone mineral density	26367794	-0.1368	0.1039	-1.3164	0.188
Sports	Extreme height	23563607	0.044	0.0371	1.1866	0.2354
Sports	Forced expiratory volume in 1 second (FEV1)	21946350	0.0868	0.0736	1.1791	0.2384
Sports	Neo-conscientiousness	21173776	0.1182	0.1025	1.153	0.2489
Sports	Schizophrenia	25056061	-0.0297	0.0278	-1.0718	0.2838
Sports	Urinary albumin-to-creatinine ratio (non-diabetes)	26631737	-0.0827	0.0788	-1.0502	0.2936
Sports	HOMA-B	20081858	-0.0605	0.0578	-1.0484	0.2945
Sports	Neo-openness to experience	21173776	0.0823	0.0809	1.0167	0.3093
Sports	Child birth length	25281659	0.0596	0.0588	1.0147	0.3103
Sports	Childhood obesity	22484627	0.0399	0.0424	0.9415	0.3464
Sports	Extreme bmi	23563607	0.0454	0.0501	0.9058	0.3651
Sports	Sleep duration	27494321	0.0405	0.0451	0.8992	0.3685
Sports	Child birth weight	23202124	0.0556	0.0619	0.8984	0.369
Sports	Difference in height between adolescence and adulthood; age 14	23449627	-0.0572	0.0702	-0.8157	0.4147
Sports	Ulcerative colitis	26192919	-0.0375	0.047	-0.7975	0.4252
Sports	Ferritin	25352340	-0.0598	0.0819	-0.7303	0.4652
Sports	Sitting height ratio	25865494	0.0367	0.0548	0.6706	0.5025
Sports	Fasting proinsulin	20081858	-0.0546	0.0818	-0.6682	0.504
Sports	Urinary albumin-to-creatinine ratio	26631737	-0.0505	0.0759	-0.6649	0.5061
Sports	Eczema	26482879	-0.0408	0.0637	-0.6405	0.5218
Sports	Parkinsons disease	19915575	0.0302	0.0492	0.6133	0.5397
Sports	Serumurate overweight	25811787	-0.0381	0.0639	-0.5962	0.551
Sports	Overweight	23563607	-0.0231	0.0388	-0.5946	0.5521
Sports	Difference in height between childhood and adulthood; age 8	23449627	-0.0281	0.0588	-0.4784	0.6323
Sports	Mean platelet volume	22139419	-0.0212	0.0464	-0.4571	0.6476
Sports	Multiple sclerosis	21833088	-0.0362	0.0908	-0.3988	0.69
Sports	2hr glucose adjusted for BMI	20081857	-0.0281	0.0798	-0.3526	0.7244
Sports	Forced expiratory volume in 1 second (FEV1)/Forced Vital capacity(FVC)	26635082	0.0136	0.0569	0.2396	0.8107
Sports	Celiac disease	20190752	-0.0142	0.0627	-0.2261	0.8211
Sports	Adiponectin	22479202	0.0118	0.0642	0.1846	0.8536
Sports	Serum creatinine (non-diabetes)	26831199	-0.006	0.0329	-0.1829	0.8549
Sports	Body mass index	20935630	-0.0045	0.0345	-0.1295	0.897
Sports	Chronic Kidney Disease	26831199	-0.0089	0.0775	-0.1149	0.9085
Sports	Hip circumference	25673412	-0.0035	0.0326	-0.1067	0.915
Sports	Forced expiratory volume in 1 second (FEV1)/Forced Vital capacity(FVC)	28166213	0.0027	0.0354	0.0752	0.94
Sports	Serum creatinine	26831199	-0.0014	0.0331	-0.0411	0.9672
Sports	Transferrin	25352340	0.0012	0.0555	0.022	0.9825
Sports	Attention deficit hyperactivity disorder	20732625	-0.0015	0.0982	-0.0149	0.9881
Religious	Years of schooling 2016	27225129	0.6217	0.0203	30.6433	3.2449e-206
Religious	College completion	23722424	0.6122	0.0377	16.2404	2.6126e-59
Religious	Years of schooling (proxy cognitive performance)	25201988	0.5888	0.0363	16.2112	4.2057e-59
Religious	Age of first birth	27798627	0.436	0.0297	14.6915	7.3118e-49
Religious	Years of schooling 2013	23722424	0.566	0.0391	14.4946	1.3101e-47
Religious	Ever vs never smoked	20418890	-0.4033	0.0463	-8.708	3.0919e-18
Religious	Childhood IQ	23358156	0.5021	0.0678	7.4032	1.3299e-13
Religious	Fathers age at death	27015805	0.4257	0.0601	7.082	1.4205e-12
Religious	Waist-to-hip ratio	25673412	-0.1949	0.0287	-6.7886	1.1319e-11
Religious	Mothers age at death	27015805	0.4408	0.0689	6.4017	1.5364e-10
Religious	Former vs Current smoker	20418890	0.4437	0.0751	5.9098	3.4255e-09
Religious	Waist circumference	25673412	-0.1277	0.0248	-5.1445	2.6829e-07
Religious	Lung cancer	27488534	-0.3256	0.0638	-5.1013	3.373e-07
Religious	Lung cancer (all)	24880342	-0.3259	0.0652	-4.9953	5.8744e-07
Religious	Coronary artery disease	26343387	-0.1559	0.0315	-4.9477	7.5079e-07
Religious	Depressive symptoms	27089181	-0.2259	0.0484	-4.6645	3.0931e-06
Religious	Body fat	26833246	-0.1752	0.0376	-4.6626	3.1226e-06
Religious	Parents age at death	27015805	0.3367	0.0758	4.4426	8.8892e-06
Religious	HDL cholesterol	20686565	0.1454	0.0337	4.3112	1.6234e-05
Religious	Neo-openness to experience	21173776	0.3134	0.0778	4.0281	5.623e-05
Religious	Birth weight	27680694	0.1307	0.0325	4.0193	5.8378e-05
Religious	Anorexia Nervosa	24514567	0.1118	0.0292	3.8297	0.0001
Religious	Urate	23263486	-0.097	0.0251	-3.8615	0.0001
Religious	Celiac disease	20190752	0.2191	0.0572	3.8307	0.0001
Religious	Obesity class 1	23563607	-0.1071	0.0295	-3.6298	0.0003
Religious	Overweight	23563607	-0.1101	0.0306	-3.593	0.0003
Religious	Attention deficit hyperactivity disorder (GC)	27663945	-0.4527	0.1266	-3.5754	0.0003
Religious	Attention deficit hyperactivity disorder (No GC)	27663945	-0.4532	0.1263	-3.5883	0.0003
Religious	Rheumatoid Arthritis	24390342	-0.1438	0.0408	-3.5269	0.0004
Religious	Squamous cell lung cancer	27488534	-0.3119	0.0884	-3.53	0.0004
Religious	Body mass index	20935630	-0.0982	0.0287	-3.4256	0.0006
Religious	Bipolar disorder	21926972	0.1362	0.0425	3.2089	0.0013
Religious	Heart rate	23583979	-0.123	0.0385	-3.1929	0.0014
Religious	Child birth length	25281659	0.1849	0.059	3.132	0.0017
Religious	Lung cancer (squamous cell)	24880342	-0.31	0.0992	-3.1239	0.0018
Religious	Lung adenocarcinoma	27488534	-0.28	0.091	-3.0752	0.0021
Religious	Amyotrophic lateral sclerosis	27455348	-0.2361	0.0788	-2.9978	0.0027
Religious	Cigarettes smoked per day	20418890	-0.2054	0.0699	-2.9371	0.0033
Religious	Triglycerides	20686565	-0.1187	0.0404	-2.9409	0.0033
Religious	Type 2 Diabetes	22885922	-0.1341	0.0463	-2.8959	0.0038
Religious	Forced expiratory volume in 1 second (FEV1)	21946350	0.173	0.0603	2.8689	0.0041
Religious	Forced Vital capacity(FVC)	28166213	0.0927	0.0324	2.8576	0.0043
Religious	Leptin_not_adjBMI	26833098	-0.15	0.0527	-2.8445	0.0044
Religious	Obesity class 2	23563607	-0.0973	0.0344	-2.8292	0.0047
Religious	Subjective well being	27089181	0.1129	0.0409	2.763	0.0057
Religious	Age at Menopause	26414677	0.0997	0.0363	2.7493	0.006
Religious	Forced expiratory volume in 1 second (FEV1)	28166213	0.0876	0.0329	2.6606	0.0078
Religious	Forced expiratory volume in 1 second (FEV1)	26635082	0.1245	0.047	2.646	0.0081
Religious	Mean platelet volume	22139419	-0.116	0.0456	-2.5436	0.011
Religious	Height_2010	20881960	0.0541	0.0223	2.4224	0.0154
Religious	Schizophrenia	25056061	-0.0663	0.0276	-2.3998	0.0164
Religious	Fasting glucose main effect	22581228	-0.0992	0.0429	-2.3138	0.0207
Religious	Extreme bmi	23563607	-0.0964	0.0424	-2.275	0.0229
Religious	Attention deficit hyperactivity disorder	20732625	-0.2458	0.1087	-2.2619	0.0237
Religious	Crohns disease	26192919	-0.0732	0.0333	-2.1969	0.028
Religious	Systemic lupus erythematosus	26502338	-0.1279	0.0588	-2.1757	0.0296
Religious	Forced Vital capacity(FVC)	26635082	0.0892	0.0428	2.0834	0.0372
Religious	Alzheimers disease	24162737	-0.1514	0.0751	-2.0163	0.0438
Religious	Age of smoking initiation	20418890	0.1918	0.099	1.9364	0.0528
Religious	Number of children ever born	27798627	-0.0764	0.0397	-1.9255	0.0542
Religious	Ferritin	25352340	-0.1393	0.0763	-1.8253	0.0679
Religious	HOMA-IR	20081858	-0.1138	0.0651	-1.7495	0.0802
Religious	Forced expiratory volume in 1 second (FEV1)/Forced Vital capacity(FVC)	26635082	0.0821	0.0485	1.6925	0.0906
Religious	Childhood obesity	22484627	-0.0702	0.042	-1.673	0.0943
Religious	Inflammatory Bowel Disease (Euro)	26192919	-0.0629	0.0377	-1.6681	0.0953
Religious	Obesity class 3	23563607	-0.083	0.052	-1.5946	0.1108
Religious	Infant head circumference	22504419	0.109	0.07	1.5574	0.1194
Religious	Major depressive disorder	22472876	-0.0845	0.055	-1.5361	0.1245
Religious	Chronotype	27494321	-0.0512	0.034	-1.5071	0.1318
Religious	Adiponectin	22479202	0.0784	0.0524	1.4981	0.1341
Religious	Leptin_adjBMI	26833098	-0.0782	0.0539	-1.4499	0.1471
Religious	Extreme waist-to-hip ratio	23563607	-0.0861	0.0627	-1.3729	0.1698
Religious	Neo-conscientiousness	21173776	0.1303	0.0952	1.3682	0.1712
Religious	Sleep duration	27494321	0.0644	0.0478	1.3476	0.1778
Religious	Fasting insulin main effect	22581228	-0.0682	0.0513	-1.3279	0.1842
Religious	Child birth weight	23202124	0.0706	0.0537	1.314	0.1889
Religious	LDL cholesterol	20686565	-0.0539	0.0429	-1.2559	0.2091
Religious	Primary biliary cirrhosis	26394269	-0.0607	0.0497	-1.2213	0.222
Religious	Autism spectrum disorder	0	0.0676	0.0559	1.21	0.2263
Religious	Asthma	17611496	-0.0736	0.0609	-1.2086	0.2268
Religious	Extreme height	23563607	0.039	0.0334	1.1674	0.243
Religious	Total Cholesterol	20686565	-0.0397	0.0368	-1.0805	0.2799
Religious	Forced expiratory volume in 1 second (FEV1)/Forced Vital capacity(FVC)	28166213	0.0353	0.0341	1.0353	0.3005
Religious	Difference in height between adolescence and adulthood; age 14	23449627	-0.0706	0.0708	-0.9967	0.3189
Religious	Hip circumference	25673412	-0.0259	0.0262	-0.9893	0.3225
Religious	Fasting proinsulin	20081858	-0.0745	0.0837	-0.8904	0.3733
Religious	Urinary albumin-to-creatinine ratio	26631737	-0.0524	0.0615	-0.851	0.3948
Religious	Urinary albumin-to-creatinine ratio (non-diabetes)	26631737	-0.0523	0.0619	-0.8457	0.3977
Religious	Serum cystatin c	26831199	0.0435	0.0515	0.8454	0.3979
Religious	Serumurate overweight	25811787	-0.0351	0.0429	-0.8173	0.4137
Religious	Neuroticism	27089181	-0.04	0.049	-0.8163	0.4143
Religious	Age at Menarche	25231870	-0.0205	0.0277	-0.7383	0.4603
Religious	Femoral neck bone mineral density	22504420	0.0247	0.0354	0.6981	0.4851
Religious	Multiple sclerosis	21833088	-0.0545	0.0913	-0.5971	0.5504
Religious	Platelet count	22139419	0.0166	0.0322	0.5138	0.6074
Religious	Femoral Neck bone mineral density	26367794	0.0228	0.0446	0.5122	0.6085
Religious	Height; Females at age 10 and males at age 12	23449627	0.0227	0.0444	0.512	0.6086
Religious	HbA1C	20858683	-0.0276	0.0542	-0.5096	0.6103
Religious	HOMA-B	20081858	-0.028	0.0614	-0.4553	0.6489
Religious	Lumbar spine bone mineral density	22504420	0.0157	0.035	0.448	0.6542
Religious	Difference in height between childhood and adulthood; age 8	23449627	0.0214	0.0552	0.3875	0.6984
Religious	Serum creatinine	26831199	0.0135	0.0347	0.3872	0.6986
Religious	Transferrin	25352340	0.0209	0.0555	0.376	0.7069
Religious	Ulcerative colitis	26192919	-0.0144	0.0481	-0.2992	0.7648
Religious	Forced expiratory volume in 1 second (FEV1)/Forced Vital capacity(FVC)	21946350	-0.0126	0.0421	-0.299	0.7649
Religious	Chronic Kidney Disease	26831199	-0.0203	0.0716	-0.2834	0.7769
Religious	Neuroticism	24828478	-0.0165	0.0657	-0.251	0.8018
Religious	Serum creatinine (non-diabetes)	26831199	0.0087	0.0355	0.2454	0.8062
Religious	Eczema	26482879	-0.0131	0.0606	-0.2165	0.8286
Religious	Forearm Bone mineral density	26367794	0.0198	0.0967	0.2046	0.8379
Religious	2hr glucose adjusted for BMI	20081857	0.01	0.078	0.1283	0.8979
Religious	Lumbar Spine bone mineral density	26367794	0.0043	0.0431	0.1003	0.9201
Religious	PGC cross-disorder analysis	23453885	-0.0037	0.0428	-0.0874	0.9303
Religious	Parkinsons disease	19915575	0.003	0.042	0.0712	0.9432
Religious	Sitting height ratio	25865494	-0.0027	0.0477	-0.0563	0.9551
