# Supplementary material for: Elucidating the genetic basis of social interaction and isolation
Source: Nat Commun. 2018 Jul 3;9:2457. doi: 10.1038/s41467-018-04930-1 (PMC6030100; doi:10.1038/s41467-018-04930-1)
Supplement: Supplementary file 7 — Supplementary Data 5 [file 41467_2018_4930_MOESM7_ESM.xlsx]

## Sheet: Sheet1
Supplementary Data 5 - Identified Social Loci
			Genes +/- 300kb	CHR	BP (b37)	Effect Allele	Other Allele	Effect Allele Freq	Imputation quality	Social (Pub / Social Club)			Social (Religious)			Social (Sport)			Loneliness (Single outcome)			Loneliness (MTAG Composite)
SNP	Trait	Nearest Gene								BETA	SE	P (BOLT)	BETA	SE	P (BOLT)	BETA	SE	P (BOLT)	BETA	SE	P (BOLT)	BETA (MTAG)	SE (MTAG)	Z (MTAG)	P-val (MTAG)
rs613872	Loneliness	TCF4	TCF4--MIR4529	18	53210302	G	T	0.173571	1	-7.8176e-05	0.00121042	0.95	0.00239148	0.000964848	0.012	0.00474574	0.00126404	0.00017	-0.00802551	0.00106818	5.1e-14	-0.0227669	0.00270385	-8.42021	3.75814e-17
rs10992800	Loneliness	PHF2	WNK2--C9orf129--FAM120AOS--FAM120A--PHF2--MIR4291	9	96373818	G	A	0.603196	0.996475	0.0013302	0.000938831	0.15	-0.000437416	0.000748315	0.55	-0.00207099	0.000980536	0.035	0.00536006	0.000828535	6.7e-11	0.0155115	0.00209327	7.41016	1.26145e-13
rs2069117	Loneliness	NMUR2	NA	5	152244551	A	C	0.367531	0.997761	0.000151912	0.000951443	0.84	-0.000171464	0.0007582	0.83	0.00133716	0.000993615	0.18	-0.00514329	0.000839471	7.5e-10	-0.0142595	0.00212437	-6.71233	1.91539e-11
rs7770860	Loneliness	EPB41L2	LOC100507203--EPB41L2--AKAP7	6	131186393	T	C	0.626684	0.996323	0.00164731	0.000948283	0.084	4.71661e-05	0.000755792	0.99	0.000376372	0.000990106	0.71	-0.00474231	0.000836771	1.2e-08	-0.0128998	0.00211764	-6.09156	1.11812e-09
rs62085660	Loneliness	LOC100499466	BPTF--C17orf58--KPNA2--LOC100499466--LOC440461--AMZ2--ARSG--SLC16A6	17	66097739	C	G	0.257551	0.997006	-0.000744151	0.00104906	0.46	-0.00399493	0.000836157	1.6e-06	0.0003016	0.00109551	0.79	0.00541715	0.000925711	5.8e-09	0.0142656	0.00234261	6.08963	1.13172e-09
rs773020	Loneliness	OSTF1	TRPM6--C9orf40--C9orf41--NMRK1--OSTF1	9	77768122	G	A	0.100011	1	-5.10871e-05	0.00152796	0.99	-0.00049114	0.0012179	0.67	0.000819051	0.00159584	0.6	-0.00786771	0.00134797	4.8e-09	-0.0205988	0.00341273	-6.03587	1.58104e-09
rs1022688	Loneliness	ARFGEF2	PREX1--ARFGEF2--CSE1L--STAU1--DDX27--ZNFX1--ZNFX1-AS1--SNORD12C--SNORD12B--SNORD12	20	47648856	G	A	0.669916	0.995878	0.00140109	0.000976357	0.15	-0.00313864	0.000778248	5.3e-05	0.00010664	0.00101954	0.92	-0.00477422	0.000861406	2.8e-08	-0.0129423	0.00217785	-5.94267	2.80414e-09
rs4465966	Loneliness	GBE1	GBE1	3	82009703	A	G	0.429291	0.995864	-0.00234182	0.000926527	0.011	-0.000874438	0.000738252	0.24	0.00014033	0.000967549	0.89	0.00463532	0.000817752	1.7e-08	0.0122513	0.0020693	5.92049	3.20981e-09
rs74338595	Loneliness	ERBB4	ERBB4	2	212749786	T	C	0.710004	0.994504	0.000869471	0.00101033	0.4	-0.000667477	0.000805117	0.42	-0.00108715	0.00105507	0.31	0.00521947	0.000891741	5.9e-09	0.0131836	0.00225741	5.84016	5.21507e-09
rs7737302	Loneliness	NMUR2	NMUR2	5	151708019	C	T	0.733342	0.997209	-0.00104552	0.00103661	0.3	-0.000993985	0.000826072	0.23	-0.00054866	0.00108256	0.61	0.00485924	0.000914816	1.1e-07	0.0133731	0.00231635	5.77335	7.77101e-09
rs1966836	Loneliness	OR1S1	OR9Q1--OR6Q1--OR9I1--OR9Q2--OR1S2--OR1S1--OR10Q1--OR10W1--OR5B17--OR5B3--OR5B2--OR5B12--OR5B21	11	57982229	A	G	0.288827	1	-0.000134422	0.00101	0.9	-0.000244456	0.000805031	0.75	4.96849e-05	0.00105478	0.94	0.00417117	0.000891461	3.1e-06	0.0130414	0.00226001	5.77051	7.90305e-09
rs10456089	Loneliness	HIVEP1	ADTRP--HIVEP1	6	11959836	G	A	0.920701	0.916093	0.000268972	0.00176744	0.86	-0.0018953	0.00140867	0.17	-0.00185492	0.00184539	0.3	0.00928707	0.00155871	3e-09	0.0217495	0.00378804	5.74162	9.37749e-09
rs11605348	Loneliness	NDUFS3	MADD--MYBPC3--SPI1--SLC39A13--PSMC3--RAPSN--CELF1--PTPMT1--KBTBD4--NDUFS3--FAM180B--C1QTNF4--MTCH2--AGBL2--FNBP4--NUP160	11	47606483	G	A	0.649676	0.993667	0.00347229	0.000961306	0.00031	-0.0016784	0.000766218	0.03	-0.00185444	0.00100392	0.065	0.00452567	0.00084832	9.8e-08	0.0121724	0.00214695	5.66963	1.43106e-08
rs30266	Loneliness	RAB9BP1	NA	5	103972357	G	A	0.671476	0.993097	0.00267736	0.000976352	0.0059	0.00132209	0.000778049	0.09	0.00410968	0.00101963	5.6e-05	-0.00498261	0.000861607	8.2e-09	-0.0122519	0.0021809	-5.61782	1.93385e-08
rs6430286	Loneliness	MBD5	ACVR2A--ORC4--MBD5	2	148834364	G	A	0.576235	0.995595	-0.00080987	0.000930449	0.4	-0.00160979	0.000741463	0.031	-0.00147914	0.000971652	0.13	0.00465531	0.000821168	1.6e-08	0.0116104	0.00207269	5.60161	2.12368e-08
rs12759477	Pub	BARHL2	BARHL2--ZNF644	1	91176184	G	A	0.70108	0.991504	0.00737083	0.00100322	2.4e-13	-0.00117483	0.000799441	0.14	0.00140153	0.00104775	0.18	7.72714e-05	0.000885513	0.93	-0.000650524	0.00223738	-0.290753	0.77124
rs290857	Pub	DPYD	PTBP2--DPYD--DPYD-AS1	1	97526732	T	G	0.235711	0.996859	-0.006725	0.00107971	5.3e-10	-0.000147652	0.000860392	0.87	0.000426452	0.00112763	0.7	-0.00108541	0.000952779	0.26	-0.00301732	0.00241293	-1.25048	0.211123
rs12472555	Pub	SLC4A10	SLC4A10--DPP4--GCG--FAP	2	162816728	T	G	0.534979	0.995432	-0.00524055	0.000920452	1.6e-08	0.00314821	0.000733496	2e-05	-0.00155919	0.000961213	0.1	0.000684839	0.000812259	0.4	0.0011965	0.00205349	0.58267	0.560116
rs4666634	Pub	NUP35	NA	2	184457091	A	C	0.667833	0.993301	-0.00558248	0.000975184	1.1e-08	-0.000655742	0.000777111	0.4	0.00211984	0.00101837	0.036	0.00108932	0.000860678	0.2	0.00211924	0.00217445	0.974609	0.329754
rs10031252	Pub	GNRHR	CENPC1--STAP1--UBA6--LOC550112--GNRHR--TMPRSS11D--TMPRSS11A--TMPRSS11GP	4	68618191	A	T	0.4732	0.982462	0.00535342	0.000925469	7.1e-09	-0.000263107	0.00073762	0.75	0.00229305	0.000966552	0.018	0.00124586	0.000816862	0.13	0.0039298	0.00205144	1.91563	0.0554119
rs1229984	Pub	ADH1B	METAP1--ADH5--LOC100507053--ADH4--PCNAP1--ADH6--ADH1A--ADH1B--ADH1C--ADH7--C4orf17--RG9MTD2--MTTP	4	100239319	T	C	0.0236479	1	-0.0312757	0.00302676	4.2e-25	-0.000418758	0.0024124	0.9	0.00799758	0.00316113	0.011	-0.000236462	0.00266952	0.91	-0.0018329	0.00673608	-0.272102	0.785543
rs1906252	Pub	MIR2113	MIR2113	6	98550289	C	A	0.515822	0.994483	0.00528399	0.000920513	7.5e-09	-0.00121035	0.000733659	0.096	-0.00232772	0.000961111	0.015	0.00118995	0.000812413	0.13	0.0022031	0.0020495	1.07495	0.282398
rs6969458	Pub	DPP6	DPP6	7	153489725	G	A	0.532648	0.977466	-0.007246	0.000926691	4.4e-15	0.00102777	0.000738505	0.16	-0.000497402	0.000967717	0.61	0.000384317	0.000817657	0.63	0.00094993	0.00205285	0.462738	0.643552
rs10978543	Pub	ZNF462	ZNF462	9	109328165	A	G	0.721182	0.995521	0.00586489	0.00102151	9.2e-09	-0.00129168	0.000814215	0.099	0.00107717	0.00106689	0.3	0.000802188	0.000901308	0.35	0.00210716	0.00228401	0.922568	0.356233
rs61873510	Pub	PAX2	PAX2--FAM178A--SEMA4G--MIR608--MRPL43--C10orf2--LZTS2--PDZD7--SFXN3--KAZALD1--TLX1NB--TLX1	10	102626510	G	T	0.67248	0.950578	0.0057067	0.00100122	1e-08	0.000160715	0.000797991	0.82	0.000425011	0.00104566	0.67	-0.000135045	0.000883777	0.88	-0.000643043	0.00218259	-0.294624	0.768281
rs111610257	Pub	C17orf112	C17orf112	17	50788040	T	A	0.993814	0.864019	-0.035919	0.00655916	4.6e-08	-0.00257953	0.00522799	0.65	-0.0105466	0.00684958	0.12	0.00459097	0.00579051	0.42	-	-	-	-
rs36030660	Pub	PMAIP1	PMAIP1	18	57735945	T	C	0.731519	1	0.00609188	0.00103535	3.7e-09	-0.000828338	0.000825299	0.33	-5.76127e-05	0.00108122	0.95	0.000765127	0.00091376	0.4	0.00111202	0.00231116	0.481152	0.630408
rs139920	Pub	TNRC6B	LOC100130899--TNRC6B--ADSL--SGSM3--MKL1	22	40726749	C	T	0.487875	0.997064	-0.00580574	0.000917455	2.7e-10	7.99853e-05	0.000731389	0.89	-0.000874644	0.000958076	0.35	-0.00120161	0.000809533	0.13	-0.00312087	0.00204906	-1.52307	0.127741
rs332828	Religious	NFIA	NFIA	1	61742693	G	A	0.54188	0.996875	0.00208411	0.00091948	0.023	-0.00522319	0.000732708	7.7e-13	0.00130802	0.000960289	0.17	0.000555055	0.000811602	0.52	0.00229339	0.00205569	1.11563	0.264581
rs699534	Religious	BARHL2	BARHL2	1	90942808	A	C	0.427026	0.985653	-0.00240176	0.000931271	0.01	0.00472408	0.000742104	2.1e-10	0.00468847	0.000972604	1.5e-06	-0.000869405	0.000821918	0.29	-0.00381508	0.00207058	-1.84252	0.0653994
rs3747630	Religious	LRRN2	PLEKHA6--LOC127841--PPP1R15B--PIK3C2B--MDM4--LRRN2--NFASC	1	204588140	G	A	0.757727	0.986079	0.00234739	0.00107474	0.029	-0.00473573	0.000856427	3e-08	-0.00321103	0.00112244	0.0043	0.00189368	0.000948557	0.046	0.00601924	0.00239037	2.51812	0.0117982
rs1991083	Religious	KLHL29	KLHL29--ATAD2B--UBXN2A	2	23887437	C	T	0.319485	0.989119	4.7842e-05	0.000986742	0.95	-0.00453514	0.000786322	8.3e-09	9.56864e-05	0.00103044	0.92	0.00146652	0.000870908	0.09	0.00392198	0.00219658	1.78549	0.0741817
rs6545977	Religious	OTX1	EHBP1--LOC100132215--OTX1--DBIL5P2--WDPCP	2	63301164	G	A	0.515963	1	-0.002288	0.000917002	0.014	0.00400688	0.000730747	3.6e-08	-0.000578596	0.00095761	0.55	3.29107e-05	0.000809392	0.98	-0.00108056	0.00204952	-0.527227	0.598036
rs1160543	Religious	LONRF2	AFF3--LONRF2--CHST10--NMS	2	100832182	C	T	0.597143	0.999606	0.00232178	0.00093364	0.013	-0.00491943	0.000744005	3.1e-11	-0.00288321	0.000974984	0.0031	0.00071666	0.000823958	0.39	0.00331062	0.00208825	1.58535	0.112886
rs6722794	Religious	CNTNAP5	NA	2	124278619	T	C	0.584361	0.993056	-0.00193518	0.000932879	0.036	0.00421083	0.000743399	1.4e-08	0.00136917	0.000974189	0.16	-0.00175897	0.000823215	0.031	-0.0054931	0.00207824	-2.64315	0.00821381
rs9837520	Religious	MST1	RHOA--TCTA--AMT--NICN1--DAG1--BSN-AS2--BSN--APEH--MST1--RNF123--AMIGO3--GMPPB--IP6K1--CDHR4--FAM212A--UBA7--MIR5193--TRAIP--CAMKV--MST1R--MON1A--RBM6	3	49722356	G	A	0.721597	0.953839	0.000876663	0.00104487	0.38	-0.00461661	0.000832548	2.6e-08	-0.0024179	0.00109113	0.026	0.00401286	0.000921934	1.5e-05	0.00890216	0.0022848	3.89625	9.76954e-05
rs13082569	Religious	IFT57	LOC151658--LOC285205--CD47--IFT57--HHLA2--MYH15	3	107870835	C	A	0.647885	0.994574	0.000549839	0.000960572	0.57	-0.00523978	0.000765379	8.1e-12	0.000273049	0.0010031	0.81	3.2701e-05	0.000847773	0.97	0.00134789	0.00214449	0.628536	0.529653
rs2726478	Religious	PPA2	TET2--PPA2--ARHGEF38--ARHGEF38-IT1	4	106254606	T	A	0.582956	0.997765	0.00108032	0.000928732	0.23	0.00431314	0.000740221	4.7e-09	0.0013136	0.00096996	0.17	0.00229538	0.000819585	0.0049	0.00533202	0.00207716	2.56698	0.0102589
rs1422192	Religious	LINC00461	TMEM161B-AS1--LINC00461--LINC00461--MIR9-2--MEF2C	5	87959023	G	A	0.842667	1	0.00137592	0.00125882	0.28	-0.00694449	0.00100314	4.3e-12	-0.00234521	0.00131461	0.077	-0.00363248	0.00111073	0.001	-0.00931019	0.0028129	-3.30982	0.000933572
rs6862251	Religious	ODZ2	ODZ2--WWC1	5	167558838	C	T	0.699021	0.993753	0.00038653	0.00100052	0.68	0.00490792	0.000797312	5.2e-10	-0.0019014	0.00104487	0.071	0.00264625	0.000882956	0.0031	0.00748962	0.00223301	3.35405	0.000796369
rs12197025	Religious	FBXL4	POU3F2--FBXL4--FAXC--COQ3	6	99546481	C	G	0.812824	0.996353	-0.00168669	0.00117699	0.16	0.00531926	0.000938078	1.5e-08	0.0018639	0.0012289	0.13	-0.00134485	0.00103866	0.19	-0.0038143	0.00262596	-1.45253	0.146353
rs4729379	Religious	TAC1	TAC1--ASNS--MGC72080--OCM2	7	97390069	A	G	0.31598	0.989363	0.00114095	0.00098957	0.24	-0.00454411	0.000788616	8.6e-09	0.00128957	0.00103338	0.22	-0.000553011	0.000873101	0.51	-0.00161249	0.00220295	-0.731968	0.464188
rs10085831	Religious	LHFPL3	LHFPL3--LOC645591--LOC723809--LOC100216546--LOC100216545--MLL5--SRPK2	7	104500068	A	T	0.781139	0.99558	0.00130865	0.00111018	0.23	-0.00542524	0.000884734	8.3e-10	-0.00185553	0.00115933	0.11	0.00240502	0.000979522	0.016	0.00694062	0.00247691	2.80213	0.0050766
rs12156017	Religious	TNKS	LOC157273--TNKS--MIR597	8	9406837	C	G	0.351705	0.98786	-0.00238892	0.000962742	0.013	-0.00432008	0.000767255	1.7e-08	-0.000821768	0.00100535	0.41	0.000182621	0.000849472	0.85	0.00233308	0.00214469	1.08784	0.276666
rs7998050	Religious	PCDH17	PCDH17	13	58473866	A	G	0.296953	0.997995	0.00230461	0.00100245	0.022	-0.0045089	0.000799096	2e-08	-0.00215906	0.00104685	0.039	-5.44584e-07	0.000884599	0.99	4.77354e-05	0.00224148	0.0212964	0.983009
rs1031831	Religious	TCF4	TCF4--MIR4529	18	53347258	C	A	0.668197	0.99732	-0.000402988	0.000971939	0.66	0.00462632	0.00077475	1.9e-09	0.00481952	0.00101499	1.9e-06	-0.00504866	0.000857863	3.4e-09	-0.0135112	0.00217521	-6.21142	5.25067e-10
rs17315037	Sport	KANK4	INADL--L1TD1--KANK4--USP1--DOCK7--ANGPTL3	1	62803731	T	C	0.136805	0.986757	0.00133275	0.00133958	0.35	-0.00159434	0.00106747	0.14	0.00793826	0.00139903	1.4e-08	-0.00132021	0.00118266	0.26	-0.00293087	0.00298152	-0.983013	0.325601
rs13002862	Sport	THSD7B	THSD7B	2	137613935	C	A	0.744225	0.998368	-0.00125873	0.00105017	0.24	-0.000959051	0.00083687	0.25	-0.00606166	0.00109668	3.2e-08	-3.79195e-05	0.000926752	0.97	-0.000894423	0.0023475	-0.38101	0.703196
rs11712056	Sport	CAMKV	BSN--APEH--MST1--RNF123--AMIGO3--GMPPB--IP6K1--CDHR4--FAM212A--UBA7--MIR5193--TRAIP--CAMKV--MST1R--MON1A--RBM6--RBM5--LUST--SEMA3F	3	49914397	T	C	0.556397	0.998106	-0.00368334	0.000922641	6.1e-05	0.00299097	0.000735155	4.2e-05	0.00595134	0.000963491	5.7e-10	-0.0020074	0.000814309	0.015	-0.00364975	0.00206165	-1.7703	0.0766767
rs7627971	Sport	CADM2	CADM2--MIR5688	3	85414291	T	C	0.272731	0.999303	0.00307224	0.00102784	0.003	-0.00170075	0.000818976	0.039	0.00665275	0.00107335	6.2e-10	0.00101943	0.000907249	0.25	0.00204941	0.00229975	0.891143	0.372853
rs2499760	Sport	MIR1275	ITPR3--MNF1--IP6K3--LEMD2--MLN--LOC100507584--MIR1275--GRM4--HMGA1--C6orf1	6	33945972	C	A	0.526815	0.985357	-0.00050771	0.00092298	0.58	0.000609805	0.000735625	0.41	-0.00528838	0.000963686	3.7e-08	0.000804924	0.00081447	0.31	0.00276871	0.00205145	1.34964	0.177132
rs5018269	Sport	MIR147A	NA	9	122692799	A	T	0.653467	0.993974	0.00145383	0.000964448	0.13	-3.99878e-05	0.000768734	0.97	-0.00551969	0.00100729	3.6e-08	0.000941965	0.000851016	0.27	0.00356658	0.00215226	1.65713	0.097493
