# Supplementary material for: Elucidating the genetic basis of social interaction and isolation
Source: Nat Commun. 2018 Jul 3;9:2457. doi: 10.1038/s41467-018-04930-1 (PMC6030100; doi:10.1038/s41467-018-04930-1)
Supplement: Supplementary file 8 — Supplementary Data 6 [file 41467_2018_4930_MOESM8_ESM.xlsx]

## Sheet: Sheet1
Supplementary Data 6 - GWAS catalogue results
Identified SNP	Catalogue SNP	r2	PUBMED ID	DISEASE/TRAIT
rs1031831	rs9636107	0.2237	26198764	Schizophrenia
rs1031831	rs9636107	0.2237	25056061	Schizophrenia
rs1031831	rs1452787	0.6806	22821403	Sclerosing cholangitis and ulcerative colitis (combined)
rs10978543	rs7861820	0.0649	19448621	Menarche and menopause (age at onset)
rs111610257	rs4635383	0.0591	28224759	Body fat mass
rs1160543	rs12987662	0.9635	27225129	Educational attainment (years of education)
rs1160543	rs2309757	0.9491	27225129	Educational attainment (college completion)
rs1160543	rs9653442	0.5653	24390342	Rheumatoid arthritis
rs1160543	rs11676922	0.3891	20453842	Rheumatoid arthritis
rs1160543	rs9653442	0.5653	24390342	Rheumatoid arthritis
rs1160543	rs4851266	0.8941	23722424	Educational attainment
rs1160543	rs6712515	0.408	25201988	Educational attainment
rs1160543	rs1160544	0.3177	27798627	Age at first birth
rs1160543	rs1160544	0.3177	27798627	Age at first birth
rs1160543	rs11676922	0.3891	24782177	Rheumatoid arthritis
rs1160543	rs13010010	0.8507	28530673	Intelligence
rs11712056	rs11130222	0.6785	27225129	Educational attainment (years of education)
rs11712056	rs7647973	0.1141	25231870	Menarche (age at onset)
rs11712056	rs11712056	1	27225129	Educational attainment (college completion)
rs11712056	rs2777888	0.497	27798627	Age at first birth
rs11712056	rs11130222	0.6785	27046643	Educational attainment
rs11712056	rs35365539	0.2186	28240269	Blood protein levels
rs11712056	rs3749237	0.1179	27798624	Resting heart rate
rs11712056	rs2013208	0.4272	28334899	HDL cholesterol levels
rs11712056	rs6762477	0.5708	25231870	Menarche (age at onset)
rs11712056	rs2013208	0.4272	24097068	HDL cholesterol
rs11712056	rs2777888	0.497	27798627	Age at first birth
rs11712056	rs36022378	0.256	28135244	Diastolic blood pressure
rs11712056	rs6762477	0.5708	21102462	Menarche (age at onset)
rs11712056	rs67035515	0.1848	27182965	Childhood ear infection
rs12156017	rs2929451	0.0998	27182965	Nose size
rs12156017	rs367543	0.0684	28472463	Bone ultrasound measurement (broadband ultrasound attenuation)
rs1229984	rs1229984	1	28485404	Alcohol consumption (drinks per week)
rs1229984	rs1229984	1	19698717	Esophageal cancer
rs1229984	rs1229984	1	23456092	Alcohol dependence
rs1229984	rs1229984	1	21437268	Oral cavity and pharyngeal cancer
rs1229984	rs1229984	1	28485404	Alcohol consumption (drinkers vs non-drinkers)
rs1229984	rs1229984	1	27749845	Oral cavity and pharyngeal cancer
rs1229984	rs1229984	1	27749845	Oral cavity cancer
rs1229984	rs1229984	1	27749845	Oropharynx cancer
rs1229984	rs1229984	1	23743675	Alcohol consumption
rs1229984	rs2602836	0.1436	24097068	HDL cholesterol
rs12472555	rs12617656	0.2732	24782177	Rheumatoid arthritis
rs12472555	rs4500960	0.4313	27225129	Educational attainment (years of education)
rs12472555	rs12617656	0.2732	24782177	Rheumatoid arthritis
rs12472555	rs2909457	0.9568	25056061	Schizophrenia
rs12759477	rs1008078	0.0776	27225129	Educational attainment (years of education)
rs12759477	rs1008078	0.0776	27225129	Educational attainment (college completion)
rs12759477	rs72720396	0.2683	27494321	Chronotype
rs12759477	rs72720396	0.2683	27494321	Morning vs. evening chronotype
rs13002862	rs13019227	0.1883	26053186	3-hydroxypropylmercapturic acid levels in smokers
rs139920	rs17001868	0.0542	25342443	Mammographic density (dense area)
rs1422192	rs6882046	0.7432	27225129	Educational attainment (years of education)
rs1422192	rs2194025	0.1299	23776548	Retinal arteriolar caliber
rs1422192	rs6882046	0.7432	27225129	Educational attainment (college completion)
rs1906252	rs9401593	1	27225129	Educational attainment (years of education)
rs1906252	rs1338552	0.1408	27182965	Photic sneeze reflex
rs1906252	rs6924808	0.1992	25601762	Response to inhaled glucocorticoid treatment in asthma (change in FEV1)
rs1906252	rs56231335	0.0764	27225129	Educational attainment (years of education)
rs1906252	rs28792186	0.5837	27225129	Educational attainment (college completion)
rs1906252	rs1338554	0.1984	27225129	Educational attainment (years of education)
rs1906252	rs9320913	0.9728	28530673	Intelligence
rs1906252	rs9320913	0.9728	23722424	Educational attainment
rs1906252	rs1906252	1	27046643	Educational attainment
rs1906252	rs1487441	0.9864	25201988	Educational attainment
rs1906252	rs10457441	0.9065	25644384	Cognitive function
rs1906252	rs9320913	0.9728	28530673	Intelligence
rs1906252	rs12202969	0.9659	24618891	Bipolar disorder
rs1906252	rs4548017	0.4463	27694959	Gut microbiota (bacterial taxa)
rs1906252	rs4548017	0.4463	27694959	Gut microbiota (bacterial taxa)
rs1906252	rs4548017	0.4463	27694959	Gut microbiota (bacterial taxa)
rs1906252	rs1487441	0.9864	27329760	Bipolar disorder
rs1906252	rs4548017	0.4463	27694959	Gut microbiota (bacterial taxa)
rs1906252	rs4548017	0.4463	27694959	Gut microbiota (bacterial taxa)
rs1991083	rs35832626	0.1923	25865494	Sitting height ratio
rs1991083	rs70944707	0.1716	27494321	Chronotype
rs2726478	rs7679673	0.1195	19767753	Prostate cancer
rs2726478	rs2047409	0.3054	28166215	Chronic obstructive pulmonary disease
rs2726478	rs1391439	0.3014	27182965	Tonsillectomy
rs2726478	rs10010325	0.0738	26192919	Ulcerative colitis
rs2726478	rs10010325	0.0738	20881960	Height
rs2726478	rs7679673	0.1195	27197191	Cancer (pleiotropy)
rs2726478	rs6839705	0.3007	27225129	Educational attainment (years of education)
rs2726478	rs2189234	0.146	26192919	Ulcerative colitis
rs2726478	rs7679673	0.1195	25939597	Prostate cancer
rs2726478	rs2454206	0.3801	25429064	Height
rs2726478	rs6855629	0.413	23563607	Height
rs2726478	rs9790517	0.0942	23535729	Breast cancer
rs2726478	rs7679673	0.1195	26034056	Prostate cancer
rs332828	rs1890262	0.083	27958378	JT interval (sulfonylurea treatment interaction)
rs36030660	rs6567160	0.4602	25673413	Body mass index
rs36030660	rs6567160	0.4602	28443625	Body mass index (joint analysis main effects and smoking interaction)
rs36030660	rs6567160	0.4602	28443625	BMI (adjusted for smoking behaviour)
rs36030660	rs6567160	0.4602	25673413	Body mass index
rs36030660	rs6567160	0.4602	28443625	BMI in non-smokers
rs36030660	rs571312	0.4232	20935630	Body mass index
rs36030660	rs538656	0.2884	23563607	Obesity
rs36030660	rs6567160	0.4602	25673413	Body mass index
rs36030660	rs6567160	0.4602	25673412	Waist circumference
rs36030660	rs663129	0.3884	25673412	Hip circumference
rs36030660	rs6567160	0.4602	28443625	BMI (adjusted for smoking behaviour)
rs36030660	rs6567160	0.4602	28443625	Body mass index (joint analysis main effects and smoking interaction)
rs36030660	rs6567160	0.4602	25673413	Body mass index
rs36030660	rs6567160	0.4602	28443625	BMI (adjusted for smoking behaviour)
rs36030660	rs6567160	0.4602	28443625	Body mass index (joint analysis main effects and smoking interaction)
rs36030660	rs10871777	0.2286	23563607	Obesity
rs36030660	rs6567160	0.4602	28443625	BMI in non-smokers
rs36030660	rs6567160	0.4602	25673412	Waist circumference
rs36030660	rs6567160	0.4602	28443625	BMI in non-smokers
rs36030660	rs11152213	0.2347	23563607	Obesity
rs36030660	rs8089364	0.2569	23563607	Body mass index
rs36030660	rs663129	0.3884	25673412	Hip circumference
rs36030660	rs6567160	0.4602	24064335	Body mass index
rs36030660	rs663129	0.3884	25673412	Hip circumference
rs36030660	rs17782313	0.2388	19079261	Body mass index
rs36030660	rs7234864	0.9928	23669352	Body mass index
rs36030660	rs17782313	0.2388	18454148	Body mass index
rs36030660	rs17782313	0.2388	19151714	Obesity
rs36030660	rs6567160	0.4602	25673412	Waist circumference
rs36030660	rs6567160	0.4602	28443625	BMI in smokers
rs36030660	rs591166	0.367	24861553	Body mass index
rs36030660	rs476828	0.2996	23563609	Obesity (early onset extreme)
rs36030660	rs12970134	0.3293	19079260	Weight
rs36030660	rs11152213	0.2347	25282103	Height
rs36030660	rs12970134	0.3293	19079260	Body mass index
rs36030660	rs489693	0.3417	22566560	Antipsychotic drug-induced weight gain
rs36030660	rs2331841	0.2353	22344221	Body mass index (SNP x SNP interaction)
rs36030660	rs6567160	0.4602	24064335	Fat body mass
rs36030660	rs11663816	0.2584	25673412	Waist-hip ratio
rs36030660	rs17782313	0.2388	20881960	Height
rs36030660	rs17700144	0.1475	20421936	Obesity (early onset extreme)
rs36030660	rs6567160	0.4602	26833246	Body fat percentage
rs36030660	rs12967135	0.2388	27286809	C-reactive protein levels or HDL-cholesterol levels (pleiotropy)
rs36030660	rs11663816	0.2584	25673412	Waist-hip ratio
rs36030660	rs6567160	0.4602	26604143	Childhood body mass index
rs36030660	rs12970134	0.3293	18454146	Waist circumference and related phenotypes
rs36030660	rs571312	0.4232	25953783	Body mass index
rs36030660	rs17782313	0.2388	19151714	Obesity
rs36030660	rs571312	0.4232	25953783	Body mass index (age interaction)
rs36030660	rs6567160	0.4602	28443625	BMI in smokers
rs36030660	rs6567160	0.4602	26833246	Body fat percentage
rs36030660	rs12967135	0.2388	20686565	HDL cholesterol
rs36030660	rs1942880	0.372	28334899	HDL cholesterol levels
rs36030660	rs11873305	0.052	25673412	Hip circumference
rs36030660	rs17782313	0.2388	19151714	Obesity
rs36030660	rs17782313	0.2388	25429064	Height
rs36030660	rs12970134	0.3293	24509480	Type 2 diabetes
rs36030660	rs663129	0.3884	26343387	Coronary artery disease
rs36030660	rs571312	0.4232	27286809	C-reactive protein levels or triglyceride levels (pleiotropy)
rs36030660	rs12967135	0.2388	24097068	HDL cholesterol
rs3747630	rs11588857	0.8619	27225129	Educational attainment (years of education)
rs3747630	rs11584700	0.7952	23722424	Educational attainment
rs3747630	rs4252707	0.478	28346443	Non-glioblastoma glioma
rs3747630	rs3789045	0.8619	27225129	Educational attainment (college completion)
rs3747630	rs3789044	0.8144	25201988	Educational attainment
rs5018269	rs887807	0.0576	27182965	Photic sneeze reflex
rs61873510	rs112184198	0.0501	28135244	Systolic blood pressure
rs6545977	rs2430386	0.3114	25939597	Prostate cancer
rs6545977	rs2710642	0.2179	28334899	LDL cholesterol levels
rs6545977	rs2710642	0.2179	24097068	LDL cholesterol
rs6545977	rs11688816	0.3045	25673413	Body mass index
rs7627971	rs13078960	0.0861	25673413	Body mass index
rs7627971	rs13078960	0.0861	25673413	Body mass index
rs7627971	rs62263923	0.0723	27225129	Educational attainment (years of education)
rs7627971	rs55686445	0.0657	27046643	Educational attainment
rs7627971	rs13078960	0.0861	25673413	Body mass index
rs7627971	rs13078807	0.0822	23563607	Obesity
rs7627971	rs13078807	0.0822	20935630	Body mass index
rs7627971	rs13078960	0.0861	28443625	BMI (adjusted for smoking behaviour)
rs7627971	rs13098327	0.0861	25673412	Hip circumference
rs7627971	rs17518584	0.3163	25869804	Information processing speed
rs7627971	rs13078960	0.0861	28443625	Body mass index (joint analysis main effects and smoking interaction)
rs7998050	rs8002014	0.1057	27225129	Educational attainment (years of education)
rs7998050	rs8002014	0.1057	27225129	Educational attainment (college completion)
rs9837520	rs9858542	0.989	28240269	Blood protein levels
rs9837520	rs35395347	0.0667	28240269	Blood protein levels
rs9837520	rs9836291	0.8619	26192919	Inflammatory bowel disease
rs9837520	rs3197999	1	23128233	Inflammatory bowel disease
rs9837520	rs4688759	0.3273	28240269	Blood protein levels
rs9837520	rs3197999	1	26192919	Ulcerative colitis
rs9837520	rs3197999	1	28067908	Inflammatory bowel disease
rs9837520	rs3197999	1	26192919	Crohn's disease
rs9837520	rs13090388	0.749	27225129	Educational attainment (years of education)
rs9837520	rs3197999	1	27992413	Primary sclerosing cholangitis
rs9837520	rs3197999	1	28067908	Crohn's disease
rs9837520	rs3197999	1	28067908	Ulcerative colitis
rs9837520	rs9822268	0.9268	21297633	Ulcerative colitis
rs9837520	rs3197999	1	21102463	Crohn's disease
rs9837520	rs3197999	1	21151127	Primary sclerosing cholangitis
rs9837520	rs13086611	0.5686	27046643	Educational attainment
rs9837520	rs35365539	0.1678	28240269	Blood protein levels
rs9837520	rs3749237	0.0681	27798624	Resting heart rate
rs9837520	rs3197999	1	18587394	Crohn's disease
rs9837520	rs148734725	0.749	27225129	Educational attainment (college completion)
rs9837520	rs4625	0.749	26301688	Pediatric autoimmune diseases
rs9837520	rs3197999	1	20228799	Ulcerative colitis
rs9837520	rs9858213	0.989	25201988	Educational attainment
rs9837520	rs9858542	0.989	19915572	Ulcerative colitis
rs9837520	rs2624818	0.2169	27225129	Educational attainment (years of education)
rs9837520	rs9858542	0.989	17554300	Crohn's disease
rs9837520	rs9858542	0.989	17554261	Crohn's disease
rs10031252	rs13107461	0.0126	26379185	Severe influenza A (H1N1) infection
rs10085831	rs6466055	0.0014	26198764	Schizophrenia
rs10085831	rs6466055	0.0014	25056061	Schizophrenia
rs10085831	rs1142	0.0033	26691988	Advanced age-related macular degeneration
rs10085831	rs1144	0.0057	25673412	Waist circumference adjusted for body mass index
rs1031831	rs784257	0.0281	28358029	Fuchs's corneal dystrophy
rs1031831	rs613872	0.023	20825314	Fuchs's corneal dystrophy
rs1031831	rs72934570	0.0022	26198764	Schizophrenia
rs1031831	rs72934570	0.0022	25056061	Schizophrenia
rs1031831	rs1261117	0.0362	23894747	Schizophrenia
rs1031831	rs9960767	0.0346	19571808	Schizophrenia
rs1031831	rs715170	0.0158	26198764	Schizophrenia
rs10978543	rs10453225	0.0007	25231870	Menarche (age at onset)
rs10978543	rs10739221	0.0084	25231870	Menarche (age at onset)
rs10978543	rs12686569	0.0023	27182965	Menarche (age at onset)
rs10978543	rs2090409	0.0001	21102462	Menarche (age at onset)
rs10978543	rs7027110	0.0036	20881960	Height
rs10978543	rs9408815	0.0144	28443625	Waist circumference adjusted for BMI (adjusted for smoking behaviour)
rs10978543	rs9408815	0.0144	28443625	Waist circumference adjusted for BMI in non-smokers
rs10978543	rs9408815	0.0144	28443625	Waist circumference adjusted for BMI (joint analysis main effects and smoking interaction)
rs10978543	rs10739221	0.0084	26237428	Cutaneous malignant melanoma
rs10978543	rs9409082	0.0087	28443625	Waist circumference adjusted for BMI (joint analysis main effects and smoking interaction)
rs10978543	rs10739221	0.0084	28212542	Melanoma
rs10978543	rs9408817	0	27182965	Age at voice drop
rs10978543	rs9409082	0.0087	28443625	Waist circumference adjusted for BMI in non-smokers
rs10978543	rs2090409	0.0001	19448620	Menarche (age at onset)
rs10978543	rs4743034	0.0001	18391951	Height
rs10978543	rs568998724	0.0017	28270201	Diastolic blood pressure
rs1160543	rs4851251	0.0479	27225129	Educational attainment (years of education)
rs1160543	rs71413877	0.0248	27225129	Educational attainment (years of education)
rs1160543	rs7583877	0.0423	23028342	Type 1 diabetes nephropathy
rs1160543	rs34106693	0.0118	27225129	Educational attainment (years of education)
rs1160543	rs77702819	0.0094	27225129	Educational attainment (years of education)
rs1160543	rs2970989	0.0074	26830138	Alzheimer disease and age of onset
rs11712056	rs9858542	0.005	28240269	Blood protein levels
rs11712056	rs9836291	0.0072	26192919	Inflammatory bowel disease
rs11712056	rs3197999	0.0046	23128233	Inflammatory bowel disease
rs11712056	rs4688759	0.0362	28240269	Blood protein levels
rs11712056	rs3197999	0.0046	26192919	Ulcerative colitis
rs11712056	rs3197999	0.0046	28067908	Inflammatory bowel disease
rs11712056	rs3197999	0.0046	26192919	Crohn's disease
rs11712056	rs3197999	0.0046	27992413	Primary sclerosing cholangitis
rs11712056	rs3197999	0.0046	28067908	Crohn's disease
rs11712056	rs3197999	0.0046	28067908	Ulcerative colitis
rs11712056	rs9822268	0.0046	21297633	Ulcerative colitis
rs11712056	rs3197999	0.0046	21102463	Crohn's disease
rs11712056	rs3197999	0.0046	21151127	Primary sclerosing cholangitis
rs11712056	rs115970881	0.0036	27989323	Macrophage inflammatory protein 1b levels
rs11712056	rs116238056	0.0026	27989323	Macrophage inflammatory protein 1b levels
rs11712056	rs3197999	0.0046	18587394	Crohn's disease
rs11712056	rs112634398	0.0371	27225129	Educational attainment (years of education)
rs11712056	rs115192074	0.0036	27989323	Macrophage inflammatory protein 1b levels
rs11712056	rs140867372	0.0036	27989323	Macrophage inflammatory protein 1b levels
rs11712056	rs4625	0.0071	26301688	Pediatric autoimmune diseases
rs11712056	rs181394846	0.0036	27989323	Macrophage inflammatory protein 1b levels
rs11712056	rs62262721	0.0458	27225129	Educational attainment (years of education)
rs11712056	rs3197999	0.0046	20228799	Ulcerative colitis
rs11712056	rs9858213	0.005	25201988	Educational attainment
rs11712056	rs9858542	0.005	19915572	Ulcerative colitis
rs11712056	rs2624818	0.0256	27225129	Educational attainment (years of education)
rs11712056	rs71326918	0.0089	27225129	Educational attainment (years of education)
rs11712056	rs6800916	0.0148	27225129	Educational attainment (years of education)
rs11712056	rs9858542	0.005	17554300	Crohn's disease
rs11712056	rs9858542	0.005	17554261	Crohn's disease
rs12156017	rs4240624	0.0236	28334899	HDL cholesterol levels
rs12156017	rs9987289	0.0236	24097068	HDL cholesterol
rs12156017	rs9987289	0.0236	27286809	C-reactive protein levels or HDL-cholesterol levels (pleiotropy)
rs12156017	rs9987289	0.0236	24097068	Cholesterol, total
rs12156017	rs9987289	0.0236	28334899	Total cholesterol levels
rs12156017	rs2126259	0.0242	27286809	C-reactive protein levels or total cholesterol levels (pleiotropy)
rs12156017	rs9987289	0.0236	20686565	HDL cholesterol
rs12156017	rs9987289	0.0236	27286809	C-reactive protein levels or LDL-cholesterol levels (pleiotropy)
rs12156017	rs9987289	0.0236	20686565	Cholesterol, total
rs12156017	rs9987289	0.0236	24097068	LDL cholesterol
rs12156017	rs9987289	0.0236	28334899	LDL cholesterol levels
rs12156017	rs9987289	0.0236	25961943	Cholesterol, total
rs12156017	rs4841132	0.0306	25961943	HDL cholesterol
rs12156017	rs2169387	0.0186	27005778	Metabolite levels (small molecules and protein measures)
rs12156017	rs2169387	0.0186	25961943	LDL cholesterol
rs12156017	rs4841132	0.0306	23903356	Glycemic traits (pregnancy)
rs12156017	rs9987289	0.0236	20686565	LDL cholesterol
rs12156017	rs9987289	0.0236	27286809	C-reactive protein levels or triglyceride levels (pleiotropy)
rs12156017	rs9987289	0.0236	21300955	C-reactive protein levels
rs12156017	rs4841132	0.0306	23903356	Glycemic traits (pregnancy)
rs12156017	rs2126259	0.0242	20864672	LDL cholesterol
rs12156017	rs6984305	0.026	22001757	Liver enzyme levels (alkaline phosphatase)
rs12156017	rs4841132	0.0306	22581228	Fasting insulin-related traits (interaction with BMI)
rs12156017	rs7012814	0.0203	26561523	Fibrinogen levels
rs12156017	rs4841132	0.0306	22916037	Metabolite levels
rs12156017	rs9987289	0.0236	26433129	Plasma lactate levels
rs12156017	rs4841133	0.0236	28270201	Cholesterol, total
rs12156017	rs6601299	0.0371	21347282	HDL cholesterol
rs12156017	rs1461729	0.0355	23726366	HDL cholesterol
rs12156017	rs4841132	0.0306	22581228	Fasting glucose-related traits (interaction with BMI)
rs12156017	rs7012814	0.0203	28107422	Fibrinogen levels
rs12156017	rs7826222	0.0065	19557161	Adiposity
rs12156017	rs9987289	0.0236	21386085	HDL Cholesterol - Triglycerides (HDLC-TG)
rs12156017	rs4841132	0.0306	28270201	HDL cholesterol
rs12156017	rs17150703	0.0263	20421936	Obesity (early onset extreme)
rs12156017	rs9987289	0.0236	21386085	Metabolic syndrome (bivariate traits)
rs1229984	rs971074	0.0002	21437268	Oral cavity and pharyngeal cancer
rs1229984	rs17028615	0.0333	24625756	Serum metabolite levels
rs1229984	rs1789891	0.0159	22004471	Alcohol dependence
rs1229984	rs13132430	0.0021	25961943	HDL cholesterol
rs1229984	rs115809613	0.0005	26830138	Alzheimer disease and age of onset
rs12472555	rs3747517	0.0073	25903422	Psoriasis
rs12472555	rs1990760	0.0256	27723758	Selective IgA deficiency
rs12472555	rs2111485	0.0245	22561518	Vitiligo
rs12472555	rs1990760	0.0256	21829393	Type 1 diabetes
rs12472555	rs17716942	0.0049	20953190	Psoriasis
rs12472555	rs17716942	0.0049	26626624	Psoriasis vulgaris
rs12472555	rs2111485	0.0245	25574825	Inflammatory skin disease
rs12472555	rs2111485	0.0245	26502338	Systemic lupus erythematosus
rs12472555	rs1990760	0.0256	17554260	Type 1 diabetes
rs12472555	rs3747517	0.0073	25903422	Psoriasis
rs12472555	rs17716942	0.0049	25574825	Inflammatory skin disease
rs12472555	rs2111485	0.0245	26192919	Ulcerative colitis
rs12472555	rs1990760	0.0256	26192919	Inflammatory bowel disease
rs12472555	rs1990760	0.0256	20694011	Immunoglobulin A
rs12472555	rs17716942	0.0049	25574825	Psoriasis
rs12472555	rs1990760	0.0256	19430480	Type 1 diabetes
rs12472555	rs1990760	0.0256	25903422	Psoriasis
rs12472555	rs2111485	0.0245	23128233	Inflammatory bowel disease
rs12472555	rs1990760	0.0256	26502338	Systemic lupus erythematosus
rs12759477	rs12042107	0.0372	27046643	Educational attainment
rs12759477	rs469772	0.0023	27286809	C-reactive protein levels or total cholesterol levels (pleiotropy)
rs12759477	rs6669072	0.0014	28093568	Cognitive function
rs139920	rs6001930	0.0269	23535729	Breast cancer
rs139920	rs12484776	0.0063	21460842	Uterine fibroids
rs139920	rs5995875	0.0088	27182965	Breast size
rs139920	rs133047	0.0072	26198764	Schizophrenia
rs139920	rs4821940	0.0496	26955885	Chronotype
rs139920	rs4821940	0.0496	27494321	Morning vs. evening chronotype
rs1422192	rs1366594	0.0061	22504420	Bone mineral density
rs1422192	rs6894139	0.0002	25282103	Height
rs1422192	rs73173548	0.0053	28250457	Macular telangiectasia type 2
rs1422192	rs10037512	0.0053	20881960	Height
rs1422192	rs6894139	0.0002	24249740	Bone mineral density
rs1422192	rs17421627	0.0003	21060863	Retinal vascular caliber
rs1422192	rs1366594	0.0061	19801982	Bone mineral density (hip)
rs1422192	rs10067451	0.0169	27182965	Photic sneeze reflex
rs1422192	rs114694170	0.0025	26910538	Vascular endothelial growth factor levels
rs1422192	rs10037512	0.0053	25429064	Height
rs1422192	rs1366594	0.0061	21533022	Bone mineral density
rs1422192	rs4521516	0.0296	22139419	Mean platelet volume
rs1422192	rs10059921	0.0131	28135244	Systolic blood pressure
rs1422192	rs12653396	0.0087	27225129	Educational attainment (years of education)
rs1422192	rs11951031	0.0083	23572186	Bone mineral density
rs1422192	rs41352752	0.0173	28530673	Intelligence
rs1422192	rs41352752	0.0173	28530673	Intelligence
rs1422192	rs190982	0.0004	24162737	Alzheimer's disease (late onset)
rs1422192	rs700590	0.0082	27225129	Educational attainment (years of education)
rs17315037	rs995000	0.0007	28334899	Triglyceride levels
rs17315037	rs11208004	0.0006	28334899	Total cholesterol levels
rs17315037	rs2131925	0.0005	24097068	Cholesterol, total
rs17315037	rs2131925	0.0005	24097068	Triglycerides
rs17315037	rs2131925	0.0005	20686565	Triglycerides
rs17315037	rs2131925	0.0005	20686565	Cholesterol, total
rs17315037	rs11207995	0.0007	25961943	Cholesterol, total
rs17315037	rs9988450	0.0004	25961943	Triglycerides
rs17315037	rs2131925	0.0005	24097068	LDL cholesterol
rs17315037	rs11485618	0.0007	28334899	LDL cholesterol levels
rs17315037	rs2131925	0.0005	20686565	LDL cholesterol
rs17315037	rs1168041	0.002	27005778	Metabolite levels (lipid measures)
rs17315037	rs6679002	0.001	24816252	Blood metabolite levels
rs17315037	rs10889332	0.0004	22916037	Metabolite levels
rs17315037	rs10889353	0.0007	19936222	Lipid metabolism phenotypes
rs17315037	rs79742895	0.0014	28358029	Fuchs's corneal dystrophy
rs17315037	rs10889353	0.0007	19936222	Lipid metabolism phenotypes
rs17315037	rs995000	0.0007	28334899	Triglyceride levels
rs17315037	rs1168029	0.0005	22286219	Lipid metabolism phenotypes
rs17315037	rs10889353	0.0007	19936222	Lipid metabolism phenotypes
rs17315037	rs1167998	0.0003	19060911	Triglycerides
rs17315037	rs10889353	0.0007	19060911	Cholesterol, total
rs17315037	rs12042319	0.0015	26582766	Triglycerides
rs17315037	rs10889348	0.0003	25961943	LDL cholesterol
rs17315037	rs10889353	0.0007	19936222	Lipid metabolism phenotypes
rs17315037	rs2481665	0.0026	28443625	BMI (adjusted for smoking behaviour)
rs17315037	rs12140153	0.0002	27992416	Sleep traits (multi-trait analysis)
rs17315037	rs1748195	0.0005	18193043	Triglycerides
rs17315037	rs995000	0.0007	28334899	Triglyceride levels
rs17315037	rs10889333	0.0002	28270201	Cholesterol, total
rs17315037	rs10889353	0.0007	19936222	Lipid metabolism phenotypes
rs17315037	rs12239736	0.0005	28270201	Cholesterol, total
rs17315037	rs11207995	0.0007	24386095	Lipid traits
rs17315037	rs10889353	0.0007	19936222	Lipid metabolism phenotypes
rs17315037	rs10889353	0.0007	20139978	Triglycerides
rs17315037	rs1167998	0.0003	19936222	Lipid metabolism phenotypes
rs17315037	rs12130333	0.0001	18193044	Triglycerides
rs17315037	rs2481665	0.0026	28443625	Body mass index (joint analysis main effects and smoking interaction)
rs17315037	rs12140153	0.0002	27494321	Chronotype
rs17315037	rs2481665	0.0026	28443625	BMI in non-smokers
rs17315037	rs12042319	0.0015	26582766	Cholesterol, total
rs1906252	rs6904416	0.0144	22788528	C-reactive protein and white blood cell count
rs1906252	rs56081191	0.0412	27225129	Educational attainment (years of education)
rs2499760	rs12214804	0.0011	25282103	Height
rs2499760	rs210134	0.0005	22139419	Platelet count
rs2499760	rs6918981	0	25429064	Height
rs2499760	rs1776897	0.0011	25429064	Height
rs2499760	rs2780226	0.0008	20881960	Height
rs2499760	rs210138	0.0007	23666240	Testicular germ cell tumor
rs2499760	rs1776897	0.0011	25673412	Waist circumference adjusted for body mass index
rs2499760	rs1776897	0.0011	28443625	Waist circumference adjusted for BMI (adjusted for smoking behaviour)
rs2499760	rs1776897	0.0011	28443625	Waist circumference adjusted for BMI (joint analysis main effects and smoking interaction)
rs2499760	rs1776897	0.0011	25673412	Waist circumference adjusted for body mass index
rs2499760	rs210143	0.0004	28165464	Chronic lymphocytic leukemia
rs2499760	rs210142	0.0004	22700719	Chronic lymphocytic leukemia
rs2499760	rs9296095	0.0028	25705162	Platelet count
rs2499760	rs210134	0.0005	22423221	Mean platelet volume
rs2499760	rs1759645	0	23563607	Height
rs2499760	rs1776897	0.0011	28443625	Waist circumference adjusted for BMI (adjusted for smoking behaviour)
rs2499760	rs1776897	0.0011	28443625	Waist circumference adjusted for BMI in non-smokers
rs2499760	rs210138	0.0007	19483681	Testicular germ cell tumor
rs2499760	rs7742369	0.0036	20189936	Height
rs2499760	rs1776897	0.0011	28443625	Waist circumference adjusted for BMI (joint analysis main effects and smoking interaction)
rs2499760	rs4713693	0.0033	21900946	Graves' disease
rs2499760	rs513349	0.0019	23263863	Platelet count
rs2499760	rs9394159	0.0002	21900946	Graves' disease
rs2499760	rs9461856	0.001	26198764	Schizophrenia
rs2499760	rs1776897	0.0011	28443625	Waist circumference adjusted for BMI in non-smokers
rs2499760	rs210143	0.0004	28112199	B-cell malignancies (chronic lymphocytic leukemia, Hodgkin lymphoma or multiple myeloma) (pleiotropy)
rs2499760	rs9469578	0.0006	20558539	Phosphorus levels
rs2499760	rs57026767	0.0008	28270201	Height
rs2499760	rs5745568	0.0007	20139978	Platelet count
rs2499760	rs1776897	0.0011	19343178	Height
rs2499760	rs5745568	0.0007	26805783	Platelet count
rs2499760	rs210152	0.0017	26198764	Schizophrenia
rs2499760	rs1776883	0.0002	27611488	Asthma
rs2499760	rs1776897	0.0011	25673412	Waist-to-hip ratio adjusted for body mass index
rs2499760	rs1906953	0.0047	23727862	Osteosarcoma
rs2499760	rs4711350	0.0027	26198764	Schizophrenia
rs2499760	rs1759645	0	25673412	Hip circumference adjusted for BMI
rs2499760	rs210134	0.0005	26805783	Platelet count
rs2499760	rs751728	0	23850713	Crohn's disease
rs2499760	rs1776897	0.0011	18391951	Height
rs2499760	rs1150781	0.002	21998595	Height
rs2499760	rs6918981	0	19893584	Height
rs2499760	rs210134	0.0005	23263863	Platelet count
rs2499760	rs6918981	0	19396169	Height
rs2499760	rs206936	0.0008	20935630	Body mass index
rs2499760	rs4711336	0.0001	20881960	Height
rs2499760	rs9469761	0.0008	25673412	Hip circumference
rs2499760	rs201220830	0	27182965	Tonsillectomy
rs2499760	rs210142	0.0004	23770605	Chronic lymphocytic leukemia
rs2726478	rs10516526	0.0005	20010834	Pulmonary function
rs2726478	rs11727189	0.0005	20010835	Pulmonary function
rs2726478	rs11727735	0	28166215	Chronic obstructive pulmonary disease
rs2726478	rs17035917	0.0018	28166215	Chronic obstructive pulmonary disease
rs2726478	rs10516526	0.0005	28166213	Lung function (FEV1)
rs332828	rs2207791	0.0178	27577874	QRS duration
rs332828	rs2207790	0.0313	27659466	QRS duration
rs332828	rs9436640	0.0064	27659466	QRS duration
rs332828	rs2207790	0.0313	23463857	Electrocardiographic conduction measures
rs332828	rs2207791	0.0178	27577874	QRS duration
rs332828	rs9436640	0.0064	27659466	QRS complex (Cornell)
rs332828	rs479445	0.0076	27182965	Myopia
rs332828	rs334699	0.0095	23408906	Thyroid hormone levels
rs36030660	rs2229616	0.01	25673412	Hip circumference
rs36030660	rs7227255	0.0429	25673412	Hip circumference
rs36030660	rs8093763	0.0002	21106707	Response to bleomycin (chromatid breaks)
rs36030660	rs4368253	0.0013	23770605	Chronic lymphocytic leukemia
rs3747630	rs4951168	0.0255	28240269	Blood protein levels
rs3747630	rs4245739	0.0383	27117709	Breast cancer
rs3747630	rs4245739	0.0383	27117709	Breast cancer (estrogen-receptor negative)
rs3747630	rs2242000	0.0125	28031287	Cerebrospinal fluid biomarker levels
rs3747630	rs3795559	0.0011	28240269	Blood protein levels
rs3747630	rs4245739	0.0383	23535733	Breast cancer
rs3747630	rs4245739	0.0383	23535732	Prostate cancer
rs3747630	rs2246662	0.0039	28240269	Blood protein levels
rs3747630	rs41264869	0.0125	28240269	Blood protein levels
rs4666634	rs34395537	0.0144	26053186	3-hydroxypropylmercapturic acid levels in smokers
rs4666634	rs77731990	0.0216	26053186	3-hydroxypropylmercapturic acid levels in smokers
rs4729379	rs6465657	0.0021	18264097	Prostate cancer
rs4729379	rs6465657	0.0021	19767753	Prostate cancer
rs5018269	rs12379034	0.0004	24782177	Rheumatoid arthritis
rs5018269	rs12379034	0.0004	24782177	Rheumatoid arthritis
rs61873510	rs11190870	0.0056	26211971	Adolescent idiopathic scoliosis
rs61873510	rs678741	0.0189	26394188	Adolescent idiopathic scoliosis
rs61873510	rs11190870	0.0056	22019779	Scoliosis
rs61873510	rs678741	0.0189	28334814	Adolescent idiopathic scoliosis
rs61873510	rs17094222	0.0087	25673413	Body mass index
rs61873510	rs17094222	0.0087	25673413	Body mass index
rs61873510	rs10883511	0.0011	28298293	Palmitoleic acid (16:1n-7) levels
rs61873510	rs17094222	0.0087	25673413	Body mass index
rs61873510	rs11190604	0.005	23362303	Palmitoleic acid (16:1n-7) levels
rs6545977	rs721048	0.046	18264098	Prostate cancer
rs6722794	rs76854344	0.0001	26993346	Posterior cortical atrophy and Alzheimer's disease
rs6862251	rs9647570	0.0492	25231870	Menarche (age at onset)
rs6862251	rs73803919	0.0001	26634245	Post bronchodilator FEV1/FVC ratio
rs699534	rs1008078	0.0005	27225129	Educational attainment (years of education)
rs699534	rs1008078	0.0005	27225129	Educational attainment (college completion)
rs699534	rs12042107	0.0046	27046643	Educational attainment
rs699534	rs72720396	0.0055	27494321	Chronotype
rs699534	rs6669072	0.0222	28093568	Cognitive function
rs699534	rs72720396	0.0055	27494321	Morning vs. evening chronotype
rs7627971	rs2325036	0.0223	25673412	Waist circumference
rs9837520	rs11130222	0.0175	27225129	Educational attainment (years of education)
rs9837520	rs75394422	0.001	27989323	Macrophage inflammatory protein 1b levels
rs9837520	rs7647973	0.028	25231870	Menarche (age at onset)
rs9837520	rs11712056	0.0046	27225129	Educational attainment (college completion)
rs9837520	rs2777888	0.0342	27798627	Age at first birth
rs9837520	rs115970881	0.0381	27989323	Macrophage inflammatory protein 1b levels
rs9837520	rs11130222	0.0175	27046643	Educational attainment
rs9837520	rs116238056	0.0147	27989323	Macrophage inflammatory protein 1b levels
rs9837520	rs2013208	0.0006	28334899	HDL cholesterol levels
rs9837520	rs112634398	0.0035	27225129	Educational attainment (years of education)
rs9837520	rs115192074	0.0381	27989323	Macrophage inflammatory protein 1b levels
rs9837520	rs6762477	0.0004	25231870	Menarche (age at onset)
rs9837520	rs2013208	0.0006	24097068	HDL cholesterol
rs9837520	rs140867372	0.0381	27989323	Macrophage inflammatory protein 1b levels
rs9837520	rs2777888	0.0342	27798627	Age at first birth
rs9837520	rs62262721	0.0053	27225129	Educational attainment (years of education)
rs9837520	rs36022378	0.0241	28135244	Diastolic blood pressure
rs9837520	rs71326918	0.0298	27225129	Educational attainment (years of education)
rs9837520	rs6762477	0.0004	21102462	Menarche (age at onset)
rs9837520	rs67035515	0.0246	27182965	Childhood ear infection
rs9837520	rs6800916	0.0074	27225129	Educational attainment (years of education)
rs9837520	rs113011189	0.0049	27225129	Educational attainment (years of education)
